# Supplementary material for: PNLDC1 catalysis and postnatal germline function are required for piRNA trimming, LINE1 silencing, and spermatogenesis in mice
Source: PLoS Genet. 2024 Sep 23;20(9):e1011429. doi: 10.1371/journal.pgen.1011429 (PMC11449332; doi:10.1371/journal.pgen.1011429)
Supplement: S2 Table — (XLSX) [file pgen.1011429.s007.xlsx]

## Sheet: Proteins
Checked	Protein FDR Confidence: Combined	Master	Accession	Description	Exp. q-value: Combined	Sum PEP Score	Coverage [%]	# Peptides	# PSMs	# Unique Peptides	# Protein Groups	# AAs	MW [kDa]	calc. pI	Score Sequest HT: Sequest HT	# Peptides (by Search Engine): Sequest HT
FALSE	High	Master Protein	Q80VL1	Tudor and KH domain-containing protein OS=Mus musculus OX=10090 GN=Tdrkh PE=1 SV=1	0	182.022	48	30	1924	13	1	560	62.1	4.94	5376.39	30
	Checked	Confidence	Sequence	Modifications	Qvality PEP	Qvality q-value	# Protein Groups	# Proteins	# PSMs	Master Protein Accessions	# Missed Cleavages	Theo. MH+ [Da]	Confidence (by Search Engine): Sequest HT	Percolator q-Value (by Search Engine): Sequest HT	Percolator PEP (by Search Engine): Sequest HT	XCorr (by Search Engine): Sequest HT
	FALSE	High	NTNSSMGPATPLEVPLR		0.000248728	0	2	4	30	A0A0G2JE08; Q80VL1	0	1783.9	High	0	1.176e-07	5
	FALSE	High	NTNSSMGPATPLEVPLRK		0.000688585	0	2	4	31	A0A0G2JE08; Q80VL1	1	1912	High	0	8.119e-06	5.48
	FALSE	High	SDFLSLPFQAIECSLAR	1xCarbamidomethyl [C13]	0.00195731	0	1	3	13	Q80VL1	0	1953.97	High	0	9.998e-06	3.73
	FALSE	High	REEVTEPGGAGEAALWK		0.000221794	0	2	4	116	A0A0G2JE08; Q80VL1	1	1799.89	High	0	0.0003137	4.62
	FALSE	High	IYLYDTSDEK		0.0262186	0	1	3	49	Q80VL1	0	1246.58	High	0	0.001473	2.92
	FALSE	High	IYLYDTSDEKK		0.0502967	0	1	3	9	Q80VL1	1	1374.68	High	0	0.003328	2.44
	FALSE	High	ISSYVQTGISTWPK		0.0012596	0	1	3	30	Q80VL1	0	1566.82	High	0	2.554e-06	4.29
	FALSE	High	ITCDKESEGTLLLSR	1xCarbamidomethyl [C3]	0.000107643	0	2	4	29	A0A0G2JE08; Q80VL1	1	1721.87	High	0	2.013e-05	5.03
	FALSE	High	LTFVGEDDIEIEMR		0.00116866	0	2	5	83	A0A0G2JE08; Q80VL1	0	1666.8	High	0	3.061e-06	3.97
	FALSE	High	VSEDEELR		0.123369	0	2	4	37	A0A0G2JE08; Q80VL1	0	976.458	High	0.0001265	0.0477	2.42
	FALSE	High	VSEDEELRK		0.149617	0	2	4	6	A0A0G2JE08; Q80VL1	1	1104.55	High	0.0001265	0.049	2.6
	FALSE	High	VLLISGFPVQVCK	1xCarbamidomethyl [C12]	0.00397856	0	2	3	190	A0A0G2JE08; Q80VL1	0	1459.83	High	0	2.191e-05	3.83
	FALSE	High	TSWTNLSTIQK		0.0113871	0	2	6	40	A0A0G2JE08; Q80VL1	0	1278.67	High	0	0.0004952	3.48
	FALSE	High	TVPNMLKDMATETDDSLASILTETK		0.000109075	0	1	3	36	Q80VL1	1	2724.33	High	0	1.957e-08	6.24
	FALSE	High	EEVTEPGGAGEAALWK		0.000847102	0	2	4	9	A0A0G2JE08; Q80VL1	0	1643.79	High	0	4.726e-06	4.1
	FALSE	High	DMATETDDSLASILTETK		4.847e-05	0	1	3	103	Q80VL1	0	1940.9	High	0	3.073e-08	5.51
	FALSE	High	DMATETDDSLASILTETKK		0.000166538	0	1	3	7	Q80VL1	1	2069	High	0	2.666e-07	5.37
	FALSE	High	AAIHQILTENTPVFEQLSVPQR		4.61757e-05	0	2	3	328	A0A0G2JE08; Q80VL1	0	2491.33	High	0	7.002e-07	6.77
	FALSE	High	IAHSAETR		0.10024	0	2	4	187	A0A0G2JE08; Q80VL1	0	884.458	High	0	0.02409	2.45
	FALSE	High	KLDIGLELVR		0.0182982	0	1	3	19	Q80VL1	1	1155.71	High	0	0.0008779	3.6
	FALSE	High	KLDIGLELVRK		0.00518158	0	1	3	9	Q80VL1	2	1283.8	High	0	4.246e-05	4.39
	FALSE	High	IAPTGEEWEEEALDEFDR		0.000125047	0	1	3	17	Q80VL1	0	2135.94	High	0	2.533e-08	5.15
	FALSE	High	IDVDTEDVGDER		0.00575894	0	2	5	239	A0A0G2JE08; Q80VL1	0	1362.6	High	0	8.629e-05	3.47
	FALSE	High	KGYAVELPEDMEENR		0.000301967	0	1	3	26	Q80VL1	1	1779.82	High	0	4.53e-07	5.48
	FALSE	High	KGGGDMVVVGPK		0.0023657	0	2	4	31	A0A0G2JE08; Q80VL1	1	1143.62	High	0	2.61e-05	4.14
	FALSE	High	GGGDMVVVGPK		0.0080458	0	2	4	45	A0A0G2JE08; Q80VL1	0	1015.52	High	0	0.0001458	3.44
	FALSE	High	HLILEKVSEDEELR		0.000384816	0	2	4	165	A0A0G2JE08; Q80VL1	1	1709.91	High	0	4.039e-06	5.34
	FALSE	High	HLILEKVSEDEELRK		0.00127076	0	2	4	12	A0A0G2JE08; Q80VL1	2	1838	High	0	1.95e-06	5.72
	FALSE	High	GYAVELPEDMEENR		0.00233463	0	1	3	17	Q80VL1	0	1651.73	High	0	2.64e-05	4.16
	FALSE	High	TVPNMLK		0.260742	0.0012198	1	3	11	Q80VL1	0	802.449	High	0.008921	0.1959	1.69
FALSE	High	Master Protein	Q9JMB7	Piwi-like protein 1 OS=Mus musculus OX=10090 GN=Piwil1 PE=1 SV=1	0	142.176	43	35	316	35	1	862	98.5	9.38	1013.13	35
	Checked	Confidence	Sequence	Modifications	Qvality PEP	Qvality q-value	# Protein Groups	# Proteins	# PSMs	Master Protein Accessions	# Missed Cleavages	Theo. MH+ [Da]	Confidence (by Search Engine): Sequest HT	Percolator q-Value (by Search Engine): Sequest HT	Percolator PEP (by Search Engine): Sequest HT	XCorr (by Search Engine): Sequest HT
	FALSE	High	QNLDHVKESK		0.0904834	0	1	2	2	Q9JMB7	1	1197.62	High	0	0.007475	1.72
	FALSE	High	NYYNPSDPIDIPNHR		0.000245461	0	1	2	15	Q9JMB7	0	1814.85	High	0	1.16e-06	4.18
	FALSE	High	NYEAANSLIQNLFK		0.00246141	0	1	1	12	Q9JMB7	0	1624.83	High	0	3.289e-05	4.06
	FALSE	High	SGSVSPTHYNVIYDSSGLKPDHIQR		0.00016435	0	1	1	4	Q9JMB7	0	2757.36	High	0	7.159e-06	4.96
	FALSE	High	SIAGFVASINEGMTR		0.00228375	0	1	1	12	Q9JMB7	0	1552.78	High	0	8.77e-05	4.15
	FALSE	High	SALLFQHEDLIGR		0.00164819	0	1	2	15	Q9JMB7	0	1498.8	High	0	8.161e-06	4.15
	FALSE	High	QYNQEITDLKQPVLVSQPK		0.000569688	0	1	2	13	Q9JMB7	1	2228.19	High	0	2.137e-06	5.55
	FALSE	High	RDFHDLGVNTR		0.0874386	0	1	2	1	Q9JMB7	1	1329.67	High	0	0.005709	3.7
	FALSE	High	RNYEAANSLIQNLFK		0.0092616	0	1	1	3	Q9JMB7	1	1780.93	High	0	0.0001254	4.65
	FALSE	High	LTVIVVK		0.184754	0	1	1	11	Q9JMB7	0	771.534	High	0.00807	0.1865	2.35
	FALSE	High	NDFNVMK		0.213849	0	1	2	13	Q9JMB7	0	867.403	High	0.001612	0.07709	2.53
	FALSE	High	MGGELWR		0.164626	0	1	1	7	Q9JMB7	0	848.408	High	0.002113	0.105	2.31
	FALSE	High	VDDIDWDQNPK		0.0159702	0	1	2	5	Q9JMB7	0	1344.61	High	0	0.0002281	3.48
	FALSE	High	VTEVFSQTR		0.0765451	0	1	2	4	Q9JMB7	0	1066.55	High	0	0.004438	2.39
	FALSE	High	VTPAMGIQMK		0.0297718	0	1	1	12	Q9JMB7	0	1075.56	High	0	0.00117	2.86
	FALSE	High	TYRVDDIDWDQNPK		0.0819932	0	1	2	10	Q9JMB7	1	1764.82	High	0.0005985	0.05926	3.45
	FALSE	High	TFDYNPQFADWSK		0.00601807	0	1	2	18	Q9JMB7	0	1618.72	High	0	0.0006037	3.58
	FALSE	High	TLVNYEVPQFLDCLK	1xCarbamidomethyl [C13]	0.0082247	0	1	1	6	Q9JMB7	0	1838.94	High	0	0.000247	4.28
	FALSE	High	TGSSGIIVK		0.0523051	0	1	2	13	Q9JMB7	0	861.504	High	0	0.004516	2.84
	FALSE	High	ELIGLIVLTK		0.0282468	0	1	2	6	Q9JMB7	0	1098.71	High	0	0.001052	2.51
	FALSE	High	ARGQETVQHVGAAASQQPGYIPPRPQQSPTEGDLVGR		8.1901e-05	0	1	2	6	Q9JMB7	1	3882.96	High	0	1.137e-08	6.17
	FALSE	High	AWSGCNEYMPSR	1xCarbamidomethyl [C5]	0.0182181	0	1	1	4	Q9JMB7	0	1457.59	High	0	0.0002914	2.97
	FALSE	High	DFHDLGVNTR		0.165309	0	1	2	15	Q9JMB7	0	1173.56	High	0.001292	0.07169	2.97
	FALSE	High	DGVGDGQLK		0.0788843	0	1	1	7	Q9JMB7	0	888.442	High	0	0.004685	2.1
	FALSE	High	LAFLVGQSIHREPNLSLSNR		0.029512	0	1	1	4	Q9JMB7	1	2251.23	High	0	0.00286	3.66
	FALSE	High	IALQMNCK	1xCarbamidomethyl [C7]	0.12389	0	1	1	4	Q9JMB7	0	977.491	High	0	0.0298	2.32
	FALSE	High	KQYNQEITDLKQPVLVSQPK		0.00339518	0	1	2	11	Q9JMB7	2	2356.29	High	0	1.24e-05	5.31
	FALSE	High	LIDYIHKDDNVQR		0.00588708	0	1	2	17	Q9JMB7	1	1628.84	High	0	3.475e-05	3.8
	FALSE	High	IMNLQQIGR		0.0593243	0	1	2	7	Q9JMB7	0	1072.59	High	0	0.002723	2.59
	FALSE	High	GMVVGATSK		0.141117	0	1	2	10	Q9JMB7	0	849.45	High	0	0.01823	2.45
	FALSE	High	KADGSEVSFLEYYR		0.0500783	0	1	2	13	Q9JMB7	1	1663.8	High	0	0.004664	4.87
	FALSE	High	KADGSEVSFLEYYRK		0.00989299	0	1	2	5	Q9JMB7	2	1791.89	High	0	9.258e-05	4.68
	FALSE	High	GQELVDGLK		0.177323	0	1	1	3	Q9JMB7	0	958.52	High	0	0.02286	2.22
	FALSE	High	GQETVQHVGAAASQQPGYIPPRPQQSPTEGDLVGR		1.47427e-05	0	1	2	25	Q9JMB7	0	3655.82	High	0	1.174e-06	7.31
	FALSE	High	VIVYRDGVGDGQLK		0.234451	0.0012198	1	1	3	Q9JMB7	1	1518.83	High	0.0001265	0.04029	2.19
FALSE	High	Master Protein	P20029	Endoplasmic reticulum chaperone BiP OS=Mus musculus OX=10090 GN=Hspa5 PE=1 SV=3	0	139.08	53	36	435	34	1	655	72.4	5.16	1026.25	36
	Checked	Confidence	Sequence	Modifications	Qvality PEP	Qvality q-value	# Protein Groups	# Proteins	# PSMs	Master Protein Accessions	# Missed Cleavages	Theo. MH+ [Da]	Confidence (by Search Engine): Sequest HT	Percolator q-Value (by Search Engine): Sequest HT	Percolator PEP (by Search Engine): Sequest HT	XCorr (by Search Engine): Sequest HT
	FALSE	High	RALSSQHQAR		0.129217	0	1	1	10	P20029	1	1153.62	High	0	0.01227	2.32
	FALSE	High	NQLTSNPENTVFDAKR		0.000925176	0	1	1	5	P20029	1	1833.91	High	0	1.077e-06	5.16
	FALSE	High	NQLTSNPENTVFDAK		0.000694683	0	1	1	11	P20029	0	1677.81	High	0	7.772e-06	4.3
	FALSE	High	NQIGDKEK		0.202088	0	1	1	10	P20029	1	931.484	High	0	0.03572	2.51
	FALSE	High	LYGSGGPPPTGEEDTSEKDEL		6.42682e-05	0	1	1	15	P20029	1	2177.97	High	0	2.803e-08	5.15
	FALSE	High	ITITNDQNR		0.0916512	0	1	1	10	P20029	0	1074.55	High	0	0.01116	2.54
	FALSE	High	LTPEEIER		0.1515	0	1	1	13	P20029	0	986.515	High	0.0001265	0.04057	2.16
	FALSE	High	ITPSYVAFTPEGER		0.00773351	0	1	1	15	P20029	0	1566.78	High	0	0.0009527	2.99
	FALSE	High	MKETAEAYLGK		0.192463	0	1	1	3	P20029	1	1240.62	High	0.0005985	0.06315	1.66
	FALSE	High	MKETAEAYLGKK		0.0172077	0	1	1	3	P20029	2	1368.72	High	0	0.0004672	4.75
	FALSE	High	MVNDAEK		0.194038	0	1	1	8	P20029	0	806.371	High	0.0005985	0.05615	1.68
	FALSE	High	MVNDAEKFAEEDKK		0.158594	0	1	1	3	P20029	2	1653.78	High	0	0.01825	2.16
	FALSE	High	VEIIANDQGNR		0.0213355	0	4	8	10	P20029; P63017; P16627; P17156	0	1228.63	High	0	0.0003917	3.37
	FALSE	High	VTAEDKGTGNK		0.0492138	0	1	1	25	P20029	1	1119.56	High	0	0.03704	2.18
	FALSE	High	VTHAVVTVPAYFNDAQR		0.000694683	0	1	1	11	P20029	0	1887.97	High	0	0.001897	4.55
	FALSE	High	VYEGERPLTK		0.099814	0	1	1	11	P20029	0	1191.64	High	0	0.007373	2.45
	FALSE	High	STMKPVQK		0.0904834	0	1	1	71	P20029	0	918.508	High	0	0.006531	2.66
	FALSE	High	TFAPEEISAMVLTK		0.0107548	0	1	1	1	P20029	0	1536.8	High	0	0.0001077	3.31
	FALSE	High	SQIFSTASDNQPTVTIK		0.000371482	0	1	1	11	P20029	0	1836.93	High	0	2.471e-07	4.51
	FALSE	High	TKPYIQVDIGGGQTK		0.00980639	0	1	1	9	P20029	0	1604.86	High	0	0.0001626	3.88
	FALSE	High	TWNDPSVQQDIK		0.0073682	0	1	1	16	P20029	0	1430.69	High	0	5.302e-05	3.8
	FALSE	High	ELEEIVQPIISK		0.0287463	0	1	1	7	P20029	0	1397.79	High	0	0.0009118	3.36
	FALSE	High	DNHLLGTFDLTGIPPAPR		0.000869806	0	1	1	26	P20029	0	1934.01	High	0	2.05e-05	5.13
	FALSE	High	FEELNMDLFR		0.0646914	0	1	1	5	P20029	0	1313.62	High	0	0.01067	2.7
	FALSE	High	ALSSQHQAR		0.0271543	0	1	1	50	P20029	0	997.517	High	0	0.008233	2.19
	FALSE	High	AKFEELNMDLFR		0.131961	0	1	1	13	P20029	1	1512.75	High	0	0.01277	3.66
	FALSE	High	DAGTIAGLNVMR		0.00882428	0	1	1	14	P20029	0	1217.63	High	0	7.47e-05	3.36
	FALSE	High	AVEEKIEWLESHQDADIEDFK		1.98957e-05	0	1	1	3	P20029	1	2531.19	High	0	8.045e-10	6.58
	FALSE	High	AVEEKIEWLESHQDADIEDFKAK		0.000143991	0	1	1	7	P20029	2	2730.33	High	0	3.291e-08	5.72
	FALSE	High	KTKPYIQVDIGGGQTK		0.158594	0	1	1	1	P20029	1	1732.96	High	0	0.01827	2.35
	FALSE	High	KVTHAVVTVPAYFNDAQR		0.0131062	0	1	1	6	P20029	1	2016.07	High	0	0.0003182	4.23
	FALSE	High	KSDIDEIVLVGGSTR		0.0117429	0	1	1	13	P20029	1	1588.85	High	0	0.0005862	4.55
	FALSE	High	KKELEEIVQPIISK		0.0102923	0	1	1	15	P20029	2	1653.98	High	0	0.005377	4.64
	FALSE	High	IINEPTAAAIAYGLDK		0.0139989	0	4	5	1	P20029; P63017; P16627; P17156	0	1659.9	High	0	0.0001779	3.21
	FALSE	High	IEWLESHQDADIEDFKAK		0.000223758	0	1	1	1	P20029	1	2174.04	High	0	7.5e-08	5.79
	FALSE	High	VLEDSDLK		0.290492	0.00356723	1	1	2	P20029	0	918.478	High	0.0005985	0.06258	1.17
FALSE	High	Master Protein	Q8CDI6	Coiled-coil domain-containing protein 158 OS=Mus musculus OX=10090 GN=Ccdc158 PE=2 SV=1	0	129.002	41	38	142	38	1	1109	126.7	6.4	305.8	38
	Checked	Confidence	Sequence	Modifications	Qvality PEP	Qvality q-value	# Protein Groups	# Proteins	# PSMs	Master Protein Accessions	# Missed Cleavages	Theo. MH+ [Da]	Confidence (by Search Engine): Sequest HT	Percolator q-Value (by Search Engine): Sequest HT	Percolator PEP (by Search Engine): Sequest HT	XCorr (by Search Engine): Sequest HT
	FALSE	High	QLSDLESTVSQLR		0.011238	0	1	1	4	Q8CDI6	0	1475.77	High	0	0.0001178	3.54
	FALSE	High	QLVLANSELTEAR		0.00419447	0	1	1	3	Q8CDI6	0	1443.78	High	0	1.841e-05	3.74
	FALSE	High	QMAAIQGK		0.217316	0	1	1	1	Q8CDI6	0	846.45	High	0	0.03445	2.01
	FALSE	High	QQIENMTQLVGQHGR		6.77593e-05	0	1	1	6	Q8CDI6	0	1738.87	High	0	7.985e-09	5.42
	FALSE	High	QSVIDLQTK		0.10327	0	1	1	2	Q8CDI6	0	1031.57	High	0	0.007925	2.71
	FALSE	High	SHSNIPSSQSTTSFLSHHSIK		0.000341636	0	1	1	3	Q8CDI6	0	2282.12	High	0	2.385e-07	4.76
	FALSE	High	SLGSAISK		0.1429	0	1	1	2	Q8CDI6	0	762.436	High	0	0.01495	1.85
	FALSE	High	SAQSELEQTR		0.0451061	0	1	2	2	Q8CDI6	0	1148.55	High	0	0.001612	2.6
	FALSE	High	LWDRDTGNSITIDHLR		0.0404428	0	1	1	2	Q8CDI6	1	1911.97	High	0	0.01844	3.11
	FALSE	High	MAGELEVLR		0.081642	0	1	2	2	Q8CDI6	0	1017.54	High	0	0.00502	2.54
	FALSE	High	MYEDKIEELEK		0.0509576	0	1	1	3	Q8CDI6	1	1426.68	High	0	0.002371	2.98
	FALSE	High	NQLQNTVR		0.222608	0	1	1	1	Q8CDI6	0	972.522	High	0	0.03628	2.22
	FALSE	High	VQFLEEAVTSANKER		9.38937e-05	0	1	2	2	Q8CDI6	1	1720.89	High	0	1.376e-07	5.12
	FALSE	High	VSDLELEKVK		0.0749155	0	1	1	5	Q8CDI6	1	1159.66	High	0	0.00943	3.02
	FALSE	High	VSSLTAQLESTK		0.0168341	0	1	1	5	Q8CDI6	0	1263.68	High	0	0.0002517	3.36
	FALSE	High	SILVDFEEASGK		0.0300338	0	1	1	2	Q8CDI6	0	1294.65	High	0	0.0007499	2.82
	FALSE	High	STKPIHSPTSAK		0.0141846	0	1	1	2	Q8CDI6	0	1253.68	High	0	0.0001825	3.26
	FALSE	High	TAGAMQVEK		0.192463	0	1	1	1	Q8CDI6	0	934.466	High	0	0.02682	1.4
	FALSE	High	TELNHLSEDYEVLKR		0.0177446	0	1	1	2	Q8CDI6	1	1845.93	High	0	0.0002771	2.41
	FALSE	High	TERDQFSQESGNLDDQLQK		0.00101491	0	1	1	5	Q8CDI6	1	2238.03	High	0	1.282e-06	6.07
	FALSE	High	SQANSVQSQLEIIQEQAR		5.02097e-05	0	1	1	1	Q8CDI6	0	2029.03	High	0	4.564e-09	5.91
	FALSE	High	TVSDLTASLQEKER		0.00394367	0	1	1	7	Q8CDI6	1	1576.82	High	0	1.639e-05	3.38
	FALSE	High	ELDTEISFLK		0.048787	0	1	1	3	Q8CDI6	0	1194.63	High	0	0.001953	2.8
	FALSE	High	DSQSPSLETTGK		0.0449098	0	1	1	2	Q8CDI6	0	1249.59	High	0	0.001684	3.11
	FALSE	High	DSSTQIEQLRK		0.0646914	0	1	1	1	Q8CDI6	1	1304.68	High	0	0.00322	2.18
	FALSE	High	ELQGPGYTSNSSVKPR		0.000229755	0	1	2	2	Q8CDI6	0	1719.87	High	0	7.888e-08	4.85
	FALSE	High	ESQSQEESR		0.0443259	0	1	1	32	Q8CDI6	0	1079.46	High	0	0.005191	2.44
	FALSE	High	AIEATNAEITK		0.0214293	0	1	1	1	Q8CDI6	0	1160.62	High	0	0.0003954	2.49
	FALSE	High	KSPVHSLLTSSAEESVNSTPQYR		0.000467184	0	1	1	3	Q8CDI6	1	2517.26	High	0	2.996e-07	4.59
	FALSE	High	KVVEELTAK		0.0940303	0	1	1	2	Q8CDI6	1	1016.6	High	0	0.006592	2.6
	FALSE	High	LKLQHTLDVK		0.163267	0	1	2	2	Q8CDI6	1	1194.72	High	0	0.01932	2.24
	FALSE	High	LESLQTLVEDLQLK		0.030699	0	1	1	3	Q8CDI6	0	1628.91	High	0	0.0007783	2.59
	FALSE	High	LLQPASVTR		0.0944326	0	1	1	3	Q8CDI6	0	984.584	High	0	0.01607	2.1
	FALSE	High	SKLSQELSTVATEK		0.229834	0.0012198	1	2	1	Q8CDI6	1	1520.82	High	0.0001265	0.03862	1.35
	FALSE	High	YEVELDSPR		0.282813	0.00356723	1	1	1	Q8CDI6	0	1107.53	High	0.0005985	0.05943	2.1
	FALSE	High	RGQIDALQSK		0.299466	0.005923	1	2	1	Q8CDI6	1	1115.62	High	0.000952	0.06695	3.06
	FALSE	High	VAMGMQK		0.302887	0.0070721	1	2	1	Q8CDI6	0	764.379	High	0.001063	0.06848	1.49
	FALSE	High	NESLEK		0.307494	0.00935936	1	1	21	Q8CDI6	0	719.357	High	0.006352	0.1536	1.59
FALSE	High	Master Protein	P17156	Heat shock-related 70 kDa protein 2 OS=Mus musculus OX=10090 GN=Hspa2 PE=1 SV=2	0	120.559	51	32	404	20	1	633	69.6	5.67	1096.09	32
	Checked	Confidence	Sequence	Modifications	Qvality PEP	Qvality q-value	# Protein Groups	# Proteins	# PSMs	Master Protein Accessions	# Missed Cleavages	Theo. MH+ [Da]	Confidence (by Search Engine): Sequest HT	Percolator q-Value (by Search Engine): Sequest HT	Percolator PEP (by Search Engine): Sequest HT	XCorr (by Search Engine): Sequest HT
	FALSE	High	NQVAMNPTNTIFDAK		0.000627704	0	1	1	18	P17156	0	1663.81	High	0	1.829e-05	4.56
	FALSE	High	NQVAMNPTNTIFDAKR		0.00139401	0	1	1	9	P17156	1	1819.91	High	0	2.81e-06	5.14
	FALSE	High	QTVEDEKLR		0.0469111	0	1	1	21	P17156	1	1117.58	High	0	0.001879	2.5
	FALSE	High	LYQGGPGGGGSSGGPTIEEVD		0.000921106	0	1	1	12	P17156	0	1933.88	High	0	2.91e-06	5.13
	FALSE	High	ITITNDKGR		0.184754	0	3	6	5	P63017; P16627; P17156	1	1017.57	High	0	0.0345	2.44
	FALSE	High	NAVESYTYNIK		0.0364145	0	1	1	3	P17156	0	1301.64	High	0	0.002983	3
	FALSE	High	MVSHLAEEFKR		0.00190623	0	1	1	13	P17156	1	1346.69	High	0	6.737e-05	3.96
	FALSE	High	MVSHLAEEFK		0.047736	0	1	1	5	P17156	0	1190.59	High	0	0.001797	2.88
	FALSE	High	MKEIAEAYLGGK		0.0158305	0	1	1	20	P17156	1	1309.68	High	0	0.0002233	4.32
	FALSE	High	VQSAVITVPAYFNDSQR		0.00329209	0	1	1	16	P17156	0	1894.97	High	0	2.973e-05	4.5
	FALSE	High	VQVEYKGEMK		0.0583041	0	1	1	1	P17156	1	1210.61	High	0	0.00263	2.77
	FALSE	High	VCNPIISK	1xCarbamidomethyl [C2]	0.180262	0	1	1	4	P17156	0	930.508	High	0	0.02365	2.15
	FALSE	High	VEIIANDQGNR		0.0213355	0	4	8	10	P20029; P63017; P16627; P17156	0	1228.63	High	0	0.0003917	3.37
	FALSE	High	VVSEGGKPK		0.086693	0	1	1	43	P17156	0	900.515	High	0	0.02293	2.11
	FALSE	High	STAGDTHLGGEDFDNR		0.000937492	0	2	3	22	P63017; P17156	0	1691.73	High	0	1.368e-05	3.59
	FALSE	High	TFFPEEISSMVLTK		0.004724	0	1	1	20	P17156	0	1628.82	High	0	7.87e-05	3.24
	FALSE	High	TTPSYVAFTDTER		0.0132801	0	3	7	24	P63017; P16627; P17156	0	1487.7	High	0	0.0001611	3.25
	FALSE	High	EIAEAYLGGK		0.0357828	0	1	1	10	P17156	0	1050.55	High	0	0.001471	2.7
	FALSE	High	DNNLLGKFDLTGIPPAPR		0.00026573	0	1	1	17	P17156	1	1938.04	High	0	2.811e-06	4.99
	FALSE	High	FDLTGIPPAPR		0.0708339	0	2	2	7	P16627; P17156	0	1183.65	High	0	0.009684	2.81
	FALSE	High	FEELNADLFR		0.0276345	0	2	3	13	P63017; P17156	0	1253.62	High	0	0.002585	3.19
	FALSE	High	ARFEELNADLFR		0.0608872	0	2	3	18	P63017; P17156	1	1480.75	High	0	0.007991	3.97
	FALSE	High	DAGTITGLNVLR		0.0114877	0	1	1	20	P17156	0	1229.68	High	0	0.0001829	3.7
	FALSE	High	LLQDFFNGKELNK		0.00458062	0	2	3	1	P63017; P17156	1	1565.83	High	0	2.177e-05	3.18
	FALSE	High	LLQDFFNGK		0.0749155	0	2	3	3	P63017; P17156	0	1081.57	High	0	0.02839	1.77
	FALSE	High	IINEPTAAAIAYGLDK		0.0139989	0	4	5	1	P20029; P63017; P16627; P17156	0	1659.9	High	0	0.0001779	3.21
	FALSE	High	LDKGQIQEIVLVGGSTR		0.00394367	0	1	1	19	P17156	1	1813.02	High	0	0.0003646	4.86
	FALSE	High	KFEDATVQSDMK		0.00356374	0	1	1	12	P17156	1	1398.66	High	0	2.216e-05	4.76
	FALSE	High	GTLEPVEK		0.183998	0	2	4	12	P16627; P17156	0	872.472	High	0.004533	0.1364	1.65
	FALSE	High	YKSEDEANRDR		0.24682	0.0012198	1	1	6	P17156	2	1382.63	High	0.003017	0.1223	2.39
	FALSE	High	LSKDDIDR		0.258714	0.0012198	1	1	8	P17156	1	961.495	High	0.004596	0.1388	2.47
	FALSE	High	NTTIPTK		0.257705	0.0012198	3	4	11	P63017; P38647; P17156	0	774.436	High	0.004365	0.1311	2.07
FALSE	High	Master Protein	A0A0G2JE08	Tudor and KH domain containing protein OS=Mus musculus OX=10090 GN=Tdrkh PE=1 SV=1	0	112.219	63	18	1596	1	1	296	32.4	7.85	4350.18	18
	Checked	Confidence	Sequence	Modifications	Qvality PEP	Qvality q-value	# Protein Groups	# Proteins	# PSMs	Master Protein Accessions	# Missed Cleavages	Theo. MH+ [Da]	Confidence (by Search Engine): Sequest HT	Percolator q-Value (by Search Engine): Sequest HT	Percolator PEP (by Search Engine): Sequest HT	XCorr (by Search Engine): Sequest HT
	FALSE	High	NTNSSMGPATPLEVPLR		0.000248728	0	2	4	30	A0A0G2JE08; Q80VL1	0	1783.9	High	0	1.176e-07	5
	FALSE	High	NTNSSMGPATPLEVPLRK		0.000688585	0	2	4	31	A0A0G2JE08; Q80VL1	1	1912	High	0	8.119e-06	5.48
	FALSE	High	REEVTEPGGAGEAALWK		0.000221794	0	2	4	116	A0A0G2JE08; Q80VL1	1	1799.89	High	0	0.0003137	4.62
	FALSE	High	ITCDKESEGTLLLSR	1xCarbamidomethyl [C3]	0.000107643	0	2	4	29	A0A0G2JE08; Q80VL1	1	1721.87	High	0	2.013e-05	5.03
	FALSE	High	LTFVGEDDIEIEMR		0.00116866	0	2	5	83	A0A0G2JE08; Q80VL1	0	1666.8	High	0	3.061e-06	3.97
	FALSE	High	VSEDEELR		0.123369	0	2	4	37	A0A0G2JE08; Q80VL1	0	976.458	High	0.0001265	0.0477	2.42
	FALSE	High	VSEDEELRK		0.149617	0	2	4	6	A0A0G2JE08; Q80VL1	1	1104.55	High	0.0001265	0.049	2.6
	FALSE	High	VLLISGFPVQVCK	1xCarbamidomethyl [C12]	0.00397856	0	2	3	190	A0A0G2JE08; Q80VL1	0	1459.83	High	0	2.191e-05	3.83
	FALSE	High	TSWTNLSTIQK		0.0113871	0	2	6	40	A0A0G2JE08; Q80VL1	0	1278.67	High	0	0.0004952	3.48
	FALSE	High	EEVTEPGGAGEAALWK		0.000847102	0	2	4	9	A0A0G2JE08; Q80VL1	0	1643.79	High	0	4.726e-06	4.1
	FALSE	High	EGSWEKPNDDSFQNSGAQSSPETSMFESM		0.00127076	0	1	1	18	A0A0G2JE08	0	3209.29	High	0	2.665e-06	7.45
	FALSE	High	AAIHQILTENTPVFEQLSVPQR		4.61757e-05	0	2	3	328	A0A0G2JE08; Q80VL1	0	2491.33	High	0	7.002e-07	6.77
	FALSE	High	IAHSAETR		0.10024	0	2	4	187	A0A0G2JE08; Q80VL1	0	884.458	High	0	0.02409	2.45
	FALSE	High	IDVDTEDVGDER		0.00575894	0	2	5	239	A0A0G2JE08; Q80VL1	0	1362.6	High	0	8.629e-05	3.47
	FALSE	High	KGGGDMVVVGPK		0.0023657	0	2	4	31	A0A0G2JE08; Q80VL1	1	1143.62	High	0	2.61e-05	4.14
	FALSE	High	GGGDMVVVGPK		0.0080458	0	2	4	45	A0A0G2JE08; Q80VL1	0	1015.52	High	0	0.0001458	3.44
	FALSE	High	HLILEKVSEDEELR		0.000384816	0	2	4	165	A0A0G2JE08; Q80VL1	1	1709.91	High	0	4.039e-06	5.34
	FALSE	High	HLILEKVSEDEELRK		0.00127076	0	2	4	12	A0A0G2JE08; Q80VL1	2	1838	High	0	1.95e-06	5.72
FALSE	High	Master Protein	P07901	Heat shock protein HSP 90-alpha OS=Mus musculus OX=10090 GN=Hsp90aa1 PE=1 SV=4	0	98.648	34	26	249	17	1	733	84.7	5.01	699.27	26
	Checked	Confidence	Sequence	Modifications	Qvality PEP	Qvality q-value	# Protein Groups	# Proteins	# PSMs	Master Protein Accessions	# Missed Cleavages	Theo. MH+ [Da]	Confidence (by Search Engine): Sequest HT	Percolator q-Value (by Search Engine): Sequest HT	Percolator PEP (by Search Engine): Sequest HT	XCorr (by Search Engine): Sequest HT
	FALSE	High	RAPFDLFENR		0.0863224	0	1	1	10	P07901	1	1264.64	High	0	0.02125	3.63
	FALSE	High	NPDDITNEEYGEFYK		0.0011232	0	1	1	11	P07901	0	1833.78	High	0	3.129e-06	4.96
	FALSE	High	VILHLKEDQTEYLEERR		0.0416984	0	2	2	3	P07901; P11499	2	2171.15	High	0	0.001388	3.1
	FALSE	High	VILHLKEDQTEYLEER		0.000742169	0	2	3	11	P07901; P11499	1	2015.04	High	0	1.516e-06	5.86
	FALSE	High	YESLTDPSKLDSGK		0.00410312	0	2	7	11	P07901; P11499	1	1539.75	High	0	2.059e-05	3.77
	FALSE	High	YIDQEELNK		0.110998	0	2	3	11	P07901; P11499	0	1151.56	High	0	0.009104	2.42
	FALSE	High	YIDQEELNKTKPIWTR		0.069322	0	2	3	4	P07901; P11499	1	2034.07	High	0	0.01158	3.05
	FALSE	High	TDTGEPMGR		0.0775393	0	1	2	7	P07901	0	963.42	High	0	0.01233	2.85
	FALSE	High	SLTNDWEEHLAVK		0.00214711	0	1	1	15	P07901	0	1541.76	High	0	5.255e-06	3.68
	FALSE	High	TLTLVDTGIGMTK		0.00558421	0	2	4	44	P07901; P11499	0	1349.73	High	0	5.75e-05	3.24
	FALSE	High	TKPIWTRNPDDITNEEYGEFYK		0.0144995	0	1	1	4	P07901	1	2716.29	High	0	0.0003357	4.4
	FALSE	High	DNSTMGYMAAK		0.0411556	0	1	1	5	P07901	0	1188.5	High	0	0.003925	2.84
	FALSE	High	DQVANSAFVER		0.0311051	0	1	1	9	P07901	0	1235.6	High	0	0.005214	2.85
	FALSE	High	ELHINLIPSKQDR		0.0855859	0	1	4	4	P07901	1	1562.86	High	0	0.006448	3.6
	FALSE	High	ELISNSSDALDK		0.0262186	0	1	4	3	P07901	0	1291.64	High	0	0.000578	2.74
	FALSE	High	ELISNSSDALDKIR		0.000633262	0	1	4	12	P07901	1	1560.82	High	0	1.322e-06	4.6
	FALSE	High	ADLINNLGTIAK		0.00482915	0	2	3	15	P07901; P11499	0	1242.71	High	0	2.391e-05	3.73
	FALSE	High	KHLEINPDHSIIETLR		0.00162654	0	1	1	10	P07901	1	1915.04	High	0	7.62e-06	5.34
	FALSE	High	LGIHEDSQNR		0.0663916	0	1	1	7	P07901	0	1168.57	High	0	0.003375	2.46
	FALSE	High	HLEINPDHSIIETLR		0.000418434	0	1	1	15	P07901	0	1786.94	High	0	9.513e-06	5.65
	FALSE	High	HIYFITGETK		0.0156921	0	1	1	13	P07901	0	1208.63	High	0	0.001214	3.62
	FALSE	High	GVVDSEDLPLNISR		0.00168492	0	2	4	24	P07901; P11499	0	1513.79	High	0	3.334e-06	3.39
	FALSE	High	HFSVEGQLEFR		0.0940303	0	2	3	2	P07901; P11499	0	1348.66	High	0.0007175	0.06572	3.31
	FALSE	High	ALLFVPR		0.233521	0.0012198	1	1	12	P07901	0	815.514	High	0.0001265	0.04079	1.89
	FALSE	High	TLVSVTK		0.250734	0.0012198	1	1	9	P07901	0	747.461	High	0.002017	0.1022	2.1
	FALSE	High	FYEQFSK		0.22892	0.0012198	1	1	12	P07901	0	948.446	High	0.006928	0.1643	1.91
FALSE	High	Master Protein	P63017	Heat shock cognate 71 kDa protein OS=Mus musculus OX=10090 GN=Hspa8 PE=1 SV=1	0	89.925	40	24	205	14	1	646	70.8	5.52	590.32	24
	Checked	Confidence	Sequence	Modifications	Qvality PEP	Qvality q-value	# Protein Groups	# Proteins	# PSMs	Master Protein Accessions	# Missed Cleavages	Theo. MH+ [Da]	Confidence (by Search Engine): Sequest HT	Percolator q-Value (by Search Engine): Sequest HT	Percolator PEP (by Search Engine): Sequest HT	XCorr (by Search Engine): Sequest HT
	FALSE	High	NQVAMNPTNTVFDAK		0.00326321	0	1	3	13	P63017	0	1649.8	High	0	1.146e-05	3.85
	FALSE	High	SFYPEEVSSMVLTK		0.00790548	0	1	2	9	P63017	0	1616.79	High	0	0.0003846	3.03
	FALSE	High	RFDDAVVQSDMK		0.00551096	0	1	3	6	P63017	1	1410.67	High	0	3.068e-05	4.62
	FALSE	High	LYQSAGGMPGGMPGGFPGGGAPPSGGASSGPTIEEVD		0.0124879	0	1	2	9	P63017	0	3346.5	High	0	0.0004161	4.3
	FALSE	High	ITITNDKGR		0.184754	0	3	6	5	P63017; P16627; P17156	1	1017.57	High	0	0.0345	2.44
	FALSE	High	MVNHFIAEFK		0.0565599	0	1	2	6	P63017	0	1235.62	High	0	0.003346	3.66
	FALSE	High	MKEIAEAYLGK		0.0125981	0	1	2	4	P63017	1	1252.66	High	0	0.0005068	3.08
	FALSE	High	VQVEYKGETK		0.0690234	0	1	3	4	P63017	1	1180.62	High	0	0.03351	2.36
	FALSE	High	VEIIANDQGNR		0.0213355	0	4	8	10	P20029; P63017; P16627; P17156	0	1228.63	High	0	0.0003917	3.37
	FALSE	High	TVTNAVVTVPAYFNDSQR		0.000966871	0	1	1	6	P63017	0	1982	High	0	1.928e-05	4.49
	FALSE	High	STAGDTHLGGEDFDNR		0.000937492	0	2	3	22	P63017; P17156	0	1691.73	High	0	1.368e-05	3.59
	FALSE	High	SQIHDIVLVGGSTR		0.00844463	0	1	2	6	P63017	0	1481.81	High	0	6.88e-05	4.12
	FALSE	High	TTPSYVAFTDTER		0.0132801	0	3	7	24	P63017; P16627; P17156	0	1487.7	High	0	0.0001611	3.25
	FALSE	High	FEELNADLFR		0.0276345	0	2	3	13	P63017; P17156	0	1253.62	High	0	0.002585	3.19
	FALSE	High	FDDAVVQSDMK		0.0242291	0	1	3	1	P63017	0	1254.57	High	0	0.0005001	3.23
	FALSE	High	ARFEELNADLFR		0.0608872	0	2	3	18	P63017; P17156	1	1480.75	High	0	0.007991	3.97
	FALSE	High	DAGTIAGLNVLR		0.0507364	0	1	2	13	P63017	0	1199.67	High	0	0.002024	3.25
	FALSE	High	LLQDFFNGKELNK		0.00458062	0	2	3	1	P63017; P17156	1	1565.83	High	0	2.177e-05	3.18
	FALSE	High	LLQDFFNGK		0.0749155	0	2	3	3	P63017; P17156	0	1081.57	High	0	0.02839	1.77
	FALSE	High	IINEPTAAAIAYGLDK		0.0139989	0	4	5	1	P20029; P63017; P16627; P17156	0	1659.9	High	0	0.0001779	3.21
	FALSE	High	LDKSQIHDIVLVGGSTR		0.000376427	0	1	2	9	P63017	1	1838.01	High	0	2.123e-05	5.66
	FALSE	High	GTLDPVEK		0.1441	0	1	2	6	P63017	0	858.457	High	0	0.02523	2.02
	FALSE	High	EIAEAYLGK		0.250734	0.0012198	1	2	5	P63017	0	993.525	High	0.002017	0.1035	2.17
	FALSE	High	NTTIPTK		0.257705	0.0012198	3	4	11	P63017; P38647; P17156	0	774.436	High	0.004365	0.1311	2.07
FALSE	High	Master Protein	A0A0A6YVP0	Immunoglobulin heavy constant gamma 2B (Fragment) OS=Mus musculus OX=10090 GN=Ighg2b PE=1 SV=2	0	78.273	39	16	567	16	1	405	44.3	6.52	1423.53	16
	Checked	Confidence	Sequence	Modifications	Qvality PEP	Qvality q-value	# Protein Groups	# Proteins	# PSMs	Master Protein Accessions	# Missed Cleavages	Theo. MH+ [Da]	Confidence (by Search Engine): Sequest HT	Percolator q-Value (by Search Engine): Sequest HT	Percolator PEP (by Search Engine): Sequest HT	XCorr (by Search Engine): Sequest HT
	FALSE	High	ISWFVNNVEVHTAQTQTHR		1.53394e-05	0	1	2	17	A0A0A6YVP0	0	2267.13	High	0	4.935e-10	5.64
	FALSE	High	VNNKDLPSPIER		0.0145633	0	1	3	26	A0A0A6YVP0	1	1381.74	High	0	0.001269	4
	FALSE	High	VTCVVVDVSEDDPDVR	1xCarbamidomethyl [C3]	0.00152921	0	1	2	17	A0A0A6YVP0	0	1803.84	High	0	5.608e-05	4.51
	FALSE	High	VVSALPIQHQDWMSGK		0.000368221	0	1	7	303	A0A0A6YVP0	0	1795.92	High	0	1.068e-06	4.25
	FALSE	High	VVSALPIQHQDWMSGKEFK		0.00108908	0	1	7	32	A0A0A6YVP0	1	2200.12	High	0	2.872e-06	5.11
	FALSE	High	TDSFSCNVR	1xCarbamidomethyl [C6]	0.0652534	0	1	3	18	A0A0A6YVP0	0	1085.47	High	0	0.0188	2.82
	FALSE	High	TSKWEKTDSFSCNVR	1xCarbamidomethyl [C12]	0.0156234	0	1	3	1	A0A0A6YVP0	2	1844.86	High	0	0.0002188	4.32
	FALSE	High	TTPPSVYPLAPGCGDTTGSSVTLGCLVK	2xCarbamidomethyl [C13; C25]	5.84181e-06	0	1	3	23	A0A0A6YVP0	0	2835.39	High	0	3.23e-09	6.35
	FALSE	High	DVLMISLTPK		0.0375466	0	1	3	25	A0A0A6YVP0	0	1116.63	High	0	0.003605	2.99
	FALSE	High	APQVYILPPPAEQLSR		0.0320735	0	1	3	12	A0A0A6YVP0	0	1778.98	High	0	0.003226	3.79
	FALSE	High	CKVNNKDLPSPIER	1xCarbamidomethyl [C1]	0.00657174	0	1	3	6	A0A0A6YVP0	2	1669.87	High	0	0.00142	4.6
	FALSE	High	KLEPSGPISTINPCPPCK	2xCarbamidomethyl [C14; C17]	0.015018	0	1	3	14	A0A0A6YVP0	1	1995	High	0	0.0006227	4.85
	FALSE	High	KLEPSGPISTINPCPPCKECHK	3xCarbamidomethyl [C14; C17; C20]	0.00245059	0	1	3	3	A0A0A6YVP0	2	2549.23	High	0	6.711e-06	4.11
	FALSE	High	LEPSGPISTINPCPPCKECHK	3xCarbamidomethyl [C13; C16; C19]	0.0205095	0	1	3	2	A0A0A6YVP0	1	2421.14	High	0	0.02862	3.29
	FALSE	High	LEPSGPISTINPCPPCK	2xCarbamidomethyl [C13; C16]	0.000298	0	1	3	17	A0A0A6YVP0	0	1866.91	High	0	1.549e-06	4.06
	FALSE	High	DLPSPIER		0.253702	0.0012198	1	3	51	A0A0A6YVP0	0	926.494	High	0.002113	0.1042	1.82
FALSE	High	Master Protein	P11499	Heat shock protein HSP 90-beta OS=Mus musculus OX=10090 GN=Hsp90ab1 PE=1 SV=3	0	76.492	30	20	128	10	1	724	83.2	5.03	363.17	20
	Checked	Confidence	Sequence	Modifications	Qvality PEP	Qvality q-value	# Protein Groups	# Proteins	# PSMs	Master Protein Accessions	# Missed Cleavages	Theo. MH+ [Da]	Confidence (by Search Engine): Sequest HT	Percolator q-Value (by Search Engine): Sequest HT	Percolator PEP (by Search Engine): Sequest HT	XCorr (by Search Engine): Sequest HT
	FALSE	High	NPDDITQEEYGEFYK		0.00300119	0	1	2	2	P11499	0	1847.8	High	0	1.105e-05	4.38
	FALSE	High	VILHLKEDQTEYLEERR		0.0416984	0	2	2	3	P07901; P11499	2	2171.15	High	0	0.001388	3.1
	FALSE	High	VILHLKEDQTEYLEER		0.000742169	0	2	3	11	P07901; P11499	1	2015.04	High	0	1.516e-06	5.86
	FALSE	High	YESLTDPSKLDSGK		0.00410312	0	2	7	11	P07901; P11499	1	1539.75	High	0	2.059e-05	3.77
	FALSE	High	YHTSQSGDEMTSLSEYVSR		0.0164686	0	1	2	1	P11499	0	2176.95	High	0	0.0002404	4.34
	FALSE	High	YIDQEELNK		0.110998	0	2	3	11	P07901; P11499	0	1151.56	High	0	0.009104	2.42
	FALSE	High	YIDQEELNKTKPIWTR		0.069322	0	2	3	4	P07901; P11499	1	2034.07	High	0	0.01158	3.05
	FALSE	High	SLTNDWEDHLAVK		0.00654289	0	1	2	4	P11499	0	1527.74	High	0	4.25e-05	3.51
	FALSE	High	SIYYITGESK		0.101961	0	1	2	1	P11499	0	1160.58	High	0	0.00771	2.33
	FALSE	High	TLTLVDTGIGMTK		0.00558421	0	2	4	44	P07901; P11499	0	1349.73	High	0	5.75e-05	3.24
	FALSE	High	ELISNASDALDKIR		0.000278933	0	2	4	6	P11499; P08113	1	1544.83	High	0	1.335e-06	4.16
	FALSE	High	EQVANSAFVER		0.080944	0	1	2	4	P11499	0	1249.62	High	0	0.004935	2.29
	FALSE	High	ADLINNLGTIAK		0.00482915	0	2	3	15	P07901; P11499	0	1242.71	High	0	2.391e-05	3.73
	FALSE	High	KHLEINPDHPIVETLR		0.0101129	0	1	1	3	P11499	1	1911.04	High	0	0.005876	5.01
	FALSE	High	IDIIPNPQER		0.182496	0	1	2	3	P11499	0	1194.65	High	0.0005985	0.0637	2.5
	FALSE	High	HLEINPDHPIVETLR		0.000605953	0	1	1	7	P11499	0	1782.95	High	0	6.428e-07	5.45
	FALSE	High	GVVDSEDLPLNISR		0.00168492	0	2	4	24	P07901; P11499	0	1513.79	High	0	3.334e-06	3.39
	FALSE	High	HFSVEGQLEFR		0.0940303	0	2	3	2	P07901; P11499	0	1348.66	High	0.0007175	0.06572	3.31
	FALSE	High	SLVSVTK		0.227101	0.0012198	1	1	3	P11499	0	733.445	High	0.002273	0.1124	2.16
	FALSE	High	FYEAFSK		0.27636	0.00356723	1	2	3	P11499	0	891.425	High	0.007252	0.1705	1.72
FALSE	High	Master Protein	P99024	Tubulin beta-5 chain OS=Mus musculus OX=10090 GN=Tubb5 PE=1 SV=1	0	74.144	44	14	125	3	1	444	49.6	4.89	462.88	14
	Checked	Confidence	Sequence	Modifications	Qvality PEP	Qvality q-value	# Protein Groups	# Proteins	# PSMs	Master Protein Accessions	# Missed Cleavages	Theo. MH+ [Da]	Confidence (by Search Engine): Sequest HT	Percolator q-Value (by Search Engine): Sequest HT	Percolator PEP (by Search Engine): Sequest HT	XCorr (by Search Engine): Sequest HT
	FALSE	High	NSSYFVEWIPNNVK		0.00640051	0	3	7	11	Q9ERD7; P99024; P68372	0	1696.83	High	0	0.0002946	3.61
	FALSE	High	SGPFGQIFRPDNFVFGQSGAGNNWAK		2.59593e-06	0	2	6	14	P99024; P68372	0	2798.34	High	0	6.034e-09	7.2
	FALSE	High	ISVYYNEATGGK		0.0136348	0	1	1	3	P99024	0	1301.64	High	0	0.0001696	3.03
	FALSE	High	ISEQFTAMFR		0.029383	0	3	6	8	Q9ERD7; P99024; P68372	0	1229.6	High	0	0.002787	3.09
	FALSE	High	YLTVAAVFR		0.0778735	0	2	3	6	P99024; P68372	0	1039.59	High	0	0.005273	2.53
	FALSE	High	FPGQLNADLR		0.0234967	0	3	8	11	Q9ERD7; P99024; P68372	0	1130.6	High	0	0.0006717	2.65
	FALSE	High	EIVHIQAGQCGNQIGAK	1xCarbamidomethyl [C10]	0.00216612	0	3	7	16	Q9ERD7; P99024; P68372	0	1822.92	High	0	5.314e-06	5.11
	FALSE	High	EVDEQMLNVQNK		0.0198022	0	2	4	13	P99024; P68372	0	1446.69	High	0	0.0007626	3.48
	FALSE	High	AILVDLEPGTMDSVR		0.00306803	0	2	5	11	Q9ERD7; P99024	0	1615.84	High	0	1.021e-05	4.14
	FALSE	High	ALTVPELTQQVFDAK		0.00250518	0	1	1	7	P99024	0	1659.9	High	0	7.024e-06	3.04
	FALSE	High	FWEVISDEHGIDPTGTYHGDSDLQLDR		5.75619e-05	0	1	1	4	P99024	0	3102.41	High	0	0.0001001	5.53
	FALSE	High	LAVNMVPFPR		0.025538	0	3	8	9	Q9ERD7; P99024; P68372	0	1143.63	High	0	0.0005498	2.96
	FALSE	High	GHYTEGAELVDSVLDVVR		0.00292289	0	3	7	10	Q9ERD7; P99024; P68372	0	1958.98	High	0	9.362e-06	5.31
	FALSE	High	GHYTEGAELVDSVLDVVRK		1.88997e-06	0	3	7	10	Q9ERD7; P99024; P68372	1	2087.08	High	0	7.522e-10	7.13
FALSE	High	Master Protein	P68372	Tubulin beta-4B chain OS=Mus musculus OX=10090 GN=Tubb4b PE=1 SV=1	0	72.988	44	14	152	3	1	445	49.8	4.89	554.21	14
	Checked	Confidence	Sequence	Modifications	Qvality PEP	Qvality q-value	# Protein Groups	# Proteins	# PSMs	Master Protein Accessions	# Missed Cleavages	Theo. MH+ [Da]	Confidence (by Search Engine): Sequest HT	Percolator q-Value (by Search Engine): Sequest HT	Percolator PEP (by Search Engine): Sequest HT	XCorr (by Search Engine): Sequest HT
	FALSE	High	NSSYFVEWIPNNVK		0.00640051	0	3	7	11	Q9ERD7; P99024; P68372	0	1696.83	High	0	0.0002946	3.61
	FALSE	High	SGPFGQIFRPDNFVFGQSGAGNNWAK		2.59593e-06	0	2	6	14	P99024; P68372	0	2798.34	High	0	6.034e-09	7.2
	FALSE	High	ISEQFTAMFR		0.029383	0	3	6	8	Q9ERD7; P99024; P68372	0	1229.6	High	0	0.002787	3.09
	FALSE	High	YLTVAAVFR		0.0778735	0	2	3	6	P99024; P68372	0	1039.59	High	0	0.005273	2.53
	FALSE	High	FPGQLNADLR		0.0234967	0	3	8	11	Q9ERD7; P99024; P68372	0	1130.6	High	0	0.0006717	2.65
	FALSE	High	EIVHIQAGQCGNQIGAK	1xCarbamidomethyl [C10]	0.00216612	0	3	7	16	Q9ERD7; P99024; P68372	0	1822.92	High	0	5.314e-06	5.11
	FALSE	High	EVDEQMLNVQNK		0.0198022	0	2	4	13	P99024; P68372	0	1446.69	High	0	0.0007626	3.48
	FALSE	High	ALTVPELTQQMFDAK		0.00198337	0	2	4	18	Q9ERD7; P68372	0	1691.87	High	0	0.000118	3.34
	FALSE	High	AVLVDLEPGTMDSVR		0.00527363	0	1	2	14	P68372	0	1601.82	High	0	2.906e-05	3.79
	FALSE	High	LAVNMVPFPR		0.025538	0	3	8	9	Q9ERD7; P99024; P68372	0	1143.63	High	0	0.0005498	2.96
	FALSE	High	INVYYNEATGGK		0.0205997	0	1	1	12	P68372	0	1328.65	High	0	0.001094	3.17
	FALSE	High	FWEVISDEHGIDPTGTYHGDSDLQLER		0.000116019	0	1	2	8	P68372	0	3116.42	High	0	8.936e-07	7.18
	FALSE	High	GHYTEGAELVDSVLDVVR		0.00292289	0	3	7	10	Q9ERD7; P99024; P68372	0	1958.98	High	0	9.362e-06	5.31
	FALSE	High	GHYTEGAELVDSVLDVVRK		1.88997e-06	0	3	7	10	Q9ERD7; P99024; P68372	1	2087.08	High	0	7.522e-10	7.13
FALSE	High	Master Protein	Q9DB77	Cytochrome b-c1 complex subunit 2, mitochondrial OS=Mus musculus OX=10090 GN=Uqcrc2 PE=1 SV=1	0	72.354	39	17	104	17	1	453	48.2	9.25	331.91	17
	Checked	Confidence	Sequence	Modifications	Qvality PEP	Qvality q-value	# Protein Groups	# Proteins	# PSMs	Master Protein Accessions	# Missed Cleavages	Theo. MH+ [Da]	Confidence (by Search Engine): Sequest HT	Percolator q-Value (by Search Engine): Sequest HT	Percolator PEP (by Search Engine): Sequest HT	XCorr (by Search Engine): Sequest HT
	FALSE	High	QVAEQFLNMR		0.0267996	0	1	1	11	Q9DB77	0	1235.62	High	0	0.002149	3.21
	FALSE	High	RGNNTTSLLSQSVAK		0.0622202	0	1	1	2	Q9DB77	1	1575.84	High	0	0.004481	3.6
	FALSE	High	MALVGLGVSHSVLK		0.000488239	0	1	1	8	Q9DB77	0	1410.81	High	0	1.916e-06	4.62
	FALSE	High	ITSEELHYFVQNHFTSAR		0.000463083	0	1	1	1	Q9DB77	0	2179.06	High	0	2.939e-07	4.82
	FALSE	High	NALANPLYCPDYR	1xCarbamidomethyl [C9]	0.048575	0	1	1	3	Q9DB77	0	1566.74	High	0	0.003905	2.3
	FALSE	High	YEDSNNLGTSHLLR		0.0593243	0	1	1	5	Q9DB77	0	1618.78	High	0.0005985	0.05731	1.79
	FALSE	High	WEVAALR		0.21043	0	1	2	2	Q9DB77	0	844.468	High	0.001063	0.06828	2.04
	FALSE	High	SMAASGNLGHTPFLDEL		2.35238e-05	0	1	1	13	Q9DB77	0	1759.83	High	0	4.511e-09	6.06
	FALSE	High	ENMAYTVEGIR		0.0912603	0	1	2	4	Q9DB77	0	1282.61	High	0	0.006216	3.21
	FALSE	High	AGSRYEDSNNLGTSHLLR		0.00534374	0	1	1	9	Q9DB77	1	1989.97	High	0	0.0003721	5.26
	FALSE	High	AVAQGNLSSADVQAAK		0.000305987	0	1	1	12	Q9DB77	0	1529.79	High	0	2.683e-06	4.48
	FALSE	High	KSMAASGNLGHTPFLDEL		0.0272736	0	1	1	4	Q9DB77	1	1887.93	High	0	0.0006263	3.79
	FALSE	High	LASSLTTK		0.160582	0	1	1	5	Q9DB77	0	820.477	High	0	0.02302	2.31
	FALSE	High	IIENLHDVAYK		0.013575	0	1	2	14	Q9DB77	0	1314.71	High	0	0.000281	3.51
	FALSE	High	GGLGLAGAK		0.0563149	0	1	1	6	Q9DB77	0	743.441	High	0	0.004395	2.5
	FALSE	High	GNNTTSLLSQSVAK		0.00246141	0	1	1	3	Q9DB77	0	1419.74	High	0	6.777e-06	3.5
	FALSE	High	GIEAVGGK		0.232595	0.0012198	1	2	2	Q9DB77	0	730.409	High	0.0001265	0.03966	1.74
FALSE	High	Master Protein	P05214	Tubulin alpha-3 chain OS=Mus musculus OX=10090 GN=Tuba3a PE=1 SV=1	0	66.519	41	14	146	1	1	450	49.9	5.1	489.99	14
	Checked	Confidence	Sequence	Modifications	Qvality PEP	Qvality q-value	# Protein Groups	# Proteins	# PSMs	Master Protein Accessions	# Missed Cleavages	Theo. MH+ [Da]	Confidence (by Search Engine): Sequest HT	Percolator q-Value (by Search Engine): Sequest HT	Percolator PEP (by Search Engine): Sequest HT	XCorr (by Search Engine): Sequest HT
	FALSE	High	QLFHPEQLITGKEDAANNYAR		0.00042214	0	2	10	13	P05214; P68369	1	2415.21	High	0	1.478e-06	6.39
	FALSE	High	QLFHPEQLITGK		0.0367344	0	2	12	4	P05214; P68369	0	1410.77	High	0	0.01441	3.15
	FALSE	High	NLDIERPTYTNLNR		0.0159002	0	2	8	12	P05214; P68369	0	1718.88	High	0	0.0002249	3.53
	FALSE	High	VGINYQPPTVVPGGDLAK		0.00743331	0	2	7	14	P05214; P68369	0	1824.99	High	0	5.771e-05	3.48
	FALSE	High	TIGGGDDSFNTFFSETGAGK		2.9584e-05	0	2	5	17	P05214; P68369	0	2007.89	High	0	7.307e-09	5.56
	FALSE	High	TIQFVDWCPTGFK	1xCarbamidomethyl [C8]	0.0104289	0	2	4	8	P05214; P68369	0	1598.77	High	0	0.0001017	3.13
	FALSE	High	DVNAAIATIK		0.0546287	0	2	4	13	P05214; P68369	0	1015.58	High	0	0.003005	2.82
	FALSE	High	AYHEQLSVAEITNACFEPANQMVK	1xCarbamidomethyl [C15]	0.00878556	0	2	5	2	P05214; P68369	0	2750.29	High	0	0.0003927	4.18
	FALSE	High	AVCMLSNTTAIAEAWAR	1xCarbamidomethyl [C3]	0.00167751	0	2	7	7	P05214; P68369	0	1864.9	High	0	4.002e-05	3.88
	FALSE	High	AVFVDLEPTVVDEVR		0.00272394	0	1	1	14	P05214	0	1687.89	High	0	1.906e-05	4.46
	FALSE	High	IHFPLATYAPVISAEK		0.0043833	0	2	6	25	P05214; P68369	0	1756.96	High	0	7.821e-05	5.04
	FALSE	High	LDHKFDLMYAK		0.0187042	0	2	8	11	P05214; P68369	1	1380.7	High	0	0.0003857	4.12
	FALSE	High	FDLMYAK		0.270025	0.00356723	2	8	4	P05214; P68369	0	887.433	High	0.001667	0.07922	2.19
	FALSE	High	LSVDYGK		0.296076	0.00356723	2	7	2	P05214; P68369	0	781.409	High	0.0005985	0.06523	1.61
FALSE	High	Master Protein	P68369	Tubulin alpha-1A chain OS=Mus musculus OX=10090 GN=Tuba1a PE=1 SV=1	0	66.43	43	15	139	2	1	451	50.1	5.06	454.31	15
	Checked	Confidence	Sequence	Modifications	Qvality PEP	Qvality q-value	# Protein Groups	# Proteins	# PSMs	Master Protein Accessions	# Missed Cleavages	Theo. MH+ [Da]	Confidence (by Search Engine): Sequest HT	Percolator q-Value (by Search Engine): Sequest HT	Percolator PEP (by Search Engine): Sequest HT	XCorr (by Search Engine): Sequest HT
	FALSE	High	QLFHPEQLITGKEDAANNYAR		0.00042214	0	2	10	13	P05214; P68369	1	2415.21	High	0	1.478e-06	6.39
	FALSE	High	QLFHPEQLITGK		0.0367344	0	2	12	4	P05214; P68369	0	1410.77	High	0	0.01441	3.15
	FALSE	High	NLDIERPTYTNLNR		0.0159002	0	2	8	12	P05214; P68369	0	1718.88	High	0	0.0002249	3.53
	FALSE	High	VGINYQPPTVVPGGDLAK		0.00743331	0	2	7	14	P05214; P68369	0	1824.99	High	0	5.771e-05	3.48
	FALSE	High	TIGGGDDSFNTFFSETGAGK		2.9584e-05	0	2	5	17	P05214; P68369	0	2007.89	High	0	7.307e-09	5.56
	FALSE	High	TIQFVDWCPTGFK	1xCarbamidomethyl [C8]	0.0104289	0	2	4	8	P05214; P68369	0	1598.77	High	0	0.0001017	3.13
	FALSE	High	DVNAAIATIK		0.0546287	0	2	4	13	P05214; P68369	0	1015.58	High	0	0.003005	2.82
	FALSE	High	EIIDLVLDR		0.153405	0	1	4	1	P68369	0	1085.62	High	0	0.01711	2.54
	FALSE	High	AYHEQLSVAEITNACFEPANQMVK	1xCarbamidomethyl [C15]	0.00878556	0	2	5	2	P05214; P68369	0	2750.29	High	0	0.0003927	4.18
	FALSE	High	AVFVDLEPTVIDEVR		0.0264495	0	1	4	6	P68369	0	1701.91	High	0	0.0005884	2.89
	FALSE	High	AVCMLSNTTAIAEAWAR	1xCarbamidomethyl [C3]	0.00167751	0	2	7	7	P05214; P68369	0	1864.9	High	0	4.002e-05	3.88
	FALSE	High	IHFPLATYAPVISAEK		0.0043833	0	2	6	25	P05214; P68369	0	1756.96	High	0	7.821e-05	5.04
	FALSE	High	LDHKFDLMYAK		0.0187042	0	2	8	11	P05214; P68369	1	1380.7	High	0	0.0003857	4.12
	FALSE	High	FDLMYAK		0.270025	0.00356723	2	8	4	P05214; P68369	0	887.433	High	0.001667	0.07922	2.19
	FALSE	High	LSVDYGK		0.296076	0.00356723	2	7	2	P05214; P68369	0	781.409	High	0.0005985	0.06523	1.61
FALSE	High	Master Protein	A0A075B5P4	Immunoglobulin heavy constant gamma 1 (G1m marker) (Fragment) OS=Mus musculus OX=10090 GN=Ighg1 PE=1 SV=1	0	59.129	44	9	276	9	1	324	35.7	7.4	628.69	9
	Checked	Confidence	Sequence	Modifications	Qvality PEP	Qvality q-value	# Protein Groups	# Proteins	# PSMs	Master Protein Accessions	# Missed Cleavages	Theo. MH+ [Da]	Confidence (by Search Engine): Sequest HT	Percolator q-Value (by Search Engine): Sequest HT	Percolator PEP (by Search Engine): Sequest HT	XCorr (by Search Engine): Sequest HT
	FALSE	High	NTQPIMDTDGSYFVYSK		0.000630477	0	1	2	20	A0A075B5P4	0	1965.89	High	0	1.2e-06	4.86
	FALSE	High	VNSAAFPAPIEK		0.0139989	0	1	4	151	A0A075B5P4	0	1243.67	High	0	0.0003569	3.52
	FALSE	High	SVSELPIMHQDWLNGK		0.000877508	0	1	4	8	A0A075B5P4	0	1853.92	High	0	9.762e-07	3.98
	FALSE	High	SLSHSPGK		0.15663	0	1	2	9	A0A075B5P4	0	812.426	High	0	0.01788	1.79
	FALSE	High	SNWEAGNTFTCSVLHEGLHNHHTEK	1xCarbamidomethyl [C11]	8.27537e-06	0	1	4	16	A0A075B5P4	0	2905.31	High	0	1.503e-06	6.41
	FALSE	High	TTPPSVYPLAPGSAAQTNSMVTLGCLVK	1xCarbamidomethyl [C25]	1.82167e-05	0	1	4	11	A0A075B5P4	0	2860.46	High	0	6.804e-10	6.23
	FALSE	High	DVLTITLTPK		0.0496442	0	1	4	47	A0A075B5P4	0	1100.66	High	0	0.03012	2.65
	FALSE	High	EEQINSTFR		0.0900973	0	1	2	10	A0A075B5P4	0	1123.54	High	0	0.01262	2.63
	FALSE	High	APQVYTIPPPKEQMAK		0.0221946	0	1	4	4	A0A075B5P4	1	1797.96	High	0	0.0004237	3.6
FALSE	High	Master Protein	E0CYV0	Protein-L-isoaspartate O-methyltransferase OS=Mus musculus OX=10090 GN=Pcmt1 PE=1 SV=1	0	53.77	50	10	88	10	1	286	30.4	7.24	321.56	10
	Checked	Confidence	Sequence	Modifications	Qvality PEP	Qvality q-value	# Protein Groups	# Proteins	# PSMs	Master Protein Accessions	# Missed Cleavages	Theo. MH+ [Da]	Confidence (by Search Engine): Sequest HT	Percolator q-Value (by Search Engine): Sequest HT	Percolator PEP (by Search Engine): Sequest HT	XCorr (by Search Engine): Sequest HT
	FALSE	High	SGGASHSELIHNLR		0.000233842	0	1	5	11	E0CYV0	0	1477.75	High	0	8.165e-08	5.58
	FALSE	High	MGYAEEAPYDAIHVGAAAPVVPQALIDQLKPGGR		0.000151145	0	1	4	11	E0CYV0	0	3504.79	High	0	5.003e-06	6.11
	FALSE	High	MKPLMGVIYVPLTDKEK		0.0208726	0	1	4	11	E0CYV0	1	1962.08	High	0	0.002431	3.93
	FALSE	High	VIGIDHIKELVDDSITNVK		0.000245461	0	1	5	3	E0CYV0	1	2108.16	High	0	8.912e-08	4.91
	FALSE	High	TDKVFEVMLATDR		0.0593243	0	1	6	7	E0CYV0	1	1524.77	High	0	0.005708	4.38
	FALSE	High	ELVDDSITNVK		0.0267996	0	1	5	12	E0CYV0	0	1232.64	High	0	0.0008946	2.88
	FALSE	High	LILPVGPAGGNQMLEQYDKLQDGSVK		6.78638e-06	0	1	4	24	E0CYV0	1	2770.44	High	0	8.577e-09	5.7
	FALSE	High	KDDPMLLSSGR		0.0717562	0	1	5	1	E0CYV0	1	1218.61	High	0	0.003912	3.05
	FALSE	High	LVVGDGR		0.243919	0.0012198	1	5	7	E0CYV0	0	715.41	High	0.001863	0.09329	1.4
	FALSE	High	SGGASHSELIHNLRK		0.249751	0.0012198	1	5	1	E0CYV0	1	1605.85	High	0.0001265	0.04594	1.88
FALSE	High	Master Protein	E9PV24	Fibrinogen alpha chain OS=Mus musculus OX=10090 GN=Fga PE=1 SV=1	0	53.326	19	12	112	12	1	789	87.4	6.11	222.98	12
	Checked	Confidence	Sequence	Modifications	Qvality PEP	Qvality q-value	# Protein Groups	# Proteins	# PSMs	Master Protein Accessions	# Missed Cleavages	Theo. MH+ [Da]	Confidence (by Search Engine): Sequest HT	Percolator q-Value (by Search Engine): Sequest HT	Percolator PEP (by Search Engine): Sequest HT	XCorr (by Search Engine): Sequest HT
	FALSE	High	QLQQVIAK		0.172283	0	1	1	4	E9PV24	0	927.562	High	0.0001265	0.03875	2.81
	FALSE	High	NSLFDFQR		0.174427	0	1	1	6	E9PV24	0	1026.5	High	0	0.02552	2.45
	FALSE	High	NIMEYLR		0.220832	0	1	1	8	E9PV24	0	938.476	High	0.002546	0.1139	1.9
	FALSE	High	NNKDSNSLTR		0.12285	0	1	1	4	E9PV24	1	1148.57	High	0	0.01106	2.13
	FALSE	High	MSPVPDLVPGSFK		0.00551096	0	1	1	10	E9PV24	0	1373.71	High	0	0.000166	2.94
	FALSE	High	VTSSGTSTTHR		0.00382395	0	1	1	32	E9PV24	0	1133.55	High	0	1.552e-05	2.27
	FALSE	High	SQLQEAPPEWK		0.0622202	0	1	1	10	E9PV24	0	1312.65	High	0	0.007516	2.67
	FALSE	High	THSDSDILTNIEDPSSHVPEFSSSSK		7.4446e-06	0	1	1	5	E9PV24	0	2816.29	High	0	1.27e-10	6.09
	FALSE	High	EINLQDYEGHQK		0.00316412	0	1	1	9	E9PV24	0	1473.7	High	0	4.942e-05	2.97
	FALSE	High	AQQIQALQSNVR		0.0302981	0	1	1	9	E9PV24	0	1355.74	High	0	0.0007629	3.3
	FALSE	High	GLIDEANQDFTNR		0.0080458	0	1	1	10	E9PV24	0	1492.7	High	0	6.271e-05	3.69
	FALSE	High	GDFANANNFDNTYGQVSEDLRR		0.00212827	0	1	1	5	E9PV24	1	2503.12	High	0	5.143e-06	5.02
FALSE	High	Master Protein	P60710	Actin, cytoplasmic 1 OS=Mus musculus OX=10090 GN=Actb PE=1 SV=1	0	51.857	45	14	115	5	1	375	41.7	5.48	292.41	14
	Checked	Confidence	Sequence	Modifications	Qvality PEP	Qvality q-value	# Protein Groups	# Proteins	# PSMs	Master Protein Accessions	# Missed Cleavages	Theo. MH+ [Da]	Confidence (by Search Engine): Sequest HT	Percolator q-Value (by Search Engine): Sequest HT	Percolator PEP (by Search Engine): Sequest HT	XCorr (by Search Engine): Sequest HT
	FALSE	High	IWHHTFYNELR		0.0316548	0	1	9	8	P60710	0	1515.75	High	0	0.0112	2.55
	FALSE	High	VAPEEHPVLLTEAPLNPK		0.00607127	0	1	6	15	P60710	0	1954.06	High	0	0.0001661	3.83
	FALSE	High	SYELPDGQVITIGNER		0.000363384	0	2	10	14	P60710; P62737	0	1790.89	High	0	1.872e-07	4.43
	FALSE	High	DSYVGDEAQSKR		0.138774	0	2	14	5	P60710; P62737	1	1354.62	High	0	0.0244	1.92
	FALSE	High	DLTDYLMK		0.174427	0	2	14	8	P60710; P62737	0	998.486	High	0	0.02707	1.89
	FALSE	High	DSYVGDEAQSK		0.051403	0	2	14	6	P60710; P62737	0	1198.52	High	0	0.007809	2.51
	FALSE	High	EITALAPSTMK		0.0141846	0	2	9	14	P60710; P62737	0	1161.62	High	0	0.001727	2.75
	FALSE	High	AGFAGDDAPR		0.0624902	0	2	18	8	P60710; P62737	0	976.448	High	0	0.006369	2.31
	FALSE	High	AVFPSIVGRPR		0.0168341	0	2	18	17	P60710; P62737	0	1198.71	High	0	0.0005613	2.91
	FALSE	High	LCYVALDFEQEMATAASSSSLEK	1xCarbamidomethyl [C2]	0.00163373	0	1	4	1	P60710	0	2550.17	High	0	3.14e-06	3.9
	FALSE	High	KDLYANTVLSGGTTMYPGIADR		0.000117563	0	1	5	7	P60710	1	2343.16	High	0	5.894e-06	7.31
	FALSE	High	HQGVMVGMGQK		0.0100685	0	2	16	4	P60710; P62737	0	1171.57	High	0	9.514e-05	3.81
	FALSE	High	GYSFTTTAER		0.0944326	0	1	5	6	P60710	0	1132.53	High	0	0.01985	2.3
	FALSE	High	IIAPPER		0.307494	0.00935936	2	10	2	P60710; P62737	0	795.472	High	0.00311	0.1261	1.5
FALSE	High	Master Protein	Q9CZ13	Cytochrome b-c1 complex subunit 1, mitochondrial OS=Mus musculus OX=10090 GN=Uqcrc1 PE=1 SV=2	0	49.681	28	9	66	9	1	480	52.8	6.21	278.49	9
	Checked	Confidence	Sequence	Modifications	Qvality PEP	Qvality q-value	# Protein Groups	# Proteins	# PSMs	Master Protein Accessions	# Missed Cleavages	Theo. MH+ [Da]	Confidence (by Search Engine): Sequest HT	Percolator q-Value (by Search Engine): Sequest HT	Percolator PEP (by Search Engine): Sequest HT	XCorr (by Search Engine): Sequest HT
	FALSE	High	RIPLAEWESR		0.0601008	0	1	1	10	Q9CZ13	1	1256.67	High	0	0.002808	3.6
	FALSE	High	NALVSHLDGTTPVCEDIGR	1xCarbamidomethyl [C14]	1.48078e-05	0	1	2	7	Q9CZ13	0	2054	High	0	1.587e-08	5.41
	FALSE	High	MVLAAAGGVEHQQLLDLAQK		6.40842e-06	0	1	1	12	Q9CZ13	0	2092.12	High	0	2.838e-10	7.09
	FALSE	High	YFYDQCPAVAGYGPIEQLPDYNR	1xCarbamidomethyl [C6]	0.000135374	0	1	1	1	Q9CZ13	0	2736.24	High	0	2.928e-08	5.31
	FALSE	High	VVELLADIVQNSSLEDSQIEKER		1.67531e-05	0	1	2	10	Q9CZ13	1	2614.36	High	0	5.82e-10	7.09
	FALSE	High	VYEEDAVPGLTPCR	1xCarbamidomethyl [C13]	0.00446119	0	1	1	7	Q9CZ13	0	1605.76	High	0	6.038e-05	3.78
	FALSE	High	TDLTDYLNR		0.0529918	0	1	1	14	Q9CZ13	0	1110.54	High	0	0.004144	3.21
	FALSE	High	IQEVDAQMLR		0.0723776	0	1	1	1	Q9CZ13	0	1202.62	High	0	0.003978	2.37
	FALSE	High	HLSSVSR		0.273177	0.00356723	1	1	4	Q9CZ13	0	785.426	High	0.00807	0.1851	2.05
FALSE	High	Master Protein	A0A0R4J2D3	MIA SH3 domain ER export factor 3 OS=Mus musculus OX=10090 GN=Mia3 PE=1 SV=3	0	48.019	10	18	99	18	1	1930	213.6	4.75	159.44	18
	Checked	Confidence	Sequence	Modifications	Qvality PEP	Qvality q-value	# Protein Groups	# Proteins	# PSMs	Master Protein Accessions	# Missed Cleavages	Theo. MH+ [Da]	Confidence (by Search Engine): Sequest HT	Percolator q-Value (by Search Engine): Sequest HT	Percolator PEP (by Search Engine): Sequest HT	XCorr (by Search Engine): Sequest HT
	FALSE	High	QATPEIPDIVLK		0.0844925	0	1	2	2	A0A0R4J2D3	0	1323.75	High	0	0.007053	3.31
	FALSE	High	QDEPVIVKPMPGRPNTQNPPR		0.00302775	0	1	2	1	A0A0R4J2D3	0	2370.23	High	0	9.967e-06	2.05
	FALSE	High	RIEEMEEELQKTER		0.00918051	0	1	2	4	A0A0R4J2D3	2	1819.89	High	0	0.000177	4.96
	FALSE	High	VQEENAR		0.183246	0	1	3	37	A0A0R4J2D3	0	845.411	High	0	0.02439	2.07
	FALSE	High	VILGTLNLNTEK		0.0335091	0	1	2	2	A0A0R4J2D3	0	1314.76	High	0	0.00283	2.67
	FALSE	High	WPSEASGK		0.141117	0	1	2	1	A0A0R4J2D3	0	861.41	High	0	0.01452	2.09
	FALSE	High	SSLQTAK		0.225295	0	1	2	3	A0A0R4J2D3	0	734.404	High	0.002546	0.1179	1.16
	FALSE	High	TQTAVSIVEEDLK		0.00870863	0	1	2	2	A0A0R4J2D3	0	1432.75	High	0	7.279e-05	2.74
	FALSE	High	ELEGLLEDMSIR		0.035471	0	1	2	6	A0A0R4J2D3	0	1404.7	High	0	0.002278	2.77
	FALSE	High	DSLESELVHR		0.12389	0	1	2	1	A0A0R4J2D3	0	1184.59	High	0	0.0113	2.06
	FALSE	High	AGQQEGFLEPGLK		0.0385446	0	1	2	2	A0A0R4J2D3	0	1373.71	High	0	0.001195	3.01
	FALSE	High	DIDLGPVMEGGPVGAGDVQK		0.0111887	0	1	2	1	A0A0R4J2D3	0	1953.96	High	0	0.0001168	3.3
	FALSE	High	KQNMILSDEAVK		0.00972054	0	1	3	1	A0A0R4J2D3	1	1375.72	High	0	8.903e-05	3.48
	FALSE	High	LNPLSAAEK		0.0805971	0	1	2	2	A0A0R4J2D3	0	942.525	High	0	0.00489	2.02
	FALSE	High	LQLESEREQNVK		0.0675491	0	1	3	2	A0A0R4J2D3	1	1472.77	High	0	0.003476	2.69
	FALSE	High	NQIAAHEK		0.233521	0.0012198	1	2	5	A0A0R4J2D3	0	910.474	High	0.001667	0.08901	1.81
	FALSE	High	YVQETK		0.263807	0.00243018	1	3	13	A0A0R4J2D3	0	767.393	High	0.002017	0.1017	1.68
	FALSE	High	KYVQETK		0.262782	0.00243018	1	3	14	A0A0R4J2D3	1	895.488	High	0.0005985	0.05751	2.39
FALSE	High	Master Protein	Q9ERD7	Tubulin beta-3 chain OS=Mus musculus OX=10090 GN=Tubb3 PE=1 SV=1	0	47.696	27	10	97	1	1	450	50.4	4.93	333.19	10
	Checked	Confidence	Sequence	Modifications	Qvality PEP	Qvality q-value	# Protein Groups	# Proteins	# PSMs	Master Protein Accessions	# Missed Cleavages	Theo. MH+ [Da]	Confidence (by Search Engine): Sequest HT	Percolator q-Value (by Search Engine): Sequest HT	Percolator PEP (by Search Engine): Sequest HT	XCorr (by Search Engine): Sequest HT
	FALSE	High	NSSYFVEWIPNNVK		0.00640051	0	3	7	11	Q9ERD7; P99024; P68372	0	1696.83	High	0	0.0002946	3.61
	FALSE	High	ISVYYNEASSHK		0.128134	0	1	2	1	Q9ERD7	0	1397.67	High	0	0.01198	2.37
	FALSE	High	ISEQFTAMFR		0.029383	0	3	6	8	Q9ERD7; P99024; P68372	0	1229.6	High	0	0.002787	3.09
	FALSE	High	FPGQLNADLR		0.0234967	0	3	8	11	Q9ERD7; P99024; P68372	0	1130.6	High	0	0.0006717	2.65
	FALSE	High	EIVHIQAGQCGNQIGAK	1xCarbamidomethyl [C10]	0.00216612	0	3	7	16	Q9ERD7; P99024; P68372	0	1822.92	High	0	5.314e-06	5.11
	FALSE	High	AILVDLEPGTMDSVR		0.00306803	0	2	5	11	Q9ERD7; P99024	0	1615.84	High	0	1.021e-05	4.14
	FALSE	High	ALTVPELTQQMFDAK		0.00198337	0	2	4	18	Q9ERD7; P68372	0	1691.87	High	0	0.000118	3.34
	FALSE	High	LAVNMVPFPR		0.025538	0	3	8	9	Q9ERD7; P99024; P68372	0	1143.63	High	0	0.0005498	2.96
	FALSE	High	GHYTEGAELVDSVLDVVR		0.00292289	0	3	7	10	Q9ERD7; P99024; P68372	0	1958.98	High	0	9.362e-06	5.31
	FALSE	High	GHYTEGAELVDSVLDVVRK		1.88997e-06	0	3	7	10	Q9ERD7; P99024; P68372	1	2087.08	High	0	7.522e-10	7.13
FALSE	High	Master Protein	B2RUF0	Y box protein 2 OS=Mus musculus OX=10090 GN=Ybx2 PE=1 SV=1	0	45.945	38	6	18	6	1	359	38.1	10.76	86.8	6
	Checked	Confidence	Sequence	Modifications	Qvality PEP	Qvality q-value	# Protein Groups	# Proteins	# PSMs	Master Protein Accessions	# Missed Cleavages	Theo. MH+ [Da]	Confidence (by Search Engine): Sequest HT	Percolator q-Value (by Search Engine): Sequest HT	Percolator PEP (by Search Engine): Sequest HT	XCorr (by Search Engine): Sequest HT
	FALSE	High	NDTKEDVFVHQTAIK		0.000278933	0	1	5	1	B2RUF0	1	1744.89	High	0	1.135e-07	5.47
	FALSE	High	SVGDGETVEFDVVEGEKGAEAANVTGPGGVPVKGSR		0.00599164	0	1	2	1	B2RUF0	2	3500.71	High	0	3.592e-05	3.63
	FALSE	High	TPGNQATAASGTPAPPAR		5.48374e-05	0	1	2	5	B2RUF0	0	1664.84	High	0	5.367e-09	4.57
	FALSE	High	ETAPLEGDQQQGDERVPPPR		0.00111826	0	1	4	4	B2RUF0	1	2219.07	High	0	5.325e-05	4
	FALSE	High	AGGGAGGGGGAASGPAAGTPSAPGPR		6.37267e-08	0	1	1	3	B2RUF0	0	1962.94	High	0	1.67183e-14	7.26
	FALSE	High	GPRPPNQQQPIEGSDGVEPK		0.000379761	0	1	4	4	B2RUF0	0	2130.06	High	0	1.072e-06	5.87
FALSE	High	Master Protein	P38647	Stress-70 protein, mitochondrial OS=Mus musculus OX=10090 GN=Hspa9 PE=1 SV=3	0	45.001	22	13	52	12	1	679	73.4	6.07	122.23	13
	Checked	Confidence	Sequence	Modifications	Qvality PEP	Qvality q-value	# Protein Groups	# Proteins	# PSMs	Master Protein Accessions	# Missed Cleavages	Theo. MH+ [Da]	Confidence (by Search Engine): Sequest HT	Percolator q-Value (by Search Engine): Sequest HT	Percolator PEP (by Search Engine): Sequest HT	XCorr (by Search Engine): Sequest HT
	FALSE	High	QAASSLQQASLK		0.0202414	0	1	1	2	P38647	0	1231.66	High	0	0.0003548	3.87
	FALSE	High	MKETAENYLGHTAK		0.135896	0	1	1	2	P38647	1	1592.77	High	0	0.01347	2.5
	FALSE	High	VQQTVQDLFGR		0.0239125	0	1	1	5	P38647	0	1290.68	High	0	0.001983	2.95
	FALSE	High	VLENAEGAR		0.221718	0	1	1	4	P38647	0	958.495	High	0.0004992	0.05261	1.75
	FALSE	High	TTPSVVAFTADGER		0.0257629	0	1	1	4	P38647	0	1450.72	High	0	0.001186	2.66
	FALSE	High	ETGVDLTKDNMALQR		0.00543866	0	1	1	3	P38647	1	1690.84	High	0	2.991e-05	4.66
	FALSE	High	AMQDAEVSKSDIGEVILVGGMTR		0.000197777	0	1	1	1	P38647	1	2406.2	High	0	5.984e-08	5.04
	FALSE	High	ALLAGKDSETGENIR		0.0287463	0	1	1	2	P38647	1	1573.82	High	0	0.000687	3.76
	FALSE	High	AQFEGIVTDLIK		0.0129916	0	1	1	3	P38647	0	1333.74	High	0	0.0001549	2.93
	FALSE	High	AQFEGIVTDLIKR		0.0035015	0	1	1	7	P38647	1	1489.84	High	0	2.104e-05	3.64
	FALSE	High	DAGQISGLNVLR		0.0123787	0	1	1	4	P38647	0	1242.68	High	0	0.0001405	3.66
	FALSE	High	NTTIPTK		0.257705	0.0012198	3	4	11	P63017; P38647; P17156	0	774.436	High	0.004365	0.1311	2.07
	FALSE	High	LFEMAYK		0.278498	0.00356723	1	1	4	P38647	0	901.449	High	0.002017	0.1022	1.55
FALSE	High	Master Protein	P62737	Actin, aortic smooth muscle OS=Mus musculus OX=10090 GN=Acta2 PE=1 SV=1	0	39.505	35	12	87	3	1	377	42	5.39	202.87	12
	Checked	Confidence	Sequence	Modifications	Qvality PEP	Qvality q-value	# Protein Groups	# Proteins	# PSMs	Master Protein Accessions	# Missed Cleavages	Theo. MH+ [Da]	Confidence (by Search Engine): Sequest HT	Percolator q-Value (by Search Engine): Sequest HT	Percolator PEP (by Search Engine): Sequest HT	XCorr (by Search Engine): Sequest HT
	FALSE	High	IWHHSFYNELR		0.0714475	0	1	6	1	P62737	0	1501.73	High	0	0.003873	2.12
	FALSE	High	VAPEEHPTLLTEAPLNPK		0.00121061	0	1	9	6	P62737	0	1956.04	High	0	1.785e-06	4.02
	FALSE	High	YPIEHGIITNWDDMEK		0.078209	0	1	8	2	P62737	0	1960.91	High	0	0.01564	1.89
	FALSE	High	SYELPDGQVITIGNER		0.000363384	0	2	10	14	P60710; P62737	0	1790.89	High	0	1.872e-07	4.43
	FALSE	High	DSYVGDEAQSKR		0.138774	0	2	14	5	P60710; P62737	1	1354.62	High	0	0.0244	1.92
	FALSE	High	DLTDYLMK		0.174427	0	2	14	8	P60710; P62737	0	998.486	High	0	0.02707	1.89
	FALSE	High	DSYVGDEAQSK		0.051403	0	2	14	6	P60710; P62737	0	1198.52	High	0	0.007809	2.51
	FALSE	High	EITALAPSTMK		0.0141846	0	2	9	14	P60710; P62737	0	1161.62	High	0	0.001727	2.75
	FALSE	High	AGFAGDDAPR		0.0624902	0	2	18	8	P60710; P62737	0	976.448	High	0	0.006369	2.31
	FALSE	High	AVFPSIVGRPR		0.0168341	0	2	18	17	P60710; P62737	0	1198.71	High	0	0.0005613	2.91
	FALSE	High	HQGVMVGMGQK		0.0100685	0	2	16	4	P60710; P62737	0	1171.57	High	0	9.514e-05	3.81
	FALSE	High	IIAPPER		0.307494	0.00935936	2	10	2	P60710; P62737	0	795.472	High	0.00311	0.1261	1.5
FALSE	High	Master Protein	Q8BMF4	Dihydrolipoyllysine-residue acetyltransferase component of pyruvate dehydrogenase complex, mitochondrial OS=Mus musculus OX=10090 GN=Dlat PE=1 SV=2	0	32.856	17	9	59	9	1	642	67.9	8.57	165.13	9
	Checked	Confidence	Sequence	Modifications	Qvality PEP	Qvality q-value	# Protein Groups	# Proteins	# PSMs	Master Protein Accessions	# Missed Cleavages	Theo. MH+ [Da]	Confidence (by Search Engine): Sequest HT	Percolator q-Value (by Search Engine): Sequest HT	Percolator PEP (by Search Engine): Sequest HT	XCorr (by Search Engine): Sequest HT
	FALSE	High	ISVNDFIIK		0.0505161	0	1	1	2	Q8BMF4	0	1048.6	High	0	0.004269	2.53
	FALSE	High	VPLPSLSPTMQAGTIAR		0.00756527	0	1	1	2	Q8BMF4	0	1738.95	High	0	5.573e-05	3.54
	FALSE	High	VAPAPAGVFTDIPISNIR		0.000275269	0	1	1	11	Q8BMF4	0	1838.02	High	0	3.725e-07	4.56
	FALSE	High	VFVSPLAK		0.131408	0	1	1	11	Q8BMF4	0	860.524	High	0	0.01259	1.95
	FALSE	High	YLEKPITMLL		0.213849	0	1	1	2	Q8BMF4	0	1220.7	High	0	0.03329	2.17
	FALSE	High	AAPAAAAAMAPPGPR		0.000742169	0	1	1	8	Q8BMF4	0	1319.69	High	0	9.387e-06	4.43
	FALSE	High	DIDSFVPSK		0.143498	0	1	1	6	Q8BMF4	0	1007.5	High	0	0.01501	2.14
	FALSE	High	GIDLTQVK		0.217316	0	1	1	7	Q8BMF4	0	873.504	High	0.001924	0.09526	1.9
	FALSE	High	GLETIASDVVSLASK		0.000752049	0	1	1	10	Q8BMF4	0	1489.81	High	0	2.621e-06	4.26
FALSE	High	Master Protein	P10126	Elongation factor 1-alpha 1 OS=Mus musculus OX=10090 GN=Eef1a1 PE=1 SV=3	0	32.144	32	12	151	12	1	462	50.1	9.01	296.99	12
	Checked	Confidence	Sequence	Modifications	Qvality PEP	Qvality q-value	# Protein Groups	# Proteins	# PSMs	Master Protein Accessions	# Missed Cleavages	Theo. MH+ [Da]	Confidence (by Search Engine): Sequest HT	Percolator q-Value (by Search Engine): Sequest HT	Percolator PEP (by Search Engine): Sequest HT	XCorr (by Search Engine): Sequest HT
	FALSE	High	QLIVGVNK		0.225295	0	1	4	3	P10126	0	870.541	High	0	0.03704	2.27
	FALSE	High	SGDAAIVDMVPGKPMCVESFSDYPPLGR	1xCarbamidomethyl [C16]	0.00152921	0	1	1	4	P10126	0	2995.4	High	0	5.454e-05	2.5
	FALSE	High	QTVAVGVIK		0.132517	0	1	2	8	P10126	0	914.567	High	0	0.01285	2.34
	FALSE	High	MDSTEPPYSQK		0.0739539	0	1	3	2	P10126	0	1282.56	High	0	0.0256	2.57
	FALSE	High	VETGVLKPGMVVTFAPVNVTTEVK		0.00401376	0	1	1	5	P10126	0	2515.38	High	0	1.7e-05	4.86
	FALSE	High	STTTGHLIYK		0.140528	0	1	4	2	P10126	0	1120.6	High	0	0.01443	2.24
	FALSE	High	THINIVVIGHVDSGK		0.0912603	0	1	4	1	P10126	0	1588.88	High	0	0.006218	2.6
	FALSE	High	TIEKFEKEAAEMGK		0.0481537	0	1	4	1	P10126	2	1610.81	High	0	0.001827	3.05
	FALSE	High	EAAEMGK		0.165309	0	1	4	37	P10126	0	735.334	High	0	0.02657	1.99
	FALSE	High	YYVTIIDAPGHR		0.0492138	0	1	3	4	P10126	0	1404.73	High	0	0.03398	2.91
	FALSE	High	IGGIGTVPVGR		0.0193724	0	1	2	15	P10126	0	1025.61	High	0	0.000327	2.8
	FALSE	High	KLEDGPK		0.228009	0.0012198	1	1	69	P10126	1	786.436	High	0.001667	0.08111	2.9
FALSE	High	Master Protein	P07724	Albumin OS=Mus musculus OX=10090 GN=Alb PE=1 SV=3	0	29.958	15	9	80	9	1	608	68.6	6.07	150.74	9
	Checked	Confidence	Sequence	Modifications	Qvality PEP	Qvality q-value	# Protein Groups	# Proteins	# PSMs	Master Protein Accessions	# Missed Cleavages	Theo. MH+ [Da]	Confidence (by Search Engine): Sequest HT	Percolator q-Value (by Search Engine): Sequest HT	Percolator PEP (by Search Engine): Sequest HT	XCorr (by Search Engine): Sequest HT
	FALSE	High	QTALAELVK		0.139941	0	1	1	1	P07724	0	972.572	High	0	0.01436	2.42
	FALSE	High	LVQEVTDFAK		0.0413358	0	1	1	16	P07724	0	1149.62	High	0	0.002517	2.62
	FALSE	High	LSQTFPNADFAEITK		0.00327762	0	1	1	8	P07724	0	1681.84	High	0	8.322e-05	4.11
	FALSE	High	YNDLGEQHFK		0.0595821	0	1	1	3	P07724	0	1250.58	High	0	0.01062	1.76
	FALSE	High	EAHKSEIAHR		0.016111	0	1	1	36	P07724	1	1177.61	High	0	0.0003432	2.84
	FALSE	High	APQVSTPTLVEAAR		0.00546265	0	1	1	6	P07724	0	1439.79	High	0	3.03e-05	3.86
	FALSE	High	KQTALAELVK		0.0218086	0	1	1	3	P07724	1	1100.67	High	0	0.001328	3.71
	FALSE	High	LGEYGFQNAILVR		0.00301444	0	1	1	5	P07724	0	1479.8	High	0	1.693e-05	4.11
	FALSE	High	LATDLTK		0.289385	0.00356723	1	1	2	P07724	0	761.44	High	0.001292	0.06993	1.73
FALSE	High	Master Protein	P08113	Endoplasmin OS=Mus musculus OX=10090 GN=Hsp90b1 PE=1 SV=2	0	29.333	12	8	23	7	1	802	92.4	4.82	63.47	8
	Checked	Confidence	Sequence	Modifications	Qvality PEP	Qvality q-value	# Protein Groups	# Proteins	# PSMs	Master Protein Accessions	# Missed Cleavages	Theo. MH+ [Da]	Confidence (by Search Engine): Sequest HT	Percolator q-Value (by Search Engine): Sequest HT	Percolator PEP (by Search Engine): Sequest HT	XCorr (by Search Engine): Sequest HT
	FALSE	High	SGTSEFLNK		0.0944326	0	1	1	1	P08113	0	982.484	High	0	0.006657	1.85
	FALSE	High	EATEKEFEPLLNWMK		0.0598409	0	1	2	3	P08113	1	1864.91	High	0	0.002755	3.9
	FALSE	High	ELISNASDALDKIR		0.000278933	0	2	4	6	P11499; P08113	1	1544.83	High	0	1.335e-06	4.16
	FALSE	High	FQSSHHSTDITSLDQYVER		0.00019865	0	1	2	7	P08113	0	2250.04	High	0	6.014e-08	4.27
	FALSE	High	LGVIEDHSNR		0.0359397	0	1	2	2	P08113	0	1139.58	High	0	0.001052	2.94
	FALSE	High	LIINSLYK		0.170163	0	1	1	1	P08113	0	963.587	High	0	0.02104	1.29
	FALSE	High	GVVDSDDLPLNVSR		0.00583549	0	1	2	1	P08113	0	1485.75	High	0	3.421e-05	3.65
	FALSE	High	SILFVPTSAPR		0.257705	0.0012198	1	2	2	P08113	0	1187.68	High	0.0001265	0.04903	2.22
FALSE	High	Master Protein	Q3UER8	Fibrinogen gamma chain OS=Mus musculus OX=10090 GN=Fgg PE=1 SV=1	0	28.843	22	6	25	6	1	443	50.3	5.62	87.61	6
	Checked	Confidence	Sequence	Modifications	Qvality PEP	Qvality q-value	# Protein Groups	# Proteins	# PSMs	Master Protein Accessions	# Missed Cleavages	Theo. MH+ [Da]	Confidence (by Search Engine): Sequest HT	Percolator q-Value (by Search Engine): Sequest HT	Percolator PEP (by Search Engine): Sequest HT	XCorr (by Search Engine): Sequest HT
	FALSE	High	LSIGEGQQHHMGGSK		0.0266824	0	1	2	2	Q3UER8	0	1565.75	High	0	0.0006003	2.8
	FALSE	High	MVEEIVKYEALLLTHETSIR		0.00187292	0	1	2	2	Q3UER8	1	2374.27	High	0	4.052e-06	4.5
	FALSE	High	YLQEIYNSNNQK		0.0128215	0	1	2	2	Q3UER8	0	1513.73	High	0	0.0002137	3.85
	FALSE	High	TLEDILFR		0.130308	0	1	2	10	Q3UER8	0	1006.56	High	0	0.01661	2.68
	FALSE	High	EGFGHLSPTGTTEFWLGNEK		0.000228745	0	1	2	3	Q3UER8	0	2207.04	High	0	5.653e-07	5.96
	FALSE	High	AIQVYYNPDQPPKPGMIDSATQK		0.000160767	0	1	2	6	Q3UER8	0	2561.27	High	0	4.033e-08	5.42
FALSE	High	Master Protein	P16627	Heat shock 70 kDa protein 1-like OS=Mus musculus OX=10090 GN=Hspa1l PE=1 SV=4	0	28.71	20	10	65	4	1	641	70.6	6.24	151.91	10
	Checked	Confidence	Sequence	Modifications	Qvality PEP	Qvality q-value	# Protein Groups	# Proteins	# PSMs	Master Protein Accessions	# Missed Cleavages	Theo. MH+ [Da]	Confidence (by Search Engine): Sequest HT	Percolator q-Value (by Search Engine): Sequest HT	Percolator PEP (by Search Engine): Sequest HT	XCorr (by Search Engine): Sequest HT
	FALSE	High	NQVAMNPQNTVFDAK		0.128134	0	1	1	1	P16627	0	1676.81	High	0	0.01201	2.18
	FALSE	High	LWPFQVINEAGKPK		0.00389191	0	1	1	1	P16627	0	1626.9	High	0	1.599e-05	3.81
	FALSE	High	ITITNDKGR		0.184754	0	3	6	5	P63017; P16627; P17156	1	1017.57	High	0	0.0345	2.44
	FALSE	High	VEIIANDQGNR		0.0213355	0	4	8	10	P20029; P63017; P16627; P17156	0	1228.63	High	0	0.0003917	3.37
	FALSE	High	TTPSYVAFTDTER		0.0132801	0	3	7	24	P63017; P16627; P17156	0	1487.7	High	0	0.0001611	3.25
	FALSE	High	FDLTGIPPAPR		0.0708339	0	2	2	7	P16627; P17156	0	1183.65	High	0	0.009684	2.81
	FALSE	High	DAGVIAGLNVLR		0.104152	0	1	3	2	P16627	0	1197.69	High	0	0.008048	2.71
	FALSE	High	ATAGDTHLGGEDFDNR		0.0239125	0	1	3	2	P16627	0	1675.73	High	0	0.004868	2.25
	FALSE	High	IINEPTAAAIAYGLDK		0.0139989	0	4	5	1	P20029; P63017; P16627; P17156	0	1659.9	High	0	0.0001779	3.21
	FALSE	High	GTLEPVEK		0.183998	0	2	4	12	P16627; P17156	0	872.472	High	0.004533	0.1364	1.65
FALSE	High	Master Protein	Q8K0E8	Fibrinogen beta chain OS=Mus musculus OX=10090 GN=Fgb PE=1 SV=1	0	27.391	21	8	37	8	1	481	54.7	7.08	97.73	8
	Checked	Confidence	Sequence	Modifications	Qvality PEP	Qvality q-value	# Protein Groups	# Proteins	# PSMs	Master Protein Accessions	# Missed Cleavages	Theo. MH+ [Da]	Confidence (by Search Engine): Sequest HT	Percolator q-Value (by Search Engine): Sequest HT	Percolator PEP (by Search Engine): Sequest HT	XCorr (by Search Engine): Sequest HT
	FALSE	High	QDGSVDFGR		0.100668	0	1	1	3	Q8K0E8	0	980.443	High	0	0.00752	1.98
	FALSE	High	RKEEPPSLRPAPPPISGGGYR		0.00292289	0	1	1	7	Q8K0E8	2	2261.21	High	0	2.779e-05	3.56
	FALSE	High	MGPTELLIEMEDWK		0.00674756	0	1	1	3	Q8K0E8	0	1691.8	High	0	0.000155	3.4
	FALSE	High	MGPTELLIEMEDWKGDKVK		0.0205095	0	1	1	5	Q8K0E8	2	2219.11	High	0	0.001596	3.67
	FALSE	High	SLLEDIR		0.203733	0	1	3	18	Q8K0E8	0	845.473	High	0.0001265	0.04773	1.94
	FALSE	High	ENENVINEYSSILEDQR		0.000745448	0	1	1	5	Q8K0E8	0	2051.95	High	0	2.09e-05	5.16
	FALSE	High	AHYGGFTVQNEASK		0.175869	0	1	1	1	Q8K0E8	0	1508.71	High	0	0.02243	3.2
	FALSE	High	GFGNIATNEDAK		0.029512	0	1	1	4	Q8K0E8	0	1236.59	High	0	0.0009666	2.9
FALSE	High	Master Protein	A0A5H1ZRK8	Immunoglobulin kappa constant (Fragment) OS=Mus musculus OX=10090 GN=Igkc PE=1 SV=1	0	26.266	54	6	465	6	1	107	11.9	5.41	510.61	6
	Checked	Confidence	Sequence	Modifications	Qvality PEP	Qvality q-value	# Protein Groups	# Proteins	# PSMs	Master Protein Accessions	# Missed Cleavages	Theo. MH+ [Da]	Confidence (by Search Engine): Sequest HT	Percolator q-Value (by Search Engine): Sequest HT	Percolator PEP (by Search Engine): Sequest HT	XCorr (by Search Engine): Sequest HT
	FALSE	High	QNGVLNSWTDQDSK		0.00345553	0	1	2	6	A0A5H1ZRK8	0	1591.73	High	0	1.283e-05	4.87
	FALSE	High	QNGVLNSWTDQDSKDSTYSMSSTLTLTKDEYER		0.00161227	0	1	2	1	A0A5H1ZRK8	2	3799.72	High	0	3.057e-06	5.19
	FALSE	High	TSTSPIVK		0.0848555	0	1	2	362	A0A5H1ZRK8	0	832.477	High	0.0005985	0.05656	2.23
	FALSE	High	DSTYSMSSTLTLTKDEYER		2.89391e-05	0	1	2	13	A0A5H1ZRK8	1	2227.01	High	0	5.444e-08	5.94
	FALSE	High	IDGSERQNGVLNSWTDQDSK		0.112894	0	1	2	1	A0A5H1ZRK8	1	2249.04	High	0	0.009354	3.29
	FALSE	High	HNSYTCEATHK	1xCarbamidomethyl [C6]	0.0463017	0	1	2	82	A0A5H1ZRK8	0	1347.57	High	0	0.002757	4.26
FALSE	High	Master Protein	Q9CQB4	Cytochrome b-c1 complex subunit 7 OS=Mus musculus OX=10090 GN=Uqcrb PE=1 SV=1	0	25.093	57	7	35	7	1	111	13.6	9.11	116.16	7
	Checked	Confidence	Sequence	Modifications	Qvality PEP	Qvality q-value	# Protein Groups	# Proteins	# PSMs	Master Protein Accessions	# Missed Cleavages	Theo. MH+ [Da]	Confidence (by Search Engine): Sequest HT	Percolator q-Value (by Search Engine): Sequest HT	Percolator PEP (by Search Engine): Sequest HT	XCorr (by Search Engine): Sequest HT
	FALSE	High	SAVSASSK		0.200455	0	1	2	4	Q9CQB4	0	736.384	High	0.001667	0.07988	1.09
	FALSE	High	WYYNAAGFNK		0.0635816	0	1	2	2	Q9CQB4	0	1233.57	High	0	0.003114	2.31
	FALSE	High	DQWTKYEEDKFYLEPYLK		0.000332719	0	1	2	9	Q9CQB4	2	2395.15	High	0	1.682e-06	5.56
	FALSE	High	DDTLHETEDVK		0.0348555	0	1	2	2	Q9CQB4	0	1301.59	High	0	0.0009894	4.01
	FALSE	High	DDTLHETEDVKEAIR		0.000785942	0	1	2	6	Q9CQB4	1	1770.85	High	0	7.924e-07	5.14
	FALSE	High	LGLMRDDTLHETEDVKEAIR		0.0137551	0	1	2	3	Q9CQB4	2	2341.18	High	0	0.0004025	4.67
	FALSE	High	ALDLTMR		0.2382	0.0012198	1	2	9	Q9CQB4	0	819.439	High	0.0005985	0.0633	2.34
FALSE	High	Master Protein	P01644	Ig kappa chain V-V region HP R16.7 OS=Mus musculus OX=10090 PE=1 SV=1	0	24.754	47	4	64	4	1	108	11.9	7.97	211.47	4
	Checked	Confidence	Sequence	Modifications	Qvality PEP	Qvality q-value	# Protein Groups	# Proteins	# PSMs	Master Protein Accessions	# Missed Cleavages	Theo. MH+ [Da]	Confidence (by Search Engine): Sequest HT	Percolator q-Value (by Search Engine): Sequest HT	Percolator PEP (by Search Engine): Sequest HT	XCorr (by Search Engine): Sequest HT
	FALSE	High	TFGGGTKLEIK		0.00808127	0	1	8	40	P01644	1	1150.65	High	0	6.292e-05	3.42
	FALSE	High	TFGGGTKLEIKR		0.0143097	0	1	7	4	P01644	2	1306.75	High	0	0.0006556	3.48
	FALSE	High	DIQMTQTTSSLSASLGDR		0.000280165	0	1	5	10	P01644	0	1910.91	High	0	9.747e-07	5.5
	FALSE	High	ASQDISNYLNWYQQKPDGTVK		0.000393392	0	1	4	10	P01644	0	2455.19	High	0	3.273e-06	5.12
FALSE	High	Master Protein	A0A0A6YXA5	Immunoglobulin heavy variable 1-15 (Fragment) OS=Mus musculus OX=10090 GN=Ighv1-15 PE=1 SV=1	0	23.911	49	5	46	4	1	117	12.9	5.86	166.54	5
	Checked	Confidence	Sequence	Modifications	Qvality PEP	Qvality q-value	# Protein Groups	# Proteins	# PSMs	Master Protein Accessions	# Missed Cleavages	Theo. MH+ [Da]	Confidence (by Search Engine): Sequest HT	Percolator q-Value (by Search Engine): Sequest HT	Percolator PEP (by Search Engine): Sequest HT	XCorr (by Search Engine): Sequest HT
	FALSE	High	QTPVHGLEWIGAIDPETGGTAYNQK		2.02496e-05	0	1	1	8	A0A0A6YXA5	0	2682.32	High	0	2.121e-08	6.95
	FALSE	High	SSSTAYMELR		0.0404428	0	6	10	19	A0A075B5U7; A0A075B5V1; A0A075B5Y4; A0A0A6YXN4; A0A075B5V0; A0A0A6YXA5	0	1144.53	High	0	0.0109	3.05
	FALSE	High	AILTADKSSSTAYMELR		0.00221438	0	1	1	5	A0A0A6YXA5	1	1856.94	High	0	1.512e-05	4.5
	FALSE	High	ASGYTFTDYEMHWVK		0.00155641	0	1	1	12	A0A0A6YXA5	0	1834.81	High	0	2.858e-06	4.94
	FALSE	High	AILTADK		0.308654	0.00935936	1	1	2	A0A0A6YXA5	0	731.43	High	0.001667	0.0884	1.84
FALSE	High	Master Protein	A0A075B5V1	Immunoglobulin heavy variable 1-31 OS=Mus musculus OX=10090 GN=Ighv1-31 PE=4 SV=1	0	22.036	39	5	78	1	1	98	11	8.73	245.14	5
	Checked	Confidence	Sequence	Modifications	Qvality PEP	Qvality q-value	# Protein Groups	# Proteins	# PSMs	Master Protein Accessions	# Missed Cleavages	Theo. MH+ [Da]	Confidence (by Search Engine): Sequest HT	Percolator q-Value (by Search Engine): Sequest HT	Percolator PEP (by Search Engine): Sequest HT	XCorr (by Search Engine): Sequest HT
	FALSE	High	SSSTAYMELR		0.0404428	0	6	10	19	A0A075B5U7; A0A075B5V1; A0A075B5Y4; A0A0A6YXN4; A0A075B5V0; A0A0A6YXA5	0	1144.53	High	0	0.0109	3.05
	FALSE	High	EVQLQQSGPELVKPGASVK		0.000128399	0	1	5	27	A0A075B5V1	0	1994.09	High	0	1.108e-07	5.37
	FALSE	High	ATLTVDK		0.127596	0	7	33	17	A0A0G2JGK2; A0A075B5V1; A0A0A6YXN4; P01749; A0A075B5X3; A0A075B5V0; A0A0A6YXC3	0	747.425	High	0	0.02788	2.4
	FALSE	High	ATLTVDKSSSTAYMELR		0.0017531	0	3	6	14	A0A075B5V1; A0A0A6YXN4; A0A075B5V0	1	1872.94	High	0	3.592e-06	4.34
	FALSE	High	GKATLTVDK		0.305184	0.0070721	4	24	1	A0A0G2JGK2; A0A075B5V1; A0A0A6YXN4; A0A075B5V0	1	932.541	High	0.001063	0.06979	1.51
FALSE	High	Master Protein	P20152	Vimentin OS=Mus musculus OX=10090 GN=Vim PE=1 SV=3	0	21.832	13	5	16	5	1	466	53.7	5.12	49.24	5
	Checked	Confidence	Sequence	Modifications	Qvality PEP	Qvality q-value	# Protein Groups	# Proteins	# PSMs	Master Protein Accessions	# Missed Cleavages	Theo. MH+ [Da]	Confidence (by Search Engine): Sequest HT	Percolator q-Value (by Search Engine): Sequest HT	Percolator PEP (by Search Engine): Sequest HT	XCorr (by Search Engine): Sequest HT
	FALSE	High	QDVDNASLAR		0.080944	0	1	2	1	P20152	0	1088.53	High	0	0.004932	2.52
	FALSE	High	TNEKVELQELNDR		0.178787	0	1	4	1	P20152	1	1587.8	High	0	0.02315	1.65
	FALSE	High	LLQDSVDFSLADAINTEFK		0.000106698	0	1	3	11	P20152	0	2126.07	High	0	3.506e-07	5.52
	FALSE	High	ILLAELEQLKGQGK		0.0104289	0	1	2	2	P20152	1	1539.91	High	0	0.0001017	3.54
	FALSE	High	LLQDSVDFSLADAINTEFKNTR		0.000719618	0	1	3	1	P20152	1	2497.26	High	0	6.752e-07	5.08
FALSE	High	Master Protein	P60122	RuvB-like 1 OS=Mus musculus OX=10090 GN=Ruvbl1 PE=1 SV=1	0	21.677	17	6	9	6	1	456	50.2	6.42	27.21	6
	Checked	Confidence	Sequence	Modifications	Qvality PEP	Qvality q-value	# Protein Groups	# Proteins	# PSMs	Master Protein Accessions	# Missed Cleavages	Theo. MH+ [Da]	Confidence (by Search Engine): Sequest HT	Percolator q-Value (by Search Engine): Sequest HT	Percolator PEP (by Search Engine): Sequest HT	XCorr (by Search Engine): Sequest HT
	FALSE	High	QAASGLVGQENAR		0.0330718	0	1	1	1	P60122	0	1300.66	High	0	0.0008988	2.36
	FALSE	High	TISHVIIGLK		0.0426187	0	1	2	2	P60122	0	1080.68	High	0	0.00145	2.86
	FALSE	High	AQTEGINISEEALNHLGEIGTK		6.6575e-05	0	1	1	2	P60122	0	2324.17	High	0	7.749e-09	5.73
	FALSE	High	ILADQQDKYMK		0.0823458	0	1	1	1	P60122	1	1352.69	High	0	0.00508	2.89
	FALSE	High	LDPSIFESLQK		0.0661053	0	1	2	2	P60122	0	1276.68	High	0	0.003336	2.33
	FALSE	High	GLGLDESGLAK		0.0390534	0	1	1	1	P60122	0	1059.57	High	0	0.001228	2.76
FALSE	High	Master Protein	Q8CAQ8	MICOS complex subunit Mic60 OS=Mus musculus OX=10090 GN=Immt PE=1 SV=1	0	21.143	11	6	12	6	1	757	83.8	6.61	30.74	6
	Checked	Confidence	Sequence	Modifications	Qvality PEP	Qvality q-value	# Protein Groups	# Proteins	# PSMs	Master Protein Accessions	# Missed Cleavages	Theo. MH+ [Da]	Confidence (by Search Engine): Sequest HT	Percolator q-Value (by Search Engine): Sequest HT	Percolator PEP (by Search Engine): Sequest HT	XCorr (by Search Engine): Sequest HT
	FALSE	High	LSTDDLNSLIAHAHR		0.00450065	0	1	4	1	Q8CAQ8	0	1662.86	High	0	2.095e-05	4.32
	FALSE	High	VVSQYHELVVQAR		0.0458998	0	1	4	4	Q8CAQ8	0	1527.83	High	0	0.004148	2.19
	FALSE	High	TSSAEMPTIPLGSAVEAIR		0.115309	0	1	3	1	Q8CAQ8	0	1929.99	High	0	0.009799	2.57
	FALSE	High	EIAGATPHITAAEGR		0.00851923	0	1	4	2	Q8CAQ8	0	1493.77	High	0	6.995e-05	3.19
	FALSE	High	GIEQAVQSHAVAEEEAR		0.000713301	0	1	3	3	Q8CAQ8	0	1823.89	High	0	7.638e-07	4.91
	FALSE	High	SLEDALNR		0.249751	0.0012198	1	6	1	Q8CAQ8	0	917.469	High	0.0001265	0.04565	1.69
FALSE	High	Master Protein	Q3U7K7	RING-type E3 ubiquitin transferase OS=Mus musculus OX=10090 GN=Trim21 PE=1 SV=1	0	20.554	19	8	19	8	1	462	53.3	6.7	53.69	8
	Checked	Confidence	Sequence	Modifications	Qvality PEP	Qvality q-value	# Protein Groups	# Proteins	# PSMs	Master Protein Accessions	# Missed Cleavages	Theo. MH+ [Da]	Confidence (by Search Engine): Sequest HT	Percolator q-Value (by Search Engine): Sequest HT	Percolator PEP (by Search Engine): Sequest HT	XCorr (by Search Engine): Sequest HT
	FALSE	High	MGDTHQNVSDNEER		0.0350084	0	1	1	2	Q3U7K7	0	1631.67	High	0	0.001003	2.38
	FALSE	High	EAELAEKNQALQELISELER		0.0638573	0	1	2	2	Q3U7K7	1	2313.19	High	0	0.003136	2.73
	FALSE	High	FSNYPMVLGAQR		0.0635816	0	1	2	1	Q3U7K7	0	1382.69	High	0	0.00311	2.68
	FALSE	High	DHTRVPIEEAAK		0.0269173	0	1	2	1	Q3U7K7	1	1365.71	High	0	0.0006082	3.8
	FALSE	High	IRGSELELLQEVR		0.182496	0	1	2	1	Q3U7K7	1	1541.86	High	0	0.02422	3.56
	FALSE	High	HIANMVENLK		0.0192032	0	1	2	7	Q3U7K7	0	1168.61	High	0	0.0003215	3.93
	FALSE	High	GSELELLQEVR		0.0431805	0	1	2	4	Q3U7K7	0	1272.68	High	0	0.001776	3.26
	FALSE	High	NIDTQK		0.235384	0.0012198	1	2	1	Q3U7K7	0	718.373	High	0.0001265	0.04055	1.08
FALSE	High	Master Protein	P00342	L-lactate dehydrogenase C chain OS=Mus musculus OX=10090 GN=Ldhc PE=1 SV=2	0	19.857	23	6	31	6	1	332	35.9	8.21	89.43	6
	Checked	Confidence	Sequence	Modifications	Qvality PEP	Qvality q-value	# Protein Groups	# Proteins	# PSMs	Master Protein Accessions	# Missed Cleavages	Theo. MH+ [Da]	Confidence (by Search Engine): Sequest HT	Percolator q-Value (by Search Engine): Sequest HT	Percolator PEP (by Search Engine): Sequest HT	XCorr (by Search Engine): Sequest HT
	FALSE	High	QVVEGGYEVLNMK		0.00223398	0	1	2	3	P00342	0	1465.74	High	0	7.999e-06	3.99
	FALSE	High	LVIITAGAR		0.176595	0	1	12	7	P00342	0	913.583	High	0	0.02257	2.48
	FALSE	High	VNMTAEEEGLLKK		0.00541477	0	1	2	10	P00342	1	1461.76	High	0	8.924e-05	3.83
	FALSE	High	VIGSGCNLDSAR	1xCarbamidomethyl [C6]	0.0601008	0	1	13	1	P00342	0	1248.6	High	0	0.002796	2.66
	FALSE	High	SLNPAIGTDSDKEHWK		0.0467071	0	1	4	7	P00342	1	1797.88	High	0	0.00173	4.28
	FALSE	High	EQLIQNLVPEDK		0.0301657	0	1	5	3	P00342	0	1425.76	High	0	0.001022	3.38
FALSE	High	Master Protein	A0A075B5Y4	Immunoglobulin heavy variable 1-81 (Fragment) OS=Mus musculus OX=10090 GN=Ighv1-81 PE=1 SV=1	0	19.616	36	5	99	3	1	117	13	8.79	245.18	5
	Checked	Confidence	Sequence	Modifications	Qvality PEP	Qvality q-value	# Protein Groups	# Proteins	# PSMs	Master Protein Accessions	# Missed Cleavages	Theo. MH+ [Da]	Confidence (by Search Engine): Sequest HT	Percolator q-Value (by Search Engine): Sequest HT	Percolator PEP (by Search Engine): Sequest HT	XCorr (by Search Engine): Sequest HT
	FALSE	High	SGNTYYNEK		0.0772065	0	1	1	4	A0A075B5Y4	0	1075.47	High	0	0.007497	2.51
	FALSE	High	SSSTAYMELR		0.0404428	0	6	10	19	A0A075B5U7; A0A075B5V1; A0A075B5Y4; A0A0A6YXN4; A0A075B5V0; A0A0A6YXA5	0	1144.53	High	0	0.0109	3.05
	FALSE	High	TGQGLEWIGEIYPR		0.000782485	0	1	1	25	A0A075B5Y4	0	1618.82	High	0	1.303e-05	4.81
	FALSE	High	ATLTADKSSSTAYMELR		0.000772205	0	1	2	8	A0A075B5Y4	1	1844.91	High	0	1.447e-06	5.04
	FALSE	High	GKATLTADK		0.095242	0	2	12	43	A0A0G2JGN3; A0A075B5Y4	1	904.51	High	0	0.01873	2.05
FALSE	High	Master Protein	A0A0G2JFE9	Immunoglobulin heavy variable 1-76 (Fragment) OS=Mus musculus OX=10090 GN=Ighv1-76 PE=1 SV=1	0	18.744	54	6	41	6	1	117	13	9.07	85.58	6
	Checked	Confidence	Sequence	Modifications	Qvality PEP	Qvality q-value	# Protein Groups	# Proteins	# PSMs	Master Protein Accessions	# Missed Cleavages	Theo. MH+ [Da]	Confidence (by Search Engine): Sequest HT	Percolator q-Value (by Search Engine): Sequest HT	Percolator PEP (by Search Engine): Sequest HT	XCorr (by Search Engine): Sequest HT
	FALSE	High	QRPGQGLEWIAR		0.0378764	0	1	2	3	A0A0G2JFE9	0	1410.76	High	0	0.001161	3.37
	FALSE	High	QSGAELVRPGASVK		0.00487186	0	1	2	8	A0A0G2JFE9	0	1398.77	High	0	0.0001885	4.1
	FALSE	High	IYPGSGNTYYNEK		0.0170572	0	1	2	6	A0A0G2JFE9	0	1505.69	High	0	0.001811	3.08
	FALSE	High	ASGYTFTDYYINWVK		0.00506877	0	1	6	5	A0A0G2JFE9	0	1827.86	High	0	7.478e-05	3.9
	FALSE	High	GKATLTAEK		0.154687	0	1	2	16	A0A0G2JFE9	1	918.525	High	0	0.02522	1.73
	FALSE	High	ATLTAEK		0.270025	0.00356723	1	2	3	A0A0G2JFE9	0	733.409	High	0.00151	0.0728	1.77
FALSE	High	Master Protein	P63101	14-3-3 protein zeta/delta OS=Mus musculus OX=10090 GN=Ywhaz PE=1 SV=1	0	18.639	31	6	14	5	1	245	27.8	4.79	45.62	6
	Checked	Confidence	Sequence	Modifications	Qvality PEP	Qvality q-value	# Protein Groups	# Proteins	# PSMs	Master Protein Accessions	# Missed Cleavages	Theo. MH+ [Da]	Confidence (by Search Engine): Sequest HT	Percolator q-Value (by Search Engine): Sequest HT	Percolator PEP (by Search Engine): Sequest HT	XCorr (by Search Engine): Sequest HT
	FALSE	High	MDKNELVQK	1xAcetyl [N-Term]	0.143498	0	1	5	3	P63101	1	1146.58	High	0	0.01642	3.7
	FALSE	High	YLAEVAAGDDKK		0.0200645	0	1	2	1	P63101	1	1279.65	High	0	0.0003497	2.91
	FALSE	High	SVTEQGAELSNEER		0.00859449	0	1	4	1	P63101	0	1548.71	High	0	7.11e-05	3.45
	FALSE	High	DSTLIMQLLR		0.043559	0	2	7	4	P68254; P63101	0	1189.66	High	0	0.003938	2.6
	FALSE	High	FLIPNASQPESK		0.168067	0	1	2	1	P63101	0	1330.7	High	0	0.0206	2.23
	FALSE	High	GIVDQSQQAYQEAFEISKK		0.00434487	0	1	2	4	P63101	1	2169.08	High	0	2.019e-05	4.73
FALSE	High	Master Protein	A0A075B5V0	Immunoglobulin heavy variable 1-26 (Fragment) OS=Mus musculus OX=10090 GN=Ighv1-26 PE=4 SV=1	0	18.279	46	6	64	2	1	117	12.9	8.41	174.47	6
	Checked	Confidence	Sequence	Modifications	Qvality PEP	Qvality q-value	# Protein Groups	# Proteins	# PSMs	Master Protein Accessions	# Missed Cleavages	Theo. MH+ [Da]	Confidence (by Search Engine): Sequest HT	Percolator q-Value (by Search Engine): Sequest HT	Percolator PEP (by Search Engine): Sequest HT	XCorr (by Search Engine): Sequest HT
	FALSE	High	SLEWIGDINPNNGGTSYNQK		0.13476	0	1	4	1	A0A075B5V0	0	2207.04	High	0	0.01328	3.51
	FALSE	High	SSSTAYMELR		0.0404428	0	6	10	19	A0A075B5U7; A0A075B5V1; A0A075B5Y4; A0A0A6YXN4; A0A075B5V0; A0A0A6YXA5	0	1144.53	High	0	0.0109	3.05
	FALSE	High	ASGYTFTDYYMNWVK		0.00304112	0	1	4	12	A0A075B5V0	0	1845.82	High	0	1.01e-05	4.63
	FALSE	High	ATLTVDK		0.127596	0	7	33	17	A0A0G2JGK2; A0A075B5V1; A0A0A6YXN4; P01749; A0A075B5X3; A0A075B5V0; A0A0A6YXC3	0	747.425	High	0	0.02788	2.4
	FALSE	High	ATLTVDKSSSTAYMELR		0.0017531	0	3	6	14	A0A075B5V1; A0A0A6YXN4; A0A075B5V0	1	1872.94	High	0	3.592e-06	4.34
	FALSE	High	GKATLTVDK		0.305184	0.0070721	4	24	1	A0A0G2JGK2; A0A075B5V1; A0A0A6YXN4; A0A075B5V0	1	932.541	High	0.001063	0.06979	1.51
FALSE	High	Master Protein	Q60930	Voltage-dependent anion-selective channel protein 2 OS=Mus musculus OX=10090 GN=Vdac2 PE=1 SV=2	0	16.661	20	6	84	6	1	295	31.7	7.49	139.04	6
	Checked	Confidence	Sequence	Modifications	Qvality PEP	Qvality q-value	# Protein Groups	# Proteins	# PSMs	Master Protein Accessions	# Missed Cleavages	Theo. MH+ [Da]	Confidence (by Search Engine): Sequest HT	Percolator q-Value (by Search Engine): Sequest HT	Percolator PEP (by Search Engine): Sequest HT	XCorr (by Search Engine): Sequest HT
	FALSE	High	SFNAGGHK		0.0916512	0	1	2	48	Q60930	0	817.395	High	0	0.01315	2.2
	FALSE	High	LTLSALVDGK		0.0242291	0	1	2	5	Q60930	0	1016.6	High	0	0.008156	2.92
	FALSE	High	YQLDPTASISAK		0.0185407	0	1	2	9	Q60930	0	1293.67	High	0	0.002586	2.92
	FALSE	High	SNFAVGYR		0.169462	0	1	4	9	Q60930	0	913.453	High	0	0.03347	2.46
	FALSE	High	LTFDTTFSPNTGKK		0.00615196	0	1	4	7	Q60930	1	1556.8	High	0	3.79e-05	3.65
	FALSE	High	GFGFGLVK		0.200455	0	1	5	6	Q60930	0	824.466	High	0	0.03249	1.72
FALSE	High	Master Protein	A0A075B5X3	Immunoglobulin heavy variable 1-64 (Fragment) OS=Mus musculus OX=10090 GN=Ighv1-64 PE=1 SV=1	0	16.66	31	4	37	3	1	117	12.9	9.06	108.17	4
	Checked	Confidence	Sequence	Modifications	Qvality PEP	Qvality q-value	# Protein Groups	# Proteins	# PSMs	Master Protein Accessions	# Missed Cleavages	Theo. MH+ [Da]	Confidence (by Search Engine): Sequest HT	Percolator q-Value (by Search Engine): Sequest HT	Percolator PEP (by Search Engine): Sequest HT	XCorr (by Search Engine): Sequest HT
	FALSE	High	QRPGQGLEWIGMIHPNSGSTNYNEK		2.23117e-05	0	1	1	13	A0A075B5X3	0	2813.34	High	0	6.608e-07	6.45
	FALSE	High	QRPGQGLEWIGMIHPNSGSTNYNEKFK		0.00773351	0	1	1	2	A0A075B5X3	1	3088.51	High	0	5.799e-05	3.15
	FALSE	High	SKATLTVDK		0.209582	0	1	3	5	A0A075B5X3	1	962.552	High	0.001063	0.0678	2.27
	FALSE	High	ATLTVDK		0.127596	0	7	33	17	A0A0G2JGK2; A0A075B5V1; A0A0A6YXN4; P01749; A0A075B5X3; A0A075B5V0; A0A0A6YXC3	0	747.425	High	0	0.02788	2.4
FALSE	High	Master Protein	Q9D0M3	Cytochrome c1, heme protein, mitochondrial OS=Mus musculus OX=10090 GN=Cyc1 PE=1 SV=1	0	16.417	12	4	32	4	1	325	35.3	9.16	99.56	4
	Checked	Confidence	Sequence	Modifications	Qvality PEP	Qvality q-value	# Protein Groups	# Proteins	# PSMs	Master Protein Accessions	# Missed Cleavages	Theo. MH+ [Da]	Confidence (by Search Engine): Sequest HT	Percolator q-Value (by Search Engine): Sequest HT	Percolator PEP (by Search Engine): Sequest HT	XCorr (by Search Engine): Sequest HT
	FALSE	High	WASEPEHDHR		0.0742731	0	1	1	2	Q9D0M3	0	1263.55	High	0	0.01109	2.85
	FALSE	High	LSDYFPKPYPNPEAAR		0.000352342	0	1	2	16	Q9D0M3	0	1864.92	High	0	1.113e-06	4.83
	FALSE	High	GLLSSLDHTSIR		0.00118422	0	1	2	10	Q9D0M3	0	1298.71	High	0	1.922e-05	4.13
	FALSE	High	GLLSSLDHTSIRR		0.203733	0	1	2	4	Q9D0M3	1	1454.81	High	0	0.03031	2.21
FALSE	High	Master Protein	A0A1D5RMD1	IQ domain-containing protein N OS=Mus musculus OX=10090 GN=Iqcn PE=1 SV=2	0	15.742	5	5	11	5	1	1437	154.8	10.02	24.68	5
	Checked	Confidence	Sequence	Modifications	Qvality PEP	Qvality q-value	# Protein Groups	# Proteins	# PSMs	Master Protein Accessions	# Missed Cleavages	Theo. MH+ [Da]	Confidence (by Search Engine): Sequest HT	Percolator q-Value (by Search Engine): Sequest HT	Percolator PEP (by Search Engine): Sequest HT	XCorr (by Search Engine): Sequest HT
	FALSE	High	QVLLPIAWPEHSGR		0.0304312	0	1	2	1	A0A1D5RMD1	0	1602.88	High	0	0.0007669	2.93
	FALSE	High	NILVDEMDMMVSR		0.00811689	0	1	2	4	A0A1D5RMD1	0	1552.72	High	0	0.0006326	3.12
	FALSE	High	VPGGGLHPQYVINR		0.127596	0	1	2	3	A0A1D5RMD1	0	1506.82	High	0	0.01956	2.24
	FALSE	High	VPLQTGPGFTMTK		0.0141846	0	1	2	1	A0A1D5RMD1	0	1376.72	High	0	0.0001816	3.31
	FALSE	High	FHAPEDQPPVMVTK		0.046504	0	1	2	2	A0A1D5RMD1	0	1595.79	High	0	0.002014	2.86
FALSE	High	Master Protein	Q9WTM5	RuvB-like 2 OS=Mus musculus OX=10090 GN=Ruvbl2 PE=1 SV=3	0	15.728	13	4	5	4	1	463	51.1	5.64	16.67	4
	Checked	Confidence	Sequence	Modifications	Qvality PEP	Qvality q-value	# Protein Groups	# Proteins	# PSMs	Master Protein Accessions	# Missed Cleavages	Theo. MH+ [Da]	Confidence (by Search Engine): Sequest HT	Percolator q-Value (by Search Engine): Sequest HT	Percolator PEP (by Search Engine): Sequest HT	XCorr (by Search Engine): Sequest HT
	FALSE	High	QASQGMVGQLAAR		0.0745936	0	1	3	1	Q9WTM5	0	1316.67	High	0	0.004222	1.87
	FALSE	High	TQGFLALFSGDTGEIK		0.00139401	0	1	1	2	Q9WTM5	0	1683.86	High	0	2.327e-06	4.29
	FALSE	High	TTEMETIYDLGTK		0.0483639	0	1	3	1	Q9WTM5	0	1501.71	High	0	0.001843	3.44
	FALSE	High	ALESDMAPVLIMATNR		0.00308158	0	1	1	1	Q9WTM5	0	1731.88	High	0	1.032e-05	3.94
FALSE	High	Master Protein	A0A0A6YXN4	Immunoglobulin heavy variable V1-18 (Fragment) OS=Mus musculus OX=10090 GN=Ighv1-18 PE=1 SV=1	0	15.665	29	5	56	1	1	117	12.9	7.94	136.73	5
	Checked	Confidence	Sequence	Modifications	Qvality PEP	Qvality q-value	# Protein Groups	# Proteins	# PSMs	Master Protein Accessions	# Missed Cleavages	Theo. MH+ [Da]	Confidence (by Search Engine): Sequest HT	Percolator q-Value (by Search Engine): Sequest HT	Percolator PEP (by Search Engine): Sequest HT	XCorr (by Search Engine): Sequest HT
	FALSE	High	SSSTAYMELR		0.0404428	0	6	10	19	A0A075B5U7; A0A075B5V1; A0A075B5Y4; A0A0A6YXN4; A0A075B5V0; A0A0A6YXA5	0	1144.53	High	0	0.0109	3.05
	FALSE	High	ASGYTFTDYNMDWVK		0.00753207	0	1	2	5	A0A0A6YXN4	0	1797.78	High	0	6.876e-05	2.68
	FALSE	High	ATLTVDK		0.127596	0	7	33	17	A0A0G2JGK2; A0A075B5V1; A0A0A6YXN4; P01749; A0A075B5X3; A0A075B5V0; A0A0A6YXC3	0	747.425	High	0	0.02788	2.4
	FALSE	High	ATLTVDKSSSTAYMELR		0.0017531	0	3	6	14	A0A075B5V1; A0A0A6YXN4; A0A075B5V0	1	1872.94	High	0	3.592e-06	4.34
	FALSE	High	GKATLTVDK		0.305184	0.0070721	4	24	1	A0A0G2JGK2; A0A075B5V1; A0A0A6YXN4; A0A075B5V0	1	932.541	High	0.001063	0.06979	1.51
FALSE	High	Master Protein	P11983	T-complex protein 1 subunit alpha OS=Mus musculus OX=10090 GN=Tcp1 PE=1 SV=3	0	15.211	8	4	15	4	1	556	60.4	6.16	41.96	4
	Checked	Confidence	Sequence	Modifications	Qvality PEP	Qvality q-value	# Protein Groups	# Proteins	# PSMs	Master Protein Accessions	# Missed Cleavages	Theo. MH+ [Da]	Confidence (by Search Engine): Sequest HT	Percolator q-Value (by Search Engine): Sequest HT	Percolator PEP (by Search Engine): Sequest HT	XCorr (by Search Engine): Sequest HT
	FALSE	High	MEGPLSVFGDR	1xAcetyl [N-Term]	0.0233939	0	1	2	7	P11983	0	1249.59	High	0	0.000466	3.32
	FALSE	High	WIGLDLVHGKPR		0.000315576	0	1	1	5	P11983	0	1390.8	High	0	1.433e-07	3.88
	FALSE	High	SSFGPVGLDK		0.0580518	0	1	2	1	P11983	0	1006.52	High	0	0.002615	2.51
	FALSE	High	LLEVEHPAAK		0.0678415	0	1	3	2	P11983	0	1106.62	High	0	0.003525	2.41
FALSE	High	Master Protein	P01942	Hemoglobin subunit alpha OS=Mus musculus OX=10090 GN=Hba PE=1 SV=2	0	15.114	35	5	28	5	1	142	15.1	8.22	58.19	5
	Checked	Confidence	Sequence	Modifications	Qvality PEP	Qvality q-value	# Protein Groups	# Proteins	# PSMs	Master Protein Accessions	# Missed Cleavages	Theo. MH+ [Da]	Confidence (by Search Engine): Sequest HT	Percolator q-Value (by Search Engine): Sequest HT	Percolator PEP (by Search Engine): Sequest HT	XCorr (by Search Engine): Sequest HT
	FALSE	High	MFASFPTTK		0.107751	0	1	2	9	P01942	0	1029.51	High	0	0.02287	2.39
	FALSE	High	VDPVNFK		0.220832	0	1	4	5	P01942	0	818.441	High	0.009327	0.2036	2.05
	FALSE	High	TYFPHFDVSHGSAQVK		0.0127653	0	1	2	6	P01942	0	1819.88	High	0	0.0002209	3.71
	FALSE	High	IGGHGAEYGAEALER		0.0437495	0	1	2	3	P01942	0	1529.73	High	0	0.006974	1.53
	FALSE	High	LRVDPVNFK		0.26176	0.00243018	1	2	5	P01942	1	1087.63	High	0.0005985	0.05752	3
FALSE	High	Master Protein	P48722	Heat shock 70 kDa protein 4L OS=Mus musculus OX=10090 GN=Hspa4l PE=1 SV=2	0	14.929	9	7	22	7	1	838	94.3	5.74	29.14	7
	Checked	Confidence	Sequence	Modifications	Qvality PEP	Qvality q-value	# Protein Groups	# Proteins	# PSMs	Master Protein Accessions	# Missed Cleavages	Theo. MH+ [Da]	Confidence (by Search Engine): Sequest HT	Percolator q-Value (by Search Engine): Sequest HT	Percolator PEP (by Search Engine): Sequest HT	XCorr (by Search Engine): Sequest HT
	FALSE	High	SFDDPIVQTER		0.121818	0	1	2	1	P48722	0	1306.63	High	0	0.01092	1.86
	FALSE	High	SIDLPIQSSLYR		0.0286206	0	1	1	2	P48722	0	1391.75	High	0	0.0006812	2.79
	FALSE	High	LSLTQDPVVK		0.0972948	0	1	1	3	P48722	0	1099.64	High	0	0.01153	2.81
	FALSE	High	NAVEEYVYDFR		0.0616837	0	1	1	3	P48722	0	1404.64	High	0	0.002931	3.56
	FALSE	High	YVEHEERPK		0.118271	0	1	1	4	P48722	0	1186.59	High	0	0.03055	1.8
	FALSE	High	AKAPPSDKQDR		0.128675	0	1	2	8	P48722	2	1212.63	High	0.0005985	0.05477	2.03
	FALSE	High	MIMQDKLEK		0.288281	0.00356723	1	5	1	P48722	1	1135.58	High	0.0005985	0.06168	2.08
FALSE	High	Master Protein	A8DUK4	Beta-globin OS=Mus musculus OX=10090 GN=Hbb-bs PE=1 SV=1	0	14.382	28	3	26	3	1	147	15.7	7.69	80.98	3
	Checked	Confidence	Sequence	Modifications	Qvality PEP	Qvality q-value	# Protein Groups	# Proteins	# PSMs	Master Protein Accessions	# Missed Cleavages	Theo. MH+ [Da]	Confidence (by Search Engine): Sequest HT	Percolator q-Value (by Search Engine): Sequest HT	Percolator PEP (by Search Engine): Sequest HT	XCorr (by Search Engine): Sequest HT
	FALSE	High	VNADEVGGEALGR		0.00361114	0	1	2	8	A8DUK4	0	1286.63	High	0	1.393e-05	3.67
	FALSE	High	YFDSFGDLSSASAIMGNAK		0.000244381	0	1	3	10	A8DUK4	0	1980.9	High	0	3.669e-07	4.32
	FALSE	High	AAVSGLWGK		0.0661053	0	1	2	8	A8DUK4	0	888.494	High	0	0.004322	2.83
FALSE	High	Master Protein	P01665	Ig kappa chain V-III region PC 7043 OS=Mus musculus OX=10090 PE=1 SV=1	0	14.294	39	2	12	1	1	111	12	4.61	47.92	2
	Checked	Confidence	Sequence	Modifications	Qvality PEP	Qvality q-value	# Protein Groups	# Proteins	# PSMs	Master Protein Accessions	# Missed Cleavages	Theo. MH+ [Da]	Confidence (by Search Engine): Sequest HT	Percolator q-Value (by Search Engine): Sequest HT	Percolator PEP (by Search Engine): Sequest HT	XCorr (by Search Engine): Sequest HT
	FALSE	High	DIVLTQSPASLAVSLGQR		0.000224747	0	4	18	9	P01660; P01665; P01655; P01672	0	1855.03	High	0	2.474e-06	4.97
	FALSE	High	ASQSVDYDGDSYMNWYQQKPGQPPK		0.000210367	0	1	5	3	P01665	0	2889.28	High	0	9.737e-06	5.37
FALSE	High	Master Protein	A0A0A0MQF6	Glyceraldehyde-3-phosphate dehydrogenase OS=Mus musculus OX=10090 GN=Gapdh PE=1 SV=1	0	13.804	14	4	61	4	1	359	38.6	8.97	53.21	4
	Checked	Confidence	Sequence	Modifications	Qvality PEP	Qvality q-value	# Protein Groups	# Proteins	# PSMs	Master Protein Accessions	# Missed Cleavages	Theo. MH+ [Da]	Confidence (by Search Engine): Sequest HT	Percolator q-Value (by Search Engine): Sequest HT	Percolator PEP (by Search Engine): Sequest HT	XCorr (by Search Engine): Sequest HT
	FALSE	High	VVDLMAYMASKE		0.0678415	0	1	4	1	A0A0A0MQF6	1	1356.65	High	0	0.003514	3.05
	FALSE	High	TVDGPSGK		0.0940303	0	1	5	46	A0A0A0MQF6	0	760.384	High	0	0.01087	1.69
	FALSE	High	LISWYDNEYGYSNR		0.00436404	0	1	5	3	A0A0A0MQF6	0	1779.8	High	0	0.0001956	3.24
	FALSE	High	GAAQNIIPASTGAAK		0.00583549	0	1	5	11	A0A0A0MQF6	0	1369.74	High	0	0.0002062	3.63
FALSE	High	Master Protein	Q9ET47	Espin OS=Mus musculus OX=10090 GN=Espn PE=1 SV=2	0	13.565	8	6	14	6	1	871	94.4	7.69	37.01	6
	Checked	Confidence	Sequence	Modifications	Qvality PEP	Qvality q-value	# Protein Groups	# Proteins	# PSMs	Master Protein Accessions	# Missed Cleavages	Theo. MH+ [Da]	Confidence (by Search Engine): Sequest HT	Percolator q-Value (by Search Engine): Sequest HT	Percolator PEP (by Search Engine): Sequest HT	XCorr (by Search Engine): Sequest HT
	FALSE	High	AADLQSYMDMLNPEK		0.0324976	0	1	9	3	Q9ET47	0	1725.78	High	0	0.0008701	3.14
	FALSE	High	SLHAAGLLGPSLR		0.152133	0	1	4	2	Q9ET47	0	1291.75	High	0	0.01692	3.13
	FALSE	High	YLVEEVALPAVSR		0.135896	0	1	4	2	Q9ET47	0	1445.8	High	0.0001265	0.04803	2.36
	FALSE	High	DSLDALPVHHAAR		0.0186223	0	1	4	2	Q9ET47	0	1401.72	High	0	0.0003036	3.01
	FALSE	High	LASLPAWR		0.139941	0	1	9	4	Q9ET47	0	913.525	High	0	0.01434	2.39
	FALSE	High	HVEVDSLKEPK		0.207896	0	1	1	1	Q9ET47	1	1280.68	High	0	0.03155	3.59
FALSE	High	Master Protein	A0A075B5R9	Immunoglobulin heavy variable V14-3 (Fragment) OS=Mus musculus OX=10090 GN=Ighv14-3 PE=1 SV=1	0	13.339	26	3	25	3	1	117	13	8.84	95.51	3
	Checked	Confidence	Sequence	Modifications	Qvality PEP	Qvality q-value	# Protein Groups	# Proteins	# PSMs	Master Protein Accessions	# Missed Cleavages	Theo. MH+ [Da]	Confidence (by Search Engine): Sequest HT	Percolator q-Value (by Search Engine): Sequest HT	Percolator PEP (by Search Engine): Sequest HT	XCorr (by Search Engine): Sequest HT
	FALSE	High	QRPEQGLEWIGR		0.00184832	0	1	2	21	A0A075B5R9	0	1468.77	High	0	3.962e-06	4.84
	FALSE	High	LSCTASGFNIK	1xCarbamidomethyl [C3]	0.0675491	0	1	5	2	A0A075B5R9	0	1197.59	High	0	0.02047	2.23
	FALSE	High	NTYMHWVK		0.236319	0.0012198	1	1	2	A0A075B5R9	0	1078.51	High	0.0001265	0.04082	2.45
FALSE	High	Master Protein	Q9Z2X1	Heterogeneous nuclear ribonucleoprotein F OS=Mus musculus OX=10090 GN=Hnrnpf PE=1 SV=3	0	12.939	10	3	11	2	1	415	45.7	5.49	44.11	3
	Checked	Confidence	Sequence	Modifications	Qvality PEP	Qvality q-value	# Protein Groups	# Proteins	# PSMs	Master Protein Accessions	# Missed Cleavages	Theo. MH+ [Da]	Confidence (by Search Engine): Sequest HT	Percolator q-Value (by Search Engine): Sequest HT	Percolator PEP (by Search Engine): Sequest HT	XCorr (by Search Engine): Sequest HT
	FALSE	High	ITGEAFVQFASQELAEK		0.000439224	0	1	3	7	Q9Z2X1	0	1867.94	High	0	4.05e-06	4.92
	FALSE	High	ATENDIYNFFSPLNPVR		0.00304112	0	2	3	3	Q8C2Q7; Q9Z2X1	0	1996.98	High	0	0.0005811	3.93
	FALSE	High	TEMDWVLK		0.241045	0.0012198	1	3	1	Q9Z2X1	0	1021.5	High	0.0001265	0.04261	1.92
FALSE	High	Master Protein	P01655	Ig kappa chain V-III region PC 7132 OS=Mus musculus OX=10090 PE=1 SV=1	0	12.885	30	2	14	1	1	112	12	5.34	48.61	2
	Checked	Confidence	Sequence	Modifications	Qvality PEP	Qvality q-value	# Protein Groups	# Proteins	# PSMs	Master Protein Accessions	# Missed Cleavages	Theo. MH+ [Da]	Confidence (by Search Engine): Sequest HT	Percolator q-Value (by Search Engine): Sequest HT	Percolator PEP (by Search Engine): Sequest HT	XCorr (by Search Engine): Sequest HT
	FALSE	High	DIVLTQSPASLAVSLGQR		0.000224747	0	4	18	9	P01660; P01665; P01655; P01672	0	1855.03	High	0	2.474e-06	4.97
	FALSE	High	LLIYAASNQGSGVPAR		0.00118422	0	1	5	5	P01655	0	1616.88	High	0	1.712e-06	3.69
FALSE	High	Master Protein	Q791V5	Mitochondrial carrier homolog 2 OS=Mus musculus OX=10090 GN=Mtch2 PE=1 SV=1	0	12.723	14	3	3	3	1	303	33.5	8.25	8.41	3
	Checked	Confidence	Sequence	Modifications	Qvality PEP	Qvality q-value	# Protein Groups	# Proteins	# PSMs	Master Protein Accessions	# Missed Cleavages	Theo. MH+ [Da]	Confidence (by Search Engine): Sequest HT	Percolator q-Value (by Search Engine): Sequest HT	Percolator PEP (by Search Engine): Sequest HT	XCorr (by Search Engine): Sequest HT
	FALSE	High	VLQYYQESEKPEELGSVTVQK		5.15555e-05	0	1	1	1	Q791V5	0	2454.24	High	0	4.776e-09	5.42
	FALSE	High	LCSGVLGTVVHGK	1xCarbamidomethyl [C2]	0.0264495	0	1	3	1	Q791V5	0	1326.72	High	0	0.0005871	2.99
	FALSE	High	GLFTGLTPR		0.300603	0.005923	1	3	1	Q791V5	0	961.547	High	0.001063	0.06754	1.42
FALSE	High	Master Protein	Q91XW8	Inactive peptidyl-prolyl cis-trans isomerase FKBP6 OS=Mus musculus OX=10090 GN=Fkbp6 PE=1 SV=1	0	12.397	12	3	8	3	1	327	37.1	8	25.16	3
	Checked	Confidence	Sequence	Modifications	Qvality PEP	Qvality q-value	# Protein Groups	# Proteins	# PSMs	Master Protein Accessions	# Missed Cleavages	Theo. MH+ [Da]	Confidence (by Search Engine): Sequest HT	Percolator q-Value (by Search Engine): Sequest HT	Percolator PEP (by Search Engine): Sequest HT	XCorr (by Search Engine): Sequest HT
	FALSE	High	MLDISGDRGVLK		0.0985467	0	1	1	1	Q91XW8	1	1303.7	High	0	0.007188	2.34
	FALSE	High	YGEQALLIDKR		0.00826095	0	1	1	3	Q91XW8	1	1305.72	High	0	6.569e-05	2.99
	FALSE	High	EGTGDTVTPDASVLVK		0.000814153	0	1	1	4	Q91XW8	0	1588.81	High	0	8.482e-07	3.73
FALSE	High	Master Protein	A0A140T8N1	Immunoglobulin kappa chain variable 1-88 (Fragment) OS=Mus musculus OX=10090 GN=Igkv1-88 PE=1 SV=2	0	12.068	17	2	25	2	1	120	13.2	8.02	88.34	2
	Checked	Confidence	Sequence	Modifications	Qvality PEP	Qvality q-value	# Protein Groups	# Proteins	# PSMs	Master Protein Accessions	# Missed Cleavages	Theo. MH+ [Da]	Confidence (by Search Engine): Sequest HT	Percolator q-Value (by Search Engine): Sequest HT	Percolator PEP (by Search Engine): Sequest HT	XCorr (by Search Engine): Sequest HT
	FALSE	High	FSGSGSGTDFTLK		0.00417604	0	1	9	7	A0A140T8N1	0	1303.62	High	0	1.821e-05	3.73
	FALSE	High	FSGVPDRFSGSGSGTDFTLK		0.000174043	0	1	6	18	A0A140T8N1	1	2061.99	High	0	2.506e-06	4.93
FALSE	High	Master Protein	J3QMG3	Voltage-dependent anion-selective channel protein 3 OS=Mus musculus OX=10090 GN=Vdac3 PE=1 SV=1	0	12.048	17	5	96	5	1	284	30.8	8.79	82.93	5
	Checked	Confidence	Sequence	Modifications	Qvality PEP	Qvality q-value	# Protein Groups	# Proteins	# PSMs	Master Protein Accessions	# Missed Cleavages	Theo. MH+ [Da]	Confidence (by Search Engine): Sequest HT	Percolator q-Value (by Search Engine): Sequest HT	Percolator PEP (by Search Engine): Sequest HT	XCorr (by Search Engine): Sequest HT
	FALSE	High	LTLDTIFVPNTGKK		0.0323556	0	1	2	2	J3QMG3	1	1546.88	High	0	0.0008652	3.79
	FALSE	High	LTLSALLDGK		0.0297718	0	1	3	4	J3QMG3	0	1030.61	High	0	0.001221	2.68
	FALSE	High	NFNAGGHK		0.117772	0	1	2	41	J3QMG3	0	844.406	High	0.001924	0.09592	1.78
	FALSE	High	ASGNLETK		0.0749155	0	1	2	49	J3QMG3	0	819.421	High	0	0.009532	2.33
	FALSE	High	GYGFGMVK		0.21128	0	1	2	2	J3QMG3	0	858.418	High	0.0001265	0.04446	1.76
FALSE	High	Master Protein	D3YWG8	RNA helicase OS=Mus musculus OX=10090 GN=Mov10l1 PE=1 SV=1	0	11.98	3	3	31	3	1	1239	138.6	7.2	20.31	3
	Checked	Confidence	Sequence	Modifications	Qvality PEP	Qvality q-value	# Protein Groups	# Proteins	# PSMs	Master Protein Accessions	# Missed Cleavages	Theo. MH+ [Da]	Confidence (by Search Engine): Sequest HT	Percolator q-Value (by Search Engine): Sequest HT	Percolator PEP (by Search Engine): Sequest HT	XCorr (by Search Engine): Sequest HT
	FALSE	High	NDGQSMTK		0.131408	0	1	3	25	D3YWG8	0	880.383	High	0.0001265	0.04465	1.51
	FALSE	High	SPSWFSPAEAVQVMR		0.0198892	0	1	4	4	D3YWG8	0	1691.82	High	0	0.0004873	3.42
	FALSE	High	DATLGEAPQEPYGALLLK		0.000414762	0	1	3	2	D3YWG8	0	1885.99	High	0	2.404e-07	4.42
FALSE	High	Master Protein	Q3UH59	Myosin, heavy polypeptide 10, non-muscle OS=Mus musculus OX=10090 GN=Myh10 PE=1 SV=1	0	11.962	1	1	4	1	1	2013	233.3	5.57	16.83	1
	Checked	Confidence	Sequence	Modifications	Qvality PEP	Qvality q-value	# Protein Groups	# Proteins	# PSMs	Master Protein Accessions	# Missed Cleavages	Theo. MH+ [Da]	Confidence (by Search Engine): Sequest HT	Percolator q-Value (by Search Engine): Sequest HT	Percolator PEP (by Search Engine): Sequest HT	XCorr (by Search Engine): Sequest HT
	FALSE	High	NILAEQLQAETELFAEAEEMR		0.000112494	0	1	3	4	Q3UH59	0	2435.18	High	0	4.795e-08	5.04
FALSE	High	Master Protein	O70325	Phospholipid hydroperoxide glutathione peroxidase GPX4 OS=Mus musculus OX=10090 GN=Gpx4 PE=1 SV=4	0	11.825	21	3	10	3	1	197	22.2	8.46	36.47	3
	Checked	Confidence	Sequence	Modifications	Qvality PEP	Qvality q-value	# Protein Groups	# Proteins	# PSMs	Master Protein Accessions	# Missed Cleavages	Theo. MH+ [Da]	Confidence (by Search Engine): Sequest HT	Percolator q-Value (by Search Engine): Sequest HT	Percolator PEP (by Search Engine): Sequest HT	XCorr (by Search Engine): Sequest HT
	FALSE	High	YGPMEEPQVIEKDLPCYL	1xCarbamidomethyl [C16]	0.054156	0	1	2	1	O70325	1	2181.02	High	0	0.002293	3.81
	FALSE	High	TDVNYTQLVDLHAR		0.000256523	0	1	2	8	O70325	0	1644.83	High	0	9.712e-08	4.26
	FALSE	High	EFAAGYNVK		0.0948365	0	1	2	1	O70325	0	998.494	High	0	0.006723	2.11
FALSE	High	Master Protein	Q9D051	Pyruvate dehydrogenase E1 component subunit beta, mitochondrial OS=Mus musculus OX=10090 GN=Pdhb PE=1 SV=1	0	11.526	9	2	7	2	1	359	38.9	6.87	28.13	2
	Checked	Confidence	Sequence	Modifications	Qvality PEP	Qvality q-value	# Protein Groups	# Proteins	# PSMs	Master Protein Accessions	# Missed Cleavages	Theo. MH+ [Da]	Confidence (by Search Engine): Sequest HT	Percolator q-Value (by Search Engine): Sequest HT	Percolator PEP (by Search Engine): Sequest HT	XCorr (by Search Engine): Sequest HT
	FALSE	High	EAINQGMDEELERDEK		0.00460084	0	1	1	1	Q9D051	1	1905.85	High	0	2.193e-05	4.73
	FALSE	High	IMEGPAFNFLDAPAVR		0.000307339	0	1	1	6	Q9D051	0	1747.88	High	0	1.429e-06	4.05
FALSE	High	Master Protein	Q8C2Q7	Heterogeneous nuclear ribonucleoprotein H1 OS=Mus musculus OX=10090 GN=Hnrnph1 PE=1 SV=1	0	11.394	10	3	8	2	1	472	51.2	6.8	25.5	3
	Checked	Confidence	Sequence	Modifications	Qvality PEP	Qvality q-value	# Protein Groups	# Proteins	# PSMs	Master Protein Accessions	# Missed Cleavages	Theo. MH+ [Da]	Confidence (by Search Engine): Sequest HT	Percolator q-Value (by Search Engine): Sequest HT	Percolator PEP (by Search Engine): Sequest HT	XCorr (by Search Engine): Sequest HT
	FALSE	High	MMLGAEGGEGFVVK	1xAcetyl [N-Term]	0.052533	0	1	2	1	Q8C2Q7	0	1466.7	High	0	0.002151	2.06
	FALSE	High	STGEAFVQFASQEIAEK		0.0143097	0	1	3	4	Q8C2Q7	0	1841.89	High	0	0.0001858	3.78
	FALSE	High	ATENDIYNFFSPLNPVR		0.00304112	0	2	3	3	Q8C2Q7; Q9Z2X1	0	1996.98	High	0	0.0005811	3.93
FALSE	High	Master Protein	Q3V132	ADP/ATP translocase 4 OS=Mus musculus OX=10090 GN=Slc25a31 PE=1 SV=1	0	10.807	13	4	10	2	1	320	35.2	9.58	26.15	4
	Checked	Confidence	Sequence	Modifications	Qvality PEP	Qvality q-value	# Protein Groups	# Proteins	# PSMs	Master Protein Accessions	# Missed Cleavages	Theo. MH+ [Da]	Confidence (by Search Engine): Sequest HT	Percolator q-Value (by Search Engine): Sequest HT	Percolator PEP (by Search Engine): Sequest HT	XCorr (by Search Engine): Sequest HT
	FALSE	High	TAVAPIER		0.110528	0	2	3	3	Q3V132; P51881	0	856.489	High	0	0.01784	2.46
	FALSE	High	DLLAGGVAAAVSK		0.0115891	0	1	1	3	Q3V132	0	1171.67	High	0	0.0001666	2.56
	FALSE	High	LGVDIGKGPEQR		0.0146274	0	1	1	3	Q3V132	1	1268.7	High	0	0.0001936	3.64
	FALSE	High	GNLANVIR		0.309817	0.00935936	2	3	1	Q3V132; P51881	0	856.5	High	0.001407	0.07175	1.97
FALSE	High	Master Protein	A0A075B5W1	Immunoglobulin heavy variable 1-50 (Fragment) OS=Mus musculus OX=10090 GN=Ighv1-50 PE=4 SV=1	0	10.792	21	1	12	1	1	117	12.9	7.84	74.8	1
	Checked	Confidence	Sequence	Modifications	Qvality PEP	Qvality q-value	# Protein Groups	# Proteins	# PSMs	Master Protein Accessions	# Missed Cleavages	Theo. MH+ [Da]	Confidence (by Search Engine): Sequest HT	Percolator q-Value (by Search Engine): Sequest HT	Percolator PEP (by Search Engine): Sequest HT	XCorr (by Search Engine): Sequest HT
	FALSE	High	QRPGQGLEWIGEIDPSDSYTNYNQK		2.48398e-06	0	1	3	12	A0A075B5W1	0	2895.35	High	0	1.733e-08	7.04
FALSE	High	Master Protein	A0A075B5K2	Immunoglobulin kappa chain variable 9-124 OS=Mus musculus OX=10090 GN=Igkv9-124 PE=1 SV=7	0	10.744	34	2	16	2	1	95	10.4	5.01	52.58	2
	Checked	Confidence	Sequence	Modifications	Qvality PEP	Qvality q-value	# Protein Groups	# Proteins	# PSMs	Master Protein Accessions	# Missed Cleavages	Theo. MH+ [Da]	Confidence (by Search Engine): Sequest HT	Percolator q-Value (by Search Engine): Sequest HT	Percolator PEP (by Search Engine): Sequest HT	XCorr (by Search Engine): Sequest HT
	FALSE	High	DIQMTQSPSSLSASLGER		0.000547529	0	1	1	8	A0A075B5K2	0	1906.92	High	0	6.549e-06	5.24
	FALSE	High	LIYAASTLDSGVPK		0.00671793	0	1	2	8	A0A075B5K2	0	1434.78	High	0	0.0006324	2.96
FALSE	High	Master Protein	P01660	Ig kappa chain V-III region PC 3741/TEPC 111 OS=Mus musculus OX=10090 PE=1 SV=1	0	10.653	26	2	24	1	1	111	12.1	5.38	65.19	2
	Checked	Confidence	Sequence	Modifications	Qvality PEP	Qvality q-value	# Protein Groups	# Proteins	# PSMs	Master Protein Accessions	# Missed Cleavages	Theo. MH+ [Da]	Confidence (by Search Engine): Sequest HT	Percolator q-Value (by Search Engine): Sequest HT	Percolator PEP (by Search Engine): Sequest HT	XCorr (by Search Engine): Sequest HT
	FALSE	High	DIVLTQSPASLAVSLGQR		0.000224747	0	4	18	9	P01660; P01665; P01655; P01672	0	1855.03	High	0	2.474e-06	4.97
	FALSE	High	ASNLESGIPAR		0.0182181	0	1	2	15	P01660	0	1114.59	High	0	0.0002921	3.12
FALSE	High	Master Protein	B2RXZ1	Poly(A)-specific ribonuclease PNLDC1 OS=Mus musculus OX=10090 GN=Pnldc1 PE=1 SV=1	0	10.508	9	4	9	4	1	531	61.3	8.38	20.37	4
	Checked	Confidence	Sequence	Modifications	Qvality PEP	Qvality q-value	# Protein Groups	# Proteins	# PSMs	Master Protein Accessions	# Missed Cleavages	Theo. MH+ [Da]	Confidence (by Search Engine): Sequest HT	Percolator q-Value (by Search Engine): Sequest HT	Percolator PEP (by Search Engine): Sequest HT	XCorr (by Search Engine): Sequest HT
	FALSE	High	RWPGVSEQQVYR		0.104595	0	1	1	4	B2RXZ1	1	1504.77	High	0	0.01016	4.37
	FALSE	High	VSNLLEVYEVLSSNLNPTK		0.0469111	0	1	1	2	B2RXZ1	0	2119.13	High	0	0.001734	2.07
	FALSE	High	SQFLLLTNK		0.146528	0	1	1	1	B2RXZ1	0	1063.61	High	0	0.01568	1.57
	FALSE	High	DSGPVIIHAR		0.0989674	0	1	1	2	B2RXZ1	0	1064.58	High	0	0.00728	2.24
FALSE	High	Master Protein	P51881	ADP/ATP translocase 2 OS=Mus musculus OX=10090 GN=Slc25a5 PE=1 SV=3	0	10.15	13	4	7	2	1	298	32.9	9.73	15.7	4
	Checked	Confidence	Sequence	Modifications	Qvality PEP	Qvality q-value	# Protein Groups	# Proteins	# PSMs	Master Protein Accessions	# Missed Cleavages	Theo. MH+ [Da]	Confidence (by Search Engine): Sequest HT	Percolator q-Value (by Search Engine): Sequest HT	Percolator PEP (by Search Engine): Sequest HT	XCorr (by Search Engine): Sequest HT
	FALSE	High	TAVAPIER		0.110528	0	2	3	3	Q3V132; P51881	0	856.489	High	0	0.01784	2.46
	FALSE	High	DFLAGGVAAAISK		0.00452051	0	1	1	1	P51881	0	1219.67	High	0	2.118e-05	2.56
	FALSE	High	LLLQVQHASK		0.0830555	0	1	2	2	P51881	0	1136.68	High	0	0.005408	2.21
	FALSE	High	GNLANVIR		0.309817	0.00935936	2	3	1	Q3V132; P51881	0	856.5	High	0.001407	0.07175	1.97
FALSE	High	Master Protein	P17742	Peptidyl-prolyl cis-trans isomerase A OS=Mus musculus OX=10090 GN=Ppia PE=1 SV=2	0	10.13	27	4	10	4	1	164	18	7.9	10.7	4
	Checked	Confidence	Sequence	Modifications	Qvality PEP	Qvality q-value	# Protein Groups	# Proteins	# PSMs	Master Protein Accessions	# Missed Cleavages	Theo. MH+ [Da]	Confidence (by Search Engine): Sequest HT	Percolator q-Value (by Search Engine): Sequest HT	Percolator PEP (by Search Engine): Sequest HT	XCorr (by Search Engine): Sequest HT
	FALSE	High	VSFELFADKVPK		0.0198892	0	1	1	1	P17742	1	1379.76	High	0	0.0003435	3.75
	FALSE	High	SIYGEKFEDENFILK		0.0543919	0	1	2	1	P17742	1	1831.91	High	0	0.002311	2.59
	FALSE	High	EGMNIVEAMER		0.0449098	0	1	2	2	P17742	0	1278.58	High	0	0.001606	2.34
	FALSE	High	ALSTGEK		0.279572	0.00356723	1	2	6	P17742	0	705.378	High	0.0005985	0.05809	1.55
FALSE	High	Master Protein	P35700	Peroxiredoxin-1 OS=Mus musculus OX=10090 GN=Prdx1 PE=1 SV=1	0	10.126	23	5	14	5	1	199	22.2	8.12	31.77	5
	Checked	Confidence	Sequence	Modifications	Qvality PEP	Qvality q-value	# Protein Groups	# Proteins	# PSMs	Master Protein Accessions	# Missed Cleavages	Theo. MH+ [Da]	Confidence (by Search Engine): Sequest HT	Percolator q-Value (by Search Engine): Sequest HT	Percolator PEP (by Search Engine): Sequest HT	XCorr (by Search Engine): Sequest HT
	FALSE	High	QITINDLPVGR		0.133074	0	1	5	8	P35700	0	1225.69	High	0	0.01657	2.71
	FALSE	High	TIAQDYGVLK		0.0479444	0	1	4	4	P35700	0	1107.6	High	0	0.001821	2.44
	FALSE	High	ADEGISFR		0.119779	0	1	3	1	P35700	0	894.432	High	0	0.01053	2.04
	FALSE	High	IGYPAPNFK		0.079224	0	1	4	3	P35700	0	1006.54	High	0	0.01297	1.89
	FALSE	High	GLFIIDDK		0.291602	0.00356723	1	5	2	P35700	0	920.509	High	0.0005985	0.06346	2.22
FALSE	High	Master Protein	A0A140T8M4	Immunoglobulin kappa variable 8-19 OS=Mus musculus OX=10090 GN=Igkv8-19 PE=1 SV=2	0	10.063	30	2	9	1	1	101	11.1	5.25	31.59	2
	Checked	Confidence	Sequence	Modifications	Qvality PEP	Qvality q-value	# Protein Groups	# Proteins	# PSMs	Master Protein Accessions	# Missed Cleavages	Theo. MH+ [Da]	Confidence (by Search Engine): Sequest HT	Percolator q-Value (by Search Engine): Sequest HT	Percolator PEP (by Search Engine): Sequest HT	XCorr (by Search Engine): Sequest HT
	FALSE	High	SSQSLLNSGNQK		0.024875	0	2	4	6	A0A075B5N3; A0A140T8M4	0	1262.63	High	0	0.0009451	3.63
	FALSE	High	DIVMTQSPSSLTVTAGEK		0.000340133	0	1	1	3	A0A140T8M4	0	1863.94	High	0	1.648e-07	4.38
FALSE	High	Master Protein	E9QNP0	KxDL motif-containing protein 1 OS=Mus musculus OX=10090 GN=Kxd1 PE=1 SV=1	0	9.845	20	4	7	4	1	232	26.8	9.83	17.44	4
	Checked	Confidence	Sequence	Modifications	Qvality PEP	Qvality q-value	# Protein Groups	# Proteins	# PSMs	Master Protein Accessions	# Missed Cleavages	Theo. MH+ [Da]	Confidence (by Search Engine): Sequest HT	Percolator q-Value (by Search Engine): Sequest HT	Percolator PEP (by Search Engine): Sequest HT	XCorr (by Search Engine): Sequest HT
	FALSE	High	TLSDYNIQK		0.0912603	0	1	10	3	E9QNP0	0	1081.55	High	0	0.007651	2.45
	FALSE	High	TITLEVEPSDTIENVK		0.00946747	0	1	10	1	E9QNP0	0	1787.93	High	0	8.511e-05	4.52
	FALSE	High	ESTLHLVLR		0.0944326	0	1	10	2	E9QNP0	0	1067.62	High	0	0.01032	2.13
	FALSE	High	IQDKEGIPPDQQR		0.236319	0.0012198	1	10	1	E9QNP0	1	1523.78	High	0.0001265	0.04077	2.18
FALSE	High	Master Protein	P04104	Keratin, type II cytoskeletal 1 OS=Mus musculus OX=10090 GN=Krt1 PE=1 SV=4	0	9.734	5	3	4	2	1	637	65.6	8.15	13.64	3
	Checked	Confidence	Sequence	Modifications	Qvality PEP	Qvality q-value	# Protein Groups	# Proteins	# PSMs	Master Protein Accessions	# Missed Cleavages	Theo. MH+ [Da]	Confidence (by Search Engine): Sequest HT	Percolator q-Value (by Search Engine): Sequest HT	Percolator PEP (by Search Engine): Sequest HT	XCorr (by Search Engine): Sequest HT
	FALSE	High	TNAENEFVTIKK		0.0775393	0	1	1	1	P04104	1	1393.73	High	0	0.004531	3.03
	FALSE	High	FLEQQNQVLQTK		0.00254972	0	1	5	2	P04104	0	1475.79	High	0	6.504e-05	4.17
	FALSE	High	FASFIDKVR		0.086693	0	2	19	1	P04104; Q922U2	1	1082.6	High	0	0.005633	2.52
FALSE	High	Master Protein	A0A075B5N7	Immunoglobulin kappa variable 6-13 OS=Mus musculus OX=10090 GN=Igkv6-13 PE=1 SV=7	0	9.432	25	3	31	3	1	95	10.4	6.51	64.32	3
	Checked	Confidence	Sequence	Modifications	Qvality PEP	Qvality q-value	# Protein Groups	# Proteins	# PSMs	Master Protein Accessions	# Missed Cleavages	Theo. MH+ [Da]	Confidence (by Search Engine): Sequest HT	Percolator q-Value (by Search Engine): Sequest HT	Percolator PEP (by Search Engine): Sequest HT	XCorr (by Search Engine): Sequest HT
	FALSE	High	FMSTSVGDRVSITCK	1xCarbamidomethyl [C14]	0.00180803	0	1	7	8	A0A075B5N7	1	1687.81	High	0	7.024e-06	3.06
	FALSE	High	DIVMTQSQK		0.224396	0	1	1	8	A0A075B5N7	0	1049.53	High	0.0005985	0.05659	2.23
	FALSE	High	FMSTSVGDR		0.0585576	0	1	8	15	A0A075B5N7	0	999.456	High	0.0001265	0.04091	2.48
FALSE	High	Master Protein	A0A0G2JE99	Immunoglobulin lambda constant 1 (Fragment) OS=Mus musculus OX=10090 GN=Iglc1 PE=4 SV=1	0	9.303	16	1	9	1	1	106	11.7	6.27	36	1
	Checked	Confidence	Sequence	Modifications	Qvality PEP	Qvality q-value	# Protein Groups	# Proteins	# PSMs	Master Protein Accessions	# Missed Cleavages	Theo. MH+ [Da]	Confidence (by Search Engine): Sequest HT	Percolator q-Value (by Search Engine): Sequest HT	Percolator PEP (by Search Engine): Sequest HT	XCorr (by Search Engine): Sequest HT
	FALSE	High	VDGTPVTQGMETTQPSK		1.54071e-05	0	1	2	9	A0A0G2JE99	0	1775.85	High	0	1.444e-09	4.68
FALSE	High	Master Protein	P29341	Polyadenylate-binding protein 1 OS=Mus musculus OX=10090 GN=Pabpc1 PE=1 SV=2	0	9.216	7	4	7	4	1	636	70.6	9.5	18.1	4
	Checked	Confidence	Sequence	Modifications	Qvality PEP	Qvality q-value	# Protein Groups	# Proteins	# PSMs	Master Protein Accessions	# Missed Cleavages	Theo. MH+ [Da]	Confidence (by Search Engine): Sequest HT	Percolator q-Value (by Search Engine): Sequest HT	Percolator PEP (by Search Engine): Sequest HT	XCorr (by Search Engine): Sequest HT
	FALSE	High	ALDTMNFDVIK		0.0324976	0	1	4	4	P29341	0	1266.64	High	0	0.001055	3.07
	FALSE	High	FSPAGPILSIR		0.148995	0	1	3	1	P29341	0	1157.67	High	0	0.01613	1.7
	FALSE	High	GFGFVSFER		0.124413	0	1	3	1	P29341	0	1045.51	High	0	0.01135	2.28
	FALSE	High	GYGFVHFETQEAAER		0.0708339	0	1	1	1	P29341	0	1740.8	High	0	0.003805	2.94
FALSE	High	Master Protein	A0A075B5M1	Immunoglobulin kappa variable 4-63 OS=Mus musculus OX=10090 GN=Igkv4-63 PE=1 SV=1	0	9.147	27	2	16	2	1	95	10.2	5.87	44.32	2
	Checked	Confidence	Sequence	Modifications	Qvality PEP	Qvality q-value	# Protein Groups	# Proteins	# PSMs	Master Protein Accessions	# Missed Cleavages	Theo. MH+ [Da]	Confidence (by Search Engine): Sequest HT	Percolator q-Value (by Search Engine): Sequest HT	Percolator PEP (by Search Engine): Sequest HT	XCorr (by Search Engine): Sequest HT
	FALSE	High	LWIYDTSK		0.0900973	0	1	2	11	A0A075B5M1	0	1025.53	High	0	0.02653	2.17
	FALSE	High	ENVLTQSPAIMSASPGEK		0.000283895	0	1	1	5	A0A075B5M1	0	1858.92	High	0	5.712e-07	4.83
FALSE	High	Master Protein	P01639	Immunoglobulin kappa chain variable 9-120 OS=Mus musculus OX=10090 GN=Igkv9-120 PE=1 SV=1	0	8.928	28	2	4	2	1	130	14.3	5.48	14.44	2
	Checked	Confidence	Sequence	Modifications	Qvality PEP	Qvality q-value	# Protein Groups	# Proteins	# PSMs	Master Protein Accessions	# Missed Cleavages	Theo. MH+ [Da]	Confidence (by Search Engine): Sequest HT	Percolator q-Value (by Search Engine): Sequest HT	Percolator PEP (by Search Engine): Sequest HT	XCorr (by Search Engine): Sequest HT
	FALSE	High	ASQDIGSSLNWLQQEPDGTIKR		0.00284664	0	1	2	2	P01639	1	2443.22	High	0	8.92e-06	4.61
	FALSE	High	LIYATSSLDSGVPK		0.0119511	0	1	2	2	P01639	0	1450.78	High	0	0.0003591	2.83
FALSE	High	Master Protein	A0A0B4J1J2	Immunoglobulin kappa chain variable 5-43 (Fragment) OS=Mus musculus OX=10090 GN=Igkv5-43 PE=1 SV=1	0	8.921	23	2	18	1	1	115	12.6	6.51	47.98	2
	Checked	Confidence	Sequence	Modifications	Qvality PEP	Qvality q-value	# Protein Groups	# Proteins	# PSMs	Master Protein Accessions	# Missed Cleavages	Theo. MH+ [Da]	Confidence (by Search Engine): Sequest HT	Percolator q-Value (by Search Engine): Sequest HT	Percolator PEP (by Search Engine): Sequest HT	XCorr (by Search Engine): Sequest HT
	FALSE	High	YASQSISGIPSR		0.00898087	0	2	4	16	A0A0B4J1J2; A0A0G2JDV4	0	1265.65	High	0	0.0009643	3.27
	FALSE	High	ASQSISNNLHWYQQK		0.00382395	0	1	1	2	A0A0B4J1J2	0	1803.88	High	0	1.554e-05	4.18
FALSE	High	Master Protein	A0A0G2JDV4	Immunoglobulin kappa variable 5-39 (Fragment) OS=Mus musculus OX=10090 GN=Igkv5-39 PE=1 SV=4	0	8.875	23	2	20	1	1	115	12.5	6.76	58.05	2
	Checked	Confidence	Sequence	Modifications	Qvality PEP	Qvality q-value	# Protein Groups	# Proteins	# PSMs	Master Protein Accessions	# Missed Cleavages	Theo. MH+ [Da]	Confidence (by Search Engine): Sequest HT	Percolator q-Value (by Search Engine): Sequest HT	Percolator PEP (by Search Engine): Sequest HT	XCorr (by Search Engine): Sequest HT
	FALSE	High	YASQSISGIPSR		0.00898087	0	2	4	16	A0A0B4J1J2; A0A0G2JDV4	0	1265.65	High	0	0.0009643	3.27
	FALSE	High	ASQSISDYLHWYQQK		0.00404927	0	1	2	4	A0A0G2JDV4	0	1853.88	High	0	1.729e-05	4.09
FALSE	High	Master Protein	A0A0A6YXC3	Immunoglobulin heavy variable 1-52 (Fragment) OS=Mus musculus OX=10090 GN=Ighv1-52 PE=1 SV=1	0	8.818	27	2	21	1	1	117	13	7.88	42.9	2
	Checked	Confidence	Sequence	Modifications	Qvality PEP	Qvality q-value	# Protein Groups	# Proteins	# PSMs	Master Protein Accessions	# Missed Cleavages	Theo. MH+ [Da]	Confidence (by Search Engine): Sequest HT	Percolator q-Value (by Search Engine): Sequest HT	Percolator PEP (by Search Engine): Sequest HT	XCorr (by Search Engine): Sequest HT
	FALSE	High	QRPIQGLEWIGNIDPSDSETHYNQK		0.000296689	0	1	2	4	A0A0A6YXC3	0	2925.41	High	0	5.427e-07	4.1
	FALSE	High	ATLTVDK		0.127596	0	7	33	17	A0A0G2JGK2; A0A075B5V1; A0A0A6YXN4; P01749; A0A075B5X3; A0A075B5V0; A0A0A6YXC3	0	747.425	High	0	0.02788	2.4
FALSE	High	Master Protein	Q9CR68	Cytochrome b-c1 complex subunit Rieske, mitochondrial OS=Mus musculus OX=10090 GN=Uqcrfs1 PE=1 SV=1	0	8.716	14	2	9	2	1	274	29.3	8.7	26.9	2
	Checked	Confidence	Sequence	Modifications	Qvality PEP	Qvality q-value	# Protein Groups	# Proteins	# PSMs	Master Protein Accessions	# Missed Cleavages	Theo. MH+ [Da]	Confidence (by Search Engine): Sequest HT	Percolator q-Value (by Search Engine): Sequest HT	Percolator PEP (by Search Engine): Sequest HT	XCorr (by Search Engine): Sequest HT
	FALSE	High	SGPFAPVLSATSR		0.0128779	0	1	1	8	Q9CR68	0	1289.68	High	0	0.001065	3.06
	FALSE	High	GVAGALRPLLQGAVPAASEPPVLDVK		0.00342522	0	1	1	1	Q9CR68	0	2525.44	High	0	1.262e-05	4.46
FALSE	High	Master Protein	P01672	Ig kappa chain V-III region PC 7940 OS=Mus musculus OX=10090 PE=1 SV=1	0	8.691	39	2	26	1	1	111	12	7.37	47.94	2
	Checked	Confidence	Sequence	Modifications	Qvality PEP	Qvality q-value	# Protein Groups	# Proteins	# PSMs	Master Protein Accessions	# Missed Cleavages	Theo. MH+ [Da]	Confidence (by Search Engine): Sequest HT	Percolator q-Value (by Search Engine): Sequest HT	Percolator PEP (by Search Engine): Sequest HT	XCorr (by Search Engine): Sequest HT
	FALSE	High	DIVLTQSPASLAVSLGQR		0.000224747	0	4	18	9	P01660; P01665; P01655; P01672	0	1855.03	High	0	2.474e-06	4.97
	FALSE	High	ASKSVSAFGYSYMHWYQQKPGQPPK	1xPhospho [Y/S]	0.191679	0	1	1	17	P01672	1	2952.35	High	0.002273	0.1114	2.87
FALSE	High	Master Protein	P99027	Large ribosomal subunit protein P2 OS=Mus musculus OX=10090 GN=Rplp2 PE=1 SV=3	0	8.614	25	2	7	2	1	115	11.6	4.54	20.72	2
	Checked	Confidence	Sequence	Modifications	Qvality PEP	Qvality q-value	# Protein Groups	# Proteins	# PSMs	Master Protein Accessions	# Missed Cleavages	Theo. MH+ [Da]	Confidence (by Search Engine): Sequest HT	Percolator q-Value (by Search Engine): Sequest HT	Percolator PEP (by Search Engine): Sequest HT	XCorr (by Search Engine): Sequest HT
	FALSE	High	NIEDVIAQGVGK		0.00910013	0	1	2	5	P99027	0	1242.67	High	0	7.913e-05	2.97
	FALSE	High	KILDSVGIEADDDRLNK		0.00551096	0	1	1	2	P99027	2	1901	High	0	3.076e-05	3.92
FALSE	High	Master Protein	A0A075B5U7	Immunoglobulin heavy variable 1-22 (Fragment) OS=Mus musculus OX=10090 GN=Ighv1-22 PE=1 SV=1	0	8.567	21	2	23	1	1	117	13	8.76	65.23	2
	Checked	Confidence	Sequence	Modifications	Qvality PEP	Qvality q-value	# Protein Groups	# Proteins	# PSMs	Master Protein Accessions	# Missed Cleavages	Theo. MH+ [Da]	Confidence (by Search Engine): Sequest HT	Percolator q-Value (by Search Engine): Sequest HT	Percolator PEP (by Search Engine): Sequest HT	XCorr (by Search Engine): Sequest HT
	FALSE	High	SSSTAYMELR		0.0404428	0	6	10	19	A0A075B5U7; A0A075B5V1; A0A075B5Y4; A0A0A6YXN4; A0A075B5V0; A0A0A6YXA5	0	1144.53	High	0	0.0109	3.05
	FALSE	High	ASGYTFTDYNMHWVK		0.00131058	0	1	2	4	A0A075B5U7	0	1819.81	High	0	2.067e-06	4.45
FALSE	High	Master Protein	A0A0G2JDN5	Immunoglobulin kappa variable 17-127 (Fragment) OS=Mus musculus OX=10090 GN=Igkv17-127 PE=4 SV=4	0	8.373	33	2	20	2	1	117	12.8	4.36	25.05	2
	Checked	Confidence	Sequence	Modifications	Qvality PEP	Qvality q-value	# Protein Groups	# Proteins	# PSMs	Master Protein Accessions	# Missed Cleavages	Theo. MH+ [Da]	Confidence (by Search Engine): Sequest HT	Percolator q-Value (by Search Engine): Sequest HT	Percolator PEP (by Search Engine): Sequest HT	XCorr (by Search Engine): Sequest HT
	FALSE	High	CITSTDIDDDMNWYQQKPGEPPK	1xCarbamidomethyl [C1]	0.00506877	0	1	4	1	A0A0G2JDN5	0	2738.21	High	0	2.625e-05	3.08
	FALSE	High	LLISEGNTLRPGVPSR		0.0132801	0	1	4	19	A0A0G2JDN5	0	1708.97	High	0	0.0003638	2.91
FALSE	High	Master Protein	A0A0G2JGN3	Immunoglobulin heavy variable 1-78 (Fragment) OS=Mus musculus OX=10090 GN=Ighv1-78 PE=1 SV=1	0	8.329	28	3	51	2	1	117	13.2	7.99	57.67	3
	Checked	Confidence	Sequence	Modifications	Qvality PEP	Qvality q-value	# Protein Groups	# Proteins	# PSMs	Master Protein Accessions	# Missed Cleavages	Theo. MH+ [Da]	Confidence (by Search Engine): Sequest HT	Percolator q-Value (by Search Engine): Sequest HT	Percolator PEP (by Search Engine): Sequest HT	XCorr (by Search Engine): Sequest HT
	FALSE	High	VSGYTFTDHTIHWMK		0.0165411	0	1	2	4	A0A0G2JGN3	0	1822.86	High	0	0.01046	2.53
	FALSE	High	DGSTKYNEK		0.0608872	0	1	3	4	A0A0G2JGN3	1	1041.48	High	0	0.002853	2.2
	FALSE	High	GKATLTADK		0.095242	0	2	12	43	A0A0G2JGN3; A0A075B5Y4	1	904.51	High	0	0.01873	2.05
FALSE	High	Master Protein	A0A140T8N3	Immunoglobulin kappa chain variable 13-84 (Fragment) OS=Mus musculus OX=10090 GN=Igkv13-84 PE=1 SV=2	0	8.272	21	2	20	2	1	115	12.6	6.51	60.22	2
	Checked	Confidence	Sequence	Modifications	Qvality PEP	Qvality q-value	# Protein Groups	# Proteins	# PSMs	Master Protein Accessions	# Missed Cleavages	Theo. MH+ [Da]	Confidence (by Search Engine): Sequest HT	Percolator q-Value (by Search Engine): Sequest HT	Percolator PEP (by Search Engine): Sequest HT	XCorr (by Search Engine): Sequest HT
	FALSE	High	ASEDIYNR		0.110528	0	1	1	7	A0A140T8N3	0	967.448	High	0	0.02827	2.34
	FALSE	High	LLISGATSLETGVPSR		0.000670612	0	1	2	13	A0A140T8N3	0	1600.89	High	0	2.024e-05	3.77
FALSE	High	Master Protein	Q8R1I1	Cytochrome b-c1 complex subunit 9 OS=Mus musculus OX=10090 GN=Uqcr10 PE=1 SV=1	0	8.006	27	1	14	1	1	64	7.4	9.19	58.86	1
	Checked	Confidence	Sequence	Modifications	Qvality PEP	Qvality q-value	# Protein Groups	# Proteins	# PSMs	Master Protein Accessions	# Missed Cleavages	Theo. MH+ [Da]	Confidence (by Search Engine): Sequest HT	Percolator q-Value (by Search Engine): Sequest HT	Percolator PEP (by Search Engine): Sequest HT	XCorr (by Search Engine): Sequest HT
	FALSE	High	AFDQGADAIYEHINEGK		7.59879e-05	0	1	1	14	Q8R1I1	0	1877.87	High	0	1.104e-08	5.4
FALSE	High	Master Protein	P99028	Cytochrome b-c1 complex subunit 6, mitochondrial OS=Mus musculus OX=10090 GN=Uqcrh PE=1 SV=2	0	7.78	20	1	5	1	1	89	10.4	4.87	22.78	1
	Checked	Confidence	Sequence	Modifications	Qvality PEP	Qvality q-value	# Protein Groups	# Proteins	# PSMs	Master Protein Accessions	# Missed Cleavages	Theo. MH+ [Da]	Confidence (by Search Engine): Sequest HT	Percolator q-Value (by Search Engine): Sequest HT	Percolator PEP (by Search Engine): Sequest HT	XCorr (by Search Engine): Sequest HT
	FALSE	High	SQTEEDCTEELFDFLHAR	1xCarbamidomethyl [C7]	9.98708e-05	0	1	1	5	P99028	0	2226.96	High	0	1.658e-08	5.16
FALSE	High	Master Protein	P0DP27	Calmodulin-2 OS=Mus musculus OX=10090 GN=Calm2 PE=1 SV=1	0	7.686	19	2	11	2	1	149	16.8	4.22	45.88	2
	Checked	Confidence	Sequence	Modifications	Qvality PEP	Qvality q-value	# Protein Groups	# Proteins	# PSMs	Master Protein Accessions	# Missed Cleavages	Theo. MH+ [Da]	Confidence (by Search Engine): Sequest HT	Percolator q-Value (by Search Engine): Sequest HT	Percolator PEP (by Search Engine): Sequest HT	XCorr (by Search Engine): Sequest HT
	FALSE	High	EAFSLFDKDGDGTITTK		0.00444159	0	1	1	8	P0DP27	1	1844.89	High	0	0.001291	4.6
	FALSE	High	KMKDTDSEEEIR		0.0351619	0	1	4	3	P0DP27	2	1480.69	High	0	0.001009	4.41
FALSE	High	Master Protein	Q80ZS7	Dynein light chain OS=Mus musculus OX=10090 GN=BC048507 PE=1 SV=1	0	7.634	28	2	4	1	1	89	10.4	8.27	13.48	2
	Checked	Confidence	Sequence	Modifications	Qvality PEP	Qvality q-value	# Protein Groups	# Proteins	# PSMs	Master Protein Accessions	# Missed Cleavages	Theo. MH+ [Da]	Confidence (by Search Engine): Sequest HT	Percolator q-Value (by Search Engine): Sequest HT	Percolator PEP (by Search Engine): Sequest HT	XCorr (by Search Engine): Sequest HT
	FALSE	High	YNPTWHCIVGR	1xCarbamidomethyl [C7]	0.0231896	0	2	3	1	Q80ZS7; P63168	0	1402.67	High	0	0.0004585	3.21
	FALSE	High	TVDMSEEMQQDSVR		0.00717625	0	1	1	3	Q80ZS7	0	1654.7	High	0	5.066e-05	3.49
FALSE	High	Master Protein	P68254	14-3-3 protein theta OS=Mus musculus OX=10090 GN=Ywhaq PE=1 SV=1	0	7.622	10	2	6	1	1	245	27.8	4.78	18.28	2
	Checked	Confidence	Sequence	Modifications	Qvality PEP	Qvality q-value	# Protein Groups	# Proteins	# PSMs	Master Protein Accessions	# Missed Cleavages	Theo. MH+ [Da]	Confidence (by Search Engine): Sequest HT	Percolator q-Value (by Search Engine): Sequest HT	Percolator PEP (by Search Engine): Sequest HT	XCorr (by Search Engine): Sequest HT
	FALSE	High	DSTLIMQLLR		0.043559	0	2	7	4	P68254; P63101	0	1189.66	High	0	0.003938	2.6
	FALSE	High	AVTEQGAELSNEER		0.00385778	0	1	1	2	P68254	0	1532.72	High	0	4.689e-05	4.19
FALSE	High	Master Protein	Q9D8N0	Elongation factor 1-gamma OS=Mus musculus OX=10090 GN=Eef1g PE=1 SV=3	0	7.541	8	3	6	3	1	437	50	6.74	13.95	3
	Checked	Confidence	Sequence	Modifications	Qvality PEP	Qvality q-value	# Protein Groups	# Proteins	# PSMs	Master Protein Accessions	# Missed Cleavages	Theo. MH+ [Da]	Confidence (by Search Engine): Sequest HT	Percolator q-Value (by Search Engine): Sequest HT	Percolator PEP (by Search Engine): Sequest HT	XCorr (by Search Engine): Sequest HT
	FALSE	High	VLSAPPHFHFGQTNR		0.0244425	0	1	1	1	Q9D8N0	0	1707.87	High	0	0.0005063	2.7
	FALSE	High	STFVLDEFKR		0.124413	0	1	1	3	Q9D8N0	1	1241.65	High	0	0.01137	2.48
	FALSE	High	AKDPFAHLPK		0.081642	0	1	1	2	Q9D8N0	1	1123.63	High	0	0.0094	2.33
FALSE	High	Master Protein	P53395	Lipoamide acyltransferase component of branched-chain alpha-keto acid dehydrogenase complex, mitochondrial OS=Mus musculus OX=10090 GN=Dbt PE=1 SV=2	0	7.446	5	2	4	2	1	482	53.2	8.6	10.78	2
	Checked	Confidence	Sequence	Modifications	Qvality PEP	Qvality q-value	# Protein Groups	# Proteins	# PSMs	Master Protein Accessions	# Missed Cleavages	Theo. MH+ [Da]	Confidence (by Search Engine): Sequest HT	Percolator q-Value (by Search Engine): Sequest HT	Percolator PEP (by Search Engine): Sequest HT	XCorr (by Search Engine): Sequest HT
	FALSE	High	SYLENPAFMLLDLK		0.00448088	0	1	1	3	P53395	0	1653.86	High	0	2.084e-05	3.15
	FALSE	High	ILKEDILSFLEK		0.046504	0	1	1	1	P53395	1	1447.84	High	0	0.001717	2.68
FALSE	High	Master Protein	P18528	Ig heavy chain V region 6.96 OS=Mus musculus OX=10090 PE=4 SV=1	0	7.42	19	1	22	1	1	98	11	7.93	113.56	1
	Checked	Confidence	Sequence	Modifications	Qvality PEP	Qvality q-value	# Protein Groups	# Proteins	# PSMs	Master Protein Accessions	# Missed Cleavages	Theo. MH+ [Da]	Confidence (by Search Engine): Sequest HT	Percolator q-Value (by Search Engine): Sequest HT	Percolator PEP (by Search Engine): Sequest HT	XCorr (by Search Engine): Sequest HT
	FALSE	High	EVQLVESGGGLVKPGGSLK		0.000155882	0	1	1	22	P18528	0	1854.03	High	0	2.073e-07	5.69
FALSE	High	Master Protein	A0A1Y7VJN6	Immunoglobulin heavy constant gamma 3 (Fragment) OS=Mus musculus OX=10090 GN=Ighg3 PE=4 SV=1	0	7.35	6	2	11	2	1	399	44	7.14	19.19	2
	Checked	Confidence	Sequence	Modifications	Qvality PEP	Qvality q-value	# Protein Groups	# Proteins	# PSMs	Master Protein Accessions	# Missed Cleavages	Theo. MH+ [Da]	Confidence (by Search Engine): Sequest HT	Percolator q-Value (by Search Engine): Sequest HT	Percolator PEP (by Search Engine): Sequest HT	XCorr (by Search Engine): Sequest HT
	FALSE	High	VVSALPIQHQDWMR		0.000958384	0	1	3	6	A0A1Y7VJN6	0	1679.87	High	0	1.155e-06	3.63
	FALSE	High	ALPAPIER		0.229834	0.0012198	1	3	5	A0A1Y7VJN6	0	866.509	High	0.001667	0.08012	1.55
FALSE	High	Master Protein	A0A075B5R5	Immunoglobulin heavy variable 4-1 (Fragment) OS=Mus musculus OX=10090 GN=Ighv4-1 PE=1 SV=7	0	7.296	24	2	7	2	1	116	12.9	8.9	22.3	2
	Checked	Confidence	Sequence	Modifications	Qvality PEP	Qvality q-value	# Protein Groups	# Proteins	# PSMs	Master Protein Accessions	# Missed Cleavages	Theo. MH+ [Da]	Confidence (by Search Engine): Sequest HT	Percolator q-Value (by Search Engine): Sequest HT	Percolator PEP (by Search Engine): Sequest HT	XCorr (by Search Engine): Sequest HT
	FALSE	High	LLQSGGGLVQPGGSLK		0.000869806	0	1	1	6	A0A075B5R5	0	1510.86	High	0	9.63e-07	3.62
	FALSE	High	LSCAASGIDFSR	1xCarbamidomethyl [C3]	0.266901	0.00356723	1	1	1	A0A075B5R5	0	1283.6	High	0.0004992	0.05252	2.4
FALSE	High	Master Protein	P08228	Superoxide dismutase [Cu-Zn] OS=Mus musculus OX=10090 GN=Sod1 PE=1 SV=2	0	7.098	15	2	6	2	1	154	15.9	6.51	11.52	2
	Checked	Confidence	Sequence	Modifications	Qvality PEP	Qvality q-value	# Protein Groups	# Proteins	# PSMs	Master Protein Accessions	# Missed Cleavages	Theo. MH+ [Da]	Confidence (by Search Engine): Sequest HT	Percolator q-Value (by Search Engine): Sequest HT	Percolator PEP (by Search Engine): Sequest HT	XCorr (by Search Engine): Sequest HT
	FALSE	High	VISLSGEHSIIGR		0.00122133	0	1	1	3	P08228	0	1367.76	High	0	1.856e-06	4.09
	FALSE	High	KHGGPADEER		0.244883	0.0012198	1	1	3	P08228	1	1095.52	High	0.0005985	0.06261	1.69
FALSE	High	Master Protein	A0A0G2JGK2	Immunoglobulin heavy variable V1-74 (Fragment) OS=Mus musculus OX=10090 GN=Ighv1-74 PE=4 SV=1	0	6.933	18	3	20	1	1	117	12.9	8.88	37.32	3
	Checked	Confidence	Sequence	Modifications	Qvality PEP	Qvality q-value	# Protein Groups	# Proteins	# PSMs	Master Protein Accessions	# Missed Cleavages	Theo. MH+ [Da]	Confidence (by Search Engine): Sequest HT	Percolator q-Value (by Search Engine): Sequest HT	Percolator PEP (by Search Engine): Sequest HT	XCorr (by Search Engine): Sequest HT
	FALSE	High	QRPGQGLEWIGR		0.0123244	0	1	3	2	A0A0G2JGK2	0	1396.74	High	0	0.00014	4.93
	FALSE	High	ATLTVDK		0.127596	0	7	33	17	A0A0G2JGK2; A0A075B5V1; A0A0A6YXN4; P01749; A0A075B5X3; A0A075B5V0; A0A0A6YXC3	0	747.425	High	0	0.02788	2.4
	FALSE	High	GKATLTVDK		0.305184	0.0070721	4	24	1	A0A0G2JGK2; A0A075B5V1; A0A0A6YXN4; A0A075B5V0	1	932.541	High	0.001063	0.06979	1.51
FALSE	High	Master Protein	A0A1W2P7Q9	Myosin light polypeptide 6 OS=Mus musculus OX=10090 GN=Myl6 PE=1 SV=1	0	6.875	10	1	1	1	1	158	17.7	4.65	3.23	1
	Checked	Confidence	Sequence	Modifications	Qvality PEP	Qvality q-value	# Protein Groups	# Proteins	# PSMs	Master Protein Accessions	# Missed Cleavages	Theo. MH+ [Da]	Confidence (by Search Engine): Sequest HT	Percolator q-Value (by Search Engine): Sequest HT	Percolator PEP (by Search Engine): Sequest HT	XCorr (by Search Engine): Sequest HT
	FALSE	High	VLDFEHFLPMLQTVAK		0.000303301	0	1	4	1	A0A1W2P7Q9	0	1888	High	0	1.334e-07	3.23
FALSE	High	Master Protein	A0A338P6K2	Myosin-11 OS=Mus musculus OX=10090 GN=Myh11 PE=1 SV=1	0	6.808	1	1	5	1	1	1979	227.7	5.48	24.33	1
	Checked	Confidence	Sequence	Modifications	Qvality PEP	Qvality q-value	# Protein Groups	# Proteins	# PSMs	Master Protein Accessions	# Missed Cleavages	Theo. MH+ [Da]	Confidence (by Search Engine): Sequest HT	Percolator q-Value (by Search Engine): Sequest HT	Percolator PEP (by Search Engine): Sequest HT	XCorr (by Search Engine): Sequest HT
	FALSE	High	TLLQEQLQAETELYAEAEEMR		0.000329798	0	1	3	5	A0A338P6K2	0	2495.2	High	0	3.599e-07	5.96
FALSE	High	Master Protein	A0A0B4J1P4	Immunoglobulin heavy variable 5-16 (Fragment) OS=Mus musculus OX=10090 GN=Ighv5-16 PE=1 SV=1	0	6.626	14	1	7	1	1	117	13.3	7.81	28.23	1
	Checked	Confidence	Sequence	Modifications	Qvality PEP	Qvality q-value	# Protein Groups	# Proteins	# PSMs	Master Protein Accessions	# Missed Cleavages	Theo. MH+ [Da]	Confidence (by Search Engine): Sequest HT	Percolator q-Value (by Search Engine): Sequest HT	Percolator PEP (by Search Engine): Sequest HT	XCorr (by Search Engine): Sequest HT
	FALSE	High	LVESEGGLVQPGSSMK		0.000411121	0	1	2	7	A0A0B4J1P4	0	1617.82	High	0	3.012e-06	4.51
FALSE	High	Master Protein	Q9DA79	Dipeptidase 3 OS=Mus musculus OX=10090 GN=Dpep3 PE=1 SV=1	0	6.538	3	1	7	1	1	493	54.2	6.48	27.19	1
	Checked	Confidence	Sequence	Modifications	Qvality PEP	Qvality q-value	# Protein Groups	# Proteins	# PSMs	Master Protein Accessions	# Missed Cleavages	Theo. MH+ [Da]	Confidence (by Search Engine): Sequest HT	Percolator q-Value (by Search Engine): Sequest HT	Percolator PEP (by Search Engine): Sequest HT	XCorr (by Search Engine): Sequest HT
	FALSE	High	DFPLVDGHNDLPLLLR		0.000459019	0	1	1	7	Q9DA79	0	1833.99	High	0	7.075e-07	4.2
FALSE	High	Master Protein	P14869	Large ribosomal subunit protein uL10 OS=Mus musculus OX=10090 GN=Rplp0 PE=1 SV=3	0	6.526	7	2	2	2	1	317	34.2	6.25	6.95	2
	Checked	Confidence	Sequence	Modifications	Qvality PEP	Qvality q-value	# Protein Groups	# Proteins	# PSMs	Master Protein Accessions	# Missed Cleavages	Theo. MH+ [Da]	Confidence (by Search Engine): Sequest HT	Percolator q-Value (by Search Engine): Sequest HT	Percolator PEP (by Search Engine): Sequest HT	XCorr (by Search Engine): Sequest HT
	FALSE	High	GHLENNPALEK		0.0125429	0	1	3	1	P14869	0	1221.62	High	0	0.0001448	3.62
	FALSE	High	IIQLLDDYPK		0.0511798	0	1	2	1	P14869	0	1217.68	High	0	0.002058	3.34
FALSE	High	Master Protein	P24815	3 beta-hydroxysteroid dehydrogenase/Delta 5-->4-isomerase type 1 OS=Mus musculus OX=10090 GN=Hsd3b1 PE=1 SV=3	0	6.437	7	2	2	2	1	373	42	8.63	5.59	2
	Checked	Confidence	Sequence	Modifications	Qvality PEP	Qvality q-value	# Protein Groups	# Proteins	# PSMs	Master Protein Accessions	# Missed Cleavages	Theo. MH+ [Da]	Confidence (by Search Engine): Sequest HT	Percolator q-Value (by Search Engine): Sequest HT	Percolator PEP (by Search Engine): Sequest HT	XCorr (by Search Engine): Sequest HT
	FALSE	High	TSEWIGTIVEQHR		0.0205095	0	1	5	2	P24815	0	1555.79	High	0	0.0003643	2.91
	FALSE	High	DLGYEPLVNWEEAK		0.0350084	0	1	1	1	P24815	0	1662.8	High	0	0.001004	2.69
FALSE	High	Master Protein	A0A0B4J1I9	Immunoglobulin kappa variable 4-55 (Fragment) OS=Mus musculus OX=10090 GN=Igkv4-55 PE=1 SV=1	0	6.343	14	1	9	1	1	117	12.7	6.48	30.1	1
	Checked	Confidence	Sequence	Modifications	Qvality PEP	Qvality q-value	# Protein Groups	# Proteins	# PSMs	Master Protein Accessions	# Missed Cleavages	Theo. MH+ [Da]	Confidence (by Search Engine): Sequest HT	Percolator q-Value (by Search Engine): Sequest HT	Percolator PEP (by Search Engine): Sequest HT	XCorr (by Search Engine): Sequest HT
	FALSE	High	LLIYDTSNLASGVPVR		0.000582384	0	1	2	9	A0A0B4J1I9	0	1717.95	High	0	1.25e-06	3.99
FALSE	High	Master Protein	A0A075B5W6	Immunoglobulin heavy variable 1-55 (Fragment) OS=Mus musculus OX=10090 GN=Ighv1-55 PE=1 SV=1	0	5.971	21	1	4	1	1	117	12.7	8.27	20.29	1
	Checked	Confidence	Sequence	Modifications	Qvality PEP	Qvality q-value	# Protein Groups	# Proteins	# PSMs	Master Protein Accessions	# Missed Cleavages	Theo. MH+ [Da]	Confidence (by Search Engine): Sequest HT	Percolator q-Value (by Search Engine): Sequest HT	Percolator PEP (by Search Engine): Sequest HT	XCorr (by Search Engine): Sequest HT
	FALSE	High	QRPGQGLEWIGDIYPGSGSTNYNEK		0.000921106	0	1	1	4	A0A075B5W6	0	2766.31	High	0	1.798e-05	5.72
FALSE	High	Master Protein	P63168	Dynein light chain 1, cytoplasmic OS=Mus musculus OX=10090 GN=Dynll1 PE=1 SV=1	0	5.93	27	2	2	1	1	89	10.4	7.4	5.89	2
	Checked	Confidence	Sequence	Modifications	Qvality PEP	Qvality q-value	# Protein Groups	# Proteins	# PSMs	Master Protein Accessions	# Missed Cleavages	Theo. MH+ [Da]	Confidence (by Search Engine): Sequest HT	Percolator q-Value (by Search Engine): Sequest HT	Percolator PEP (by Search Engine): Sequest HT	XCorr (by Search Engine): Sequest HT
	FALSE	High	YNIEKDIAAHIKK		0.0575503	0	1	1	1	P63168	2	1542.86	High	0	0.00256	2.68
	FALSE	High	YNPTWHCIVGR	1xCarbamidomethyl [C7]	0.0231896	0	2	3	1	Q80ZS7; P63168	0	1402.67	High	0	0.0004585	3.21
FALSE	High	Master Protein	A0A0A6YWX2	Immunoglobulin heavy variable 1-49 (Fragment) OS=Mus musculus OX=10090 GN=Ighv1-49 PE=4 SV=1	0	5.924	15	1	11	1	1	117	13	6.28	42.31	1
	Checked	Confidence	Sequence	Modifications	Qvality PEP	Qvality q-value	# Protein Groups	# Proteins	# PSMs	Master Protein Accessions	# Missed Cleavages	Theo. MH+ [Da]	Confidence (by Search Engine): Sequest HT	Percolator q-Value (by Search Engine): Sequest HT	Percolator PEP (by Search Engine): Sequest HT	XCorr (by Search Engine): Sequest HT
	FALSE	High	ELQQSGAELVRPGSSVK		0.000975433	0	1	2	11	A0A0A6YWX2	0	1784.95	High	0	2.377e-06	4.46
FALSE	High	Master Protein	P32037	Solute carrier family 2, facilitated glucose transporter member 3 OS=Mus musculus OX=10090 GN=Slc2a3 PE=1 SV=1	0	5.874	4	1	3	1	1	493	53.4	4.98	11.82	1
	Checked	Confidence	Sequence	Modifications	Qvality PEP	Qvality q-value	# Protein Groups	# Proteins	# PSMs	Master Protein Accessions	# Missed Cleavages	Theo. MH+ [Da]	Confidence (by Search Engine): Sequest HT	Percolator q-Value (by Search Engine): Sequest HT	Percolator PEP (by Search Engine): Sequest HT	XCorr (by Search Engine): Sequest HT
	FALSE	High	LWGTSDVVQEIQEMKDESVR		0.00103753	0	1	1	3	P32037	1	2349.14	High	0	1.337e-06	4.05
FALSE	High	Master Protein	A0A140T8P6	Immunoglobulin kappa variable 12-46 (Fragment) OS=Mus musculus OX=10090 GN=Igkv12-46 PE=1 SV=2	0	5.778	13	1	14	1	1	115	12.6	5.91	54.6	1
	Checked	Confidence	Sequence	Modifications	Qvality PEP	Qvality q-value	# Protein Groups	# Proteins	# PSMs	Master Protein Accessions	# Missed Cleavages	Theo. MH+ [Da]	Confidence (by Search Engine): Sequest HT	Percolator q-Value (by Search Engine): Sequest HT	Percolator PEP (by Search Engine): Sequest HT	XCorr (by Search Engine): Sequest HT
	FALSE	High	ASENIYSNLAWYQQK		0.00116866	0	1	1	14	A0A140T8P6	0	1814.87	High	0	4.401e-06	4.97
FALSE	High	Master Protein	A0A075B5N3	Immunoglobulin kappa variable 8-28 OS=Mus musculus OX=10090 GN=Igkv8-28 PE=1 SV=7	0	5.705	30	2	7	1	1	101	10.9	5.94	23.34	2
	Checked	Confidence	Sequence	Modifications	Qvality PEP	Qvality q-value	# Protein Groups	# Proteins	# PSMs	Master Protein Accessions	# Missed Cleavages	Theo. MH+ [Da]	Confidence (by Search Engine): Sequest HT	Percolator q-Value (by Search Engine): Sequest HT	Percolator PEP (by Search Engine): Sequest HT	XCorr (by Search Engine): Sequest HT
	FALSE	High	SSQSLLNSGNQK		0.024875	0	2	4	6	A0A075B5N3; A0A140T8M4	0	1262.63	High	0	0.0009451	3.63
	FALSE	High	DIVMTQSPSSLSVSAGEK		0.0702253	0	1	1	1	A0A075B5N3	0	1835.91	High	0	0.003756	2.4
FALSE	High	Master Protein	P01753	Ig heavy chain V region 186-1 OS=Mus musculus OX=10090 PE=4 SV=2	0	5.657	11	2	14	2	1	117	12.9	9.13	29.66	2
	Checked	Confidence	Sequence	Modifications	Qvality PEP	Qvality q-value	# Protein Groups	# Proteins	# PSMs	Master Protein Accessions	# Missed Cleavages	Theo. MH+ [Da]	Confidence (by Search Engine): Sequest HT	Percolator q-Value (by Search Engine): Sequest HT	Percolator PEP (by Search Engine): Sequest HT	XCorr (by Search Engine): Sequest HT
	FALSE	High	IDPNSGGTK		0.102396	0	1	3	6	P01753	0	888.442	High	0	0.01074	2.11
	FALSE	High	IDPNSGGTKYNEK		0.017901	0	1	3	8	P01753	1	1422.69	High	0	0.0002832	3.38
FALSE	High	Master Protein	A0A0A6YXE0	Immunoglobulin heavy variable V1-59 (Fragment) OS=Mus musculus OX=10090 GN=Ighv1-59 PE=1 SV=1	0	5.656	21	1	2	1	1	117	12.9	8.28	11.33	1
	Checked	Confidence	Sequence	Modifications	Qvality PEP	Qvality q-value	# Protein Groups	# Proteins	# PSMs	Master Protein Accessions	# Missed Cleavages	Theo. MH+ [Da]	Confidence (by Search Engine): Sequest HT	Percolator q-Value (by Search Engine): Sequest HT	Percolator PEP (by Search Engine): Sequest HT	XCorr (by Search Engine): Sequest HT
	FALSE	High	QRPGQGLEWIGVIDPSDSYTNYNQK		0.00135762	0	1	2	2	A0A0A6YXE0	0	2865.38	High	0	2.209e-06	6.23
FALSE	High	Master Protein	P14106	Complement C1q subcomponent subunit B OS=Mus musculus OX=10090 GN=C1qb PE=1 SV=2	0	5.294	10	2	3	2	1	253	26.7	8.15	9.4	2
	Checked	Confidence	Sequence	Modifications	Qvality PEP	Qvality q-value	# Protein Groups	# Proteins	# PSMs	Master Protein Accessions	# Missed Cleavages	Theo. MH+ [Da]	Confidence (by Search Engine): Sequest HT	Percolator q-Value (by Search Engine): Sequest HT	Percolator PEP (by Search Engine): Sequest HT	XCorr (by Search Engine): Sequest HT
	FALSE	High	VITNANENYEPR		0.0101129	0	1	1	2	P14106	0	1419.69	High	0	9.596e-05	3.56
	FALSE	High	TINSPLRPNQVIR		0.267939	0.00356723	1	1	1	P14106	0	1507.87	High	0.0004992	0.0529	2.39
FALSE	High	Master Protein	P01749	Ig heavy chain V region 3 OS=Mus musculus OX=10090 GN=Ighv1-61 PE=1 SV=1	0	5.252	27	2	18	1	1	117	13	7.87	32.19	2
	Checked	Confidence	Sequence	Modifications	Qvality PEP	Qvality q-value	# Protein Groups	# Proteins	# PSMs	Master Protein Accessions	# Missed Cleavages	Theo. MH+ [Da]	Confidence (by Search Engine): Sequest HT	Percolator q-Value (by Search Engine): Sequest HT	Percolator PEP (by Search Engine): Sequest HT	XCorr (by Search Engine): Sequest HT
	FALSE	High	QRPGQGLEWIGNIYPSDSETHYNQK		0.0233939	0	1	1	1	P01749	0	2917.39	High	0	0.0004688	3.96
	FALSE	High	ATLTVDK		0.127596	0	7	33	17	A0A0G2JGK2; A0A075B5V1; A0A0A6YXN4; P01749; A0A075B5X3; A0A075B5V0; A0A0A6YXC3	0	747.425	High	0	0.02788	2.4
FALSE	High	Master Protein	Q9WV55	Vesicle-associated membrane protein-associated protein A OS=Mus musculus OX=10090 GN=Vapa PE=1 SV=2	0	5.164	11	2	3	2	1	249	27.8	8.4	9.64	2
	Checked	Confidence	Sequence	Modifications	Qvality PEP	Qvality q-value	# Protein Groups	# Proteins	# PSMs	Master Protein Accessions	# Missed Cleavages	Theo. MH+ [Da]	Confidence (by Search Engine): Sequest HT	Percolator q-Value (by Search Engine): Sequest HT	Percolator PEP (by Search Engine): Sequest HT	XCorr (by Search Engine): Sequest HT
	FALSE	High	FKGPFTDVVTTNLK		0.0509576	0	1	1	2	Q9WV55	1	1566.85	High	0	0.01445	3.23
	FALSE	High	HEQILVLDPPSDLK		0.0663916	0	1	1	1	Q9WV55	0	1603.87	High	0	0.003367	3.44
FALSE	High	Master Protein	Q922U2	Keratin, type II cytoskeletal 5 OS=Mus musculus OX=10090 GN=Krt5 PE=1 SV=1	0	4.882	4	2	4	1	1	580	61.7	7.75	8.54	2
	Checked	Confidence	Sequence	Modifications	Qvality PEP	Qvality q-value	# Protein Groups	# Proteins	# PSMs	Master Protein Accessions	# Missed Cleavages	Theo. MH+ [Da]	Confidence (by Search Engine): Sequest HT	Percolator q-Value (by Search Engine): Sequest HT	Percolator PEP (by Search Engine): Sequest HT	XCorr (by Search Engine): Sequest HT
	FALSE	High	SLDLDSIIAEVK		0.0546287	0	1	6	3	Q922U2	0	1302.72	High	0	0.002328	2.15
	FALSE	High	FASFIDKVR		0.086693	0	2	19	1	P04104; Q922U2	1	1082.6	High	0	0.005633	2.52
FALSE	High	Master Protein	A0A140T8M2	Immunoglobulin kappa variable 12-44 (Fragment) OS=Mus musculus OX=10090 GN=Igkv12-44 PE=1 SV=2	0	4.775	17	2	12	1	1	115	12.5	7.87	26.14	2
	Checked	Confidence	Sequence	Modifications	Qvality PEP	Qvality q-value	# Protein Groups	# Proteins	# PSMs	Master Protein Accessions	# Missed Cleavages	Theo. MH+ [Da]	Confidence (by Search Engine): Sequest HT	Percolator q-Value (by Search Engine): Sequest HT	Percolator PEP (by Search Engine): Sequest HT	XCorr (by Search Engine): Sequest HT
	FALSE	High	SPQLLVYNAK		0.0603619	0	2	2	1	P01635; A0A140T8M2	0	1132.64	High	0	0.002807	2.78
	FALSE	High	TLAEGVPSR		0.0893298	0	1	1	11	A0A140T8M2	0	929.505	High	0	0.005986	2.53
FALSE	High	Master Protein	P13020	Gelsolin OS=Mus musculus OX=10090 GN=Gsn PE=1 SV=3	0	4.745	5	1	3	1	1	780	85.9	6.18	9.32	1
	Checked	Confidence	Sequence	Modifications	Qvality PEP	Qvality q-value	# Protein Groups	# Proteins	# PSMs	Master Protein Accessions	# Missed Cleavages	Theo. MH+ [Da]	Confidence (by Search Engine): Sequest HT	Percolator q-Value (by Search Engine): Sequest HT	Percolator PEP (by Search Engine): Sequest HT	XCorr (by Search Engine): Sequest HT
	FALSE	High	QGQIIYNWQGAQSTQDEVAASAILTAQLDEELGGTPVQSR		0.00413942	0	1	2	3	P13020	0	4273.1	High	0	1.797e-05	4.49
FALSE	High	Master Protein	A0A075B5T5	Immunoglobulin heavy variable V1-5 OS=Mus musculus OX=10090 GN=Ighv1-5 PE=1 SV=1	0	4.67	19	1	11	1	1	98	10.8	9.07	29.33	1
	Checked	Confidence	Sequence	Modifications	Qvality PEP	Qvality q-value	# Protein Groups	# Proteins	# PSMs	Master Protein Accessions	# Missed Cleavages	Theo. MH+ [Da]	Confidence (by Search Engine): Sequest HT	Percolator q-Value (by Search Engine): Sequest HT	Percolator PEP (by Search Engine): Sequest HT	XCorr (by Search Engine): Sequest HT
	FALSE	High	EVQLQQSGTVLARPGASVK		0.00454046	0	1	1	11	A0A075B5T5	0	1968.09	High	0	0.0006801	3.46
FALSE	High	Master Protein	A0A0A6YVS4	Immunoglobulin heavy variable 5-9-1 (Fragment) OS=Mus musculus OX=10090 GN=Ighv5-9-1 PE=1 SV=1	0	4.577	13	1	8	1	1	126	14.2	8.87	27.4	1
	Checked	Confidence	Sequence	Modifications	Qvality PEP	Qvality q-value	# Protein Groups	# Proteins	# PSMs	Master Protein Accessions	# Missed Cleavages	Theo. MH+ [Da]	Confidence (by Search Engine): Sequest HT	Percolator q-Value (by Search Engine): Sequest HT	Percolator PEP (by Search Engine): Sequest HT	XCorr (by Search Engine): Sequest HT
	FALSE	High	LVESGEGLVKPGGSLK		0.00509114	0	1	2	8	A0A0A6YVS4	0	1569.88	High	0	0.0001175	4.03
FALSE	High	Master Protein	Q9CQ69	Cytochrome b-c1 complex subunit 8 OS=Mus musculus OX=10090 GN=Uqcrq PE=1 SV=3	0	4.537	22	2	11	2	1	82	9.8	10.26	14.14	2
	Checked	Confidence	Sequence	Modifications	Qvality PEP	Qvality q-value	# Protein Groups	# Proteins	# PSMs	Master Protein Accessions	# Missed Cleavages	Theo. MH+ [Da]	Confidence (by Search Engine): Sequest HT	Percolator q-Value (by Search Engine): Sequest HT	Percolator PEP (by Search Engine): Sequest HT	XCorr (by Search Engine): Sequest HT
	FALSE	High	AFPSYFSK		0.179523	0	1	1	8	Q9CQ69	0	946.467	High	0	0.02333	1.64
	FALSE	High	KNPAMYENDK		0.0393963	0	1	2	3	Q9CQ69	1	1209.56	High	0	0.00247	3.19
FALSE	High	Master Protein	Q3TML0	Protein disulfide-isomerase A6 OS=Mus musculus OX=10090 GN=Pdia6 PE=1 SV=1	0	4.525	3	1	5	1	1	445	48.7	5.19	17.33	1
	Checked	Confidence	Sequence	Modifications	Qvality PEP	Qvality q-value	# Protein Groups	# Proteins	# PSMs	Master Protein Accessions	# Missed Cleavages	Theo. MH+ [Da]	Confidence (by Search Engine): Sequest HT	Percolator q-Value (by Search Engine): Sequest HT	Percolator PEP (by Search Engine): Sequest HT	XCorr (by Search Engine): Sequest HT
	FALSE	High	TGEAIVDAALSALR		0.00541477	0	1	3	5	Q3TML0	0	1386.76	High	0	0.0001369	3.71
FALSE	High	Master Protein	P09405	Nucleolin OS=Mus musculus OX=10090 GN=Ncl PE=1 SV=2	0	4.517	3	2	12	2	1	707	76.7	4.75	5.04	2
	Checked	Confidence	Sequence	Modifications	Qvality PEP	Qvality q-value	# Protein Groups	# Proteins	# PSMs	Master Protein Accessions	# Missed Cleavages	Theo. MH+ [Da]	Confidence (by Search Engine): Sequest HT	Percolator q-Value (by Search Engine): Sequest HT	Percolator PEP (by Search Engine): Sequest HT	XCorr (by Search Engine): Sequest HT
	FALSE	High	VPQNPHGKPK		0.166683	0	1	1	10	P09405	0	1101.62	High	0.0005985	0.05771	1.57
	FALSE	High	FAISELFAK		0.0433693	0	1	1	2	P09405	0	1025.57	High	0	0.00236	2.66
FALSE	High	Master Protein	Q9DBC7	cAMP-dependent protein kinase type I-alpha regulatory subunit OS=Mus musculus OX=10090 GN=Prkar1a PE=1 SV=3	0	4.498	3	1	1	1	1	381	43.2	5.35	4.01	1
	Checked	Confidence	Sequence	Modifications	Qvality PEP	Qvality q-value	# Protein Groups	# Proteins	# PSMs	Master Protein Accessions	# Missed Cleavages	Theo. MH+ [Da]	Confidence (by Search Engine): Sequest HT	Percolator q-Value (by Search Engine): Sequest HT	Percolator PEP (by Search Engine): Sequest HT	XCorr (by Search Engine): Sequest HT
	FALSE	High	VSILESLDKWER		0.00560885	0	1	1	1	Q9DBC7	1	1474.79	High	0	3.177e-05	4.01
FALSE	High	Master Protein	P15626	Glutathione S-transferase Mu 2 OS=Mus musculus OX=10090 GN=Gstm2 PE=1 SV=2	0	4.438	8	2	4	2	1	218	25.7	7.39	6.04	2
	Checked	Confidence	Sequence	Modifications	Qvality PEP	Qvality q-value	# Protein Groups	# Proteins	# PSMs	Master Protein Accessions	# Missed Cleavages	Theo. MH+ [Da]	Confidence (by Search Engine): Sequest HT	Percolator q-Value (by Search Engine): Sequest HT	Percolator PEP (by Search Engine): Sequest HT	XCorr (by Search Engine): Sequest HT
	FALSE	High	ITQSNAILR		0.117772	0	1	15	3	P15626	0	1015.59	High	0	0.01142	2.02
	FALSE	High	FLSKPIFAK		0.06843	0	1	2	1	P15626	0	1050.63	High	0	0.00358	2.02
FALSE	High	Master Protein	Q9CXW4	Large ribosomal subunit protein uL5 OS=Mus musculus OX=10090 GN=Rpl11 PE=1 SV=4	0	4.412	8	1	2	1	1	178	20.2	9.6	6.63	1
	Checked	Confidence	Sequence	Modifications	Qvality PEP	Qvality q-value	# Protein Groups	# Proteins	# PSMs	Master Protein Accessions	# Missed Cleavages	Theo. MH+ [Da]	Confidence (by Search Engine): Sequest HT	Percolator q-Value (by Search Engine): Sequest HT	Percolator PEP (by Search Engine): Sequest HT	XCorr (by Search Engine): Sequest HT
	FALSE	High	VLEQLTGQTPVFSK		0.00623372	0	1	2	2	Q9CXW4	0	1546.85	High	0	3.869e-05	3.42
FALSE	High	Master Protein	A0A075B5P9	Immunoglobulin heavy variable 5-4 (Fragment) OS=Mus musculus OX=10090 GN=Ighv5-4 PE=1 SV=1	0	4.395	19	1	1	1	1	117	13	8.6	4.6	1
	Checked	Confidence	Sequence	Modifications	Qvality PEP	Qvality q-value	# Protein Groups	# Proteins	# PSMs	Master Protein Accessions	# Missed Cleavages	Theo. MH+ [Da]	Confidence (by Search Engine): Sequest HT	Percolator q-Value (by Search Engine): Sequest HT	Percolator PEP (by Search Engine): Sequest HT	XCorr (by Search Engine): Sequest HT
	FALSE	High	RLEWVATISDGGSYTYYPDNVK		0.0063724	0	1	1	1	A0A075B5P9	1	2534.22	High	0	4.025e-05	4.6
FALSE	High	Master Protein	E9Q0F0	Keratin 78 OS=Mus musculus OX=10090 GN=Krt78 PE=1 SV=1	0	4.375	1	1	2	1	1	1068	112.2	7.97	6.17	1
	Checked	Confidence	Sequence	Modifications	Qvality PEP	Qvality q-value	# Protein Groups	# Proteins	# PSMs	Master Protein Accessions	# Missed Cleavages	Theo. MH+ [Da]	Confidence (by Search Engine): Sequest HT	Percolator q-Value (by Search Engine): Sequest HT	Percolator PEP (by Search Engine): Sequest HT	XCorr (by Search Engine): Sequest HT
	FALSE	High	SLNNQFASFIDKVR		0.00651416	0	1	1	2	E9Q0F0	1	1638.86	High	0	4.22e-05	3.54
FALSE	High	Master Protein	A0A140T8M3	Immunoglobulin kappa chain variable 8-30 (Fragment) OS=Mus musculus OX=10090 GN=Igkv8-30 PE=1 SV=2	0	4.359	21	1	2	1	1	121	13.3	6.49	8.23	1
	Checked	Confidence	Sequence	Modifications	Qvality PEP	Qvality q-value	# Protein Groups	# Proteins	# PSMs	Master Protein Accessions	# Missed Cleavages	Theo. MH+ [Da]	Confidence (by Search Engine): Sequest HT	Percolator q-Value (by Search Engine): Sequest HT	Percolator PEP (by Search Engine): Sequest HT	XCorr (by Search Engine): Sequest HT
	FALSE	High	ESGVPDRFTGSGSGTDFTLTISSVK		0.00665907	0	1	1	2	A0A140T8M3	1	2545.24	High	0	6.182e-05	4.3
FALSE	High	Master Protein	A0A075B5L3	Immunoglobulin kappa chain variable 4-90 (Fragment) OS=Mus musculus OX=10090 GN=Igkv4-90 PE=1 SV=5	0	4.258	14	1	11	1	1	117	12.6	5.11	29.63	1
	Checked	Confidence	Sequence	Modifications	Qvality PEP	Qvality q-value	# Protein Groups	# Proteins	# PSMs	Master Protein Accessions	# Missed Cleavages	Theo. MH+ [Da]	Confidence (by Search Engine): Sequest HT	Percolator q-Value (by Search Engine): Sequest HT	Percolator PEP (by Search Engine): Sequest HT	XCorr (by Search Engine): Sequest HT
	FALSE	High	IWIYGISNLASGVPAR		0.00753207	0	1	1	11	A0A075B5L3	0	1716.94	High	0	5.524e-05	4.06
FALSE	High	Master Protein	Q02105	Complement C1q subcomponent subunit C OS=Mus musculus OX=10090 GN=C1qc PE=1 SV=2	0	4.24	5	1	3	1	1	246	26	8.54	10.23	1
	Checked	Confidence	Sequence	Modifications	Qvality PEP	Qvality q-value	# Protein Groups	# Proteins	# PSMs	Master Protein Accessions	# Missed Cleavages	Theo. MH+ [Da]	Confidence (by Search Engine): Sequest HT	Percolator q-Value (by Search Engine): Sequest HT	Percolator PEP (by Search Engine): Sequest HT	XCorr (by Search Engine): Sequest HT
	FALSE	High	QTTQYPEANALVR		0.00769957	0	1	1	3	Q02105	0	1490.76	High	0	5.759e-05	3.5
FALSE	High	Master Protein	P47955	Large ribosomal subunit protein P1 OS=Mus musculus OX=10090 GN=Rplp1 PE=1 SV=1	0	4.146	14	1	4	1	1	114	11.5	4.32	10.92	1
	Checked	Confidence	Sequence	Modifications	Qvality PEP	Qvality q-value	# Protein Groups	# Proteins	# PSMs	Master Protein Accessions	# Missed Cleavages	Theo. MH+ [Da]	Confidence (by Search Engine): Sequest HT	Percolator q-Value (by Search Engine): Sequest HT	Percolator PEP (by Search Engine): Sequest HT	XCorr (by Search Engine): Sequest HT
	FALSE	High	AAGVSVEPFWPGLFAK		0.00863237	0	1	1	4	P47955	0	1675.88	High	0	0.0009923	3.38
FALSE	High	Master Protein	Q810Q5	Normal mucosa of esophagus-specific gene 1 protein OS=Mus musculus OX=10090 GN=Nmes1 PE=1 SV=1	0	4.123	19	1	2	1	1	83	9.6	9.89	7.68	1
	Checked	Confidence	Sequence	Modifications	Qvality PEP	Qvality q-value	# Protein Groups	# Proteins	# PSMs	Master Protein Accessions	# Missed Cleavages	Theo. MH+ [Da]	Confidence (by Search Engine): Sequest HT	Percolator q-Value (by Search Engine): Sequest HT	Percolator PEP (by Search Engine): Sequest HT	XCorr (by Search Engine): Sequest HT
	FALSE	High	LITINQQWKPVEELQK		0.00886317	0	1	1	2	Q810Q5	0	1967.1	High	0	0.0007303	4.12
FALSE	High	Master Protein	A0A0A6YXQ0	Immunoglobulin heavy variable 8-8 (Fragment) OS=Mus musculus OX=10090 GN=Ighv8-8 PE=1 SV=1	0	4.099	13	2	2	2	1	119	13.2	8.84	5.18	2
	Checked	Confidence	Sequence	Modifications	Qvality PEP	Qvality q-value	# Protein Groups	# Proteins	# PSMs	Master Protein Accessions	# Missed Cleavages	Theo. MH+ [Da]	Confidence (by Search Engine): Sequest HT	Percolator q-Value (by Search Engine): Sequest HT	Percolator PEP (by Search Engine): Sequest HT	XCorr (by Search Engine): Sequest HT
	FALSE	High	LTISKDTSKNQVFLK		0.0603619	0	1	1	1	A0A0A6YXQ0	2	1721.98	High	0	0.002807	3.09
	FALSE	High	DTSKNQVFLK		0.197224	0	1	1	1	A0A0A6YXQ0	1	1179.64	High	0	0.02836	2.09
FALSE	High	Master Protein	A0A140T8P3	Immunoglobulin kappa chain variable 15-103 (Fragment) OS=Mus musculus OX=10090 GN=Igkv15-103 PE=1 SV=2	0	4.087	10	1	7	1	1	115	12.5	7.8	15.54	1
	Checked	Confidence	Sequence	Modifications	Qvality PEP	Qvality q-value	# Protein Groups	# Proteins	# PSMs	Master Protein Accessions	# Missed Cleavages	Theo. MH+ [Da]	Confidence (by Search Engine): Sequest HT	Percolator q-Value (by Search Engine): Sequest HT	Percolator PEP (by Search Engine): Sequest HT	XCorr (by Search Engine): Sequest HT
	FALSE	High	ASNLHTGVPSR		0.0092616	0	1	1	7	A0A140T8P3	0	1138.6	High	0	8.179e-05	3.17
FALSE	High	Master Protein	P01635	Immunoglobulin kappa chain variable 12-41 (Fragment) OS=Mus musculus OX=10090 GN=Igkv12-41 PE=1 SV=1	0	3.934	17	2	6	1	1	115	12.6	8.31	6.26	2
	Checked	Confidence	Sequence	Modifications	Qvality PEP	Qvality q-value	# Protein Groups	# Proteins	# PSMs	Master Protein Accessions	# Missed Cleavages	Theo. MH+ [Da]	Confidence (by Search Engine): Sequest HT	Percolator q-Value (by Search Engine): Sequest HT	Percolator PEP (by Search Engine): Sequest HT	XCorr (by Search Engine): Sequest HT
	FALSE	High	SPQLLVYNAK		0.0603619	0	2	2	1	P01635; A0A140T8M2	0	1132.64	High	0	0.002807	2.78
	FALSE	High	TLADGVPSR		0.2382	0.0012198	1	1	5	P01635	0	915.489	High	0.0004992	0.05138	1.87
FALSE	High	Master Protein	A0A0G2JFZ3	Immunoglobulin kappa chain variable 19-93 (Fragment) OS=Mus musculus OX=10090 GN=Igkv19-93 PE=1 SV=4	0	3.801	13	2	118	2	1	115	12.8	8.29	80.77	2
	Checked	Confidence	Sequence	Modifications	Qvality PEP	Qvality q-value	# Protein Groups	# Proteins	# PSMs	Master Protein Accessions	# Missed Cleavages	Theo. MH+ [Da]	Confidence (by Search Engine): Sequest HT	Percolator q-Value (by Search Engine): Sequest HT	Percolator PEP (by Search Engine): Sequest HT	XCorr (by Search Engine): Sequest HT
	FALSE	High	FSGSGSGR		0.129761	0	1	4	74	A0A0G2JFZ3	0	754.348	High	0.0001265	0.03877	1.89
	FALSE	High	ASQDINK		0.132517	0	1	2	44	A0A0G2JFZ3	0	775.394	High	0.0004992	0.05213	2
FALSE	High	Master Protein	P01634	Ig kappa chain V-V region MOPC 21 OS=Mus musculus OX=10090 PE=1 SV=1	0	3.706	13	2	13	2	1	136	14.9	6.76	29.43	2
	Checked	Confidence	Sequence	Modifications	Qvality PEP	Qvality q-value	# Protein Groups	# Proteins	# PSMs	Master Protein Accessions	# Missed Cleavages	Theo. MH+ [Da]	Confidence (by Search Engine): Sequest HT	Percolator q-Value (by Search Engine): Sequest HT	Percolator PEP (by Search Engine): Sequest HT	XCorr (by Search Engine): Sequest HT
	FALSE	High	SMSMSVGER		0.0844925	0	1	4	6	P01634	0	983.428	High	0	0.01641	2.58
	FALSE	High	LLIYGASNR		0.224396	0	1	8	7	P01634	0	1006.57	High	0.002546	0.1185	2.35
FALSE	High	Master Protein	P01680	Ig kappa chain V-IV region S107B OS=Mus musculus OX=10090 PE=4 SV=1	0	3.632	9	1	9	1	1	129	13.8	8.47	25.61	1
	Checked	Confidence	Sequence	Modifications	Qvality PEP	Qvality q-value	# Protein Groups	# Proteins	# PSMs	Master Protein Accessions	# Missed Cleavages	Theo. MH+ [Da]	Confidence (by Search Engine): Sequest HT	Percolator q-Value (by Search Engine): Sequest HT	Percolator PEP (by Search Engine): Sequest HT	XCorr (by Search Engine): Sequest HT
	FALSE	High	TSNLASGVPAR		0.0161819	0	1	6	9	P01680	0	1072.57	High	0	0.002689	3.49
FALSE	High	Master Protein	Q9WUM5	Succinate--CoA ligase [ADP/GDP-forming] subunit alpha, mitochondrial OS=Mus musculus OX=10090 GN=Suclg1 PE=1 SV=4	0	3.625	3	1	2	1	1	346	36.1	9.39	6.02	1
	Checked	Confidence	Sequence	Modifications	Qvality PEP	Qvality q-value	# Protein Groups	# Proteins	# PSMs	Master Protein Accessions	# Missed Cleavages	Theo. MH+ [Da]	Confidence (by Search Engine): Sequest HT	Percolator q-Value (by Search Engine): Sequest HT	Percolator PEP (by Search Engine): Sequest HT	XCorr (by Search Engine): Sequest HT
	FALSE	High	HLGLPVFNTVK		0.0163246	0	1	1	2	Q9WUM5	0	1224.71	High	0	0.0002369	3.15
FALSE	High	Master Protein	P47738	Aldehyde dehydrogenase, mitochondrial OS=Mus musculus OX=10090 GN=Aldh2 PE=1 SV=1	0	3.566	3	1	1	1	1	519	56.5	7.62	3.61	1
	Checked	Confidence	Sequence	Modifications	Qvality PEP	Qvality q-value	# Protein Groups	# Proteins	# PSMs	Master Protein Accessions	# Missed Cleavages	Theo. MH+ [Da]	Confidence (by Search Engine): Sequest HT	Percolator q-Value (by Search Engine): Sequest HT	Percolator PEP (by Search Engine): Sequest HT	XCorr (by Search Engine): Sequest HT
	FALSE	High	TFVQENVYDEFVER		0.0175125	0	1	3	1	P47738	0	1774.83	High	0	0.0002716	3.61
FALSE	High	Master Protein	O88569	Heterogeneous nuclear ribonucleoproteins A2/B1 OS=Mus musculus OX=10090 GN=Hnrnpa2b1 PE=1 SV=2	0	3.402	4	1	1	1	1	353	37.4	8.95	2.44	1
	Checked	Confidence	Sequence	Modifications	Qvality PEP	Qvality q-value	# Protein Groups	# Proteins	# PSMs	Master Protein Accessions	# Missed Cleavages	Theo. MH+ [Da]	Confidence (by Search Engine): Sequest HT	Percolator q-Value (by Search Engine): Sequest HT	Percolator PEP (by Search Engine): Sequest HT	XCorr (by Search Engine): Sequest HT
	FALSE	High	GGGGNFGPGPGSNFR		0.0214293	0	1	1	1	O88569	0	1377.63	High	0	0.0003964	2.44
FALSE	High	Master Protein	Q792Y8	Predicted gene 10334 OS=Mus musculus OX=10090 GN=Prss3l PE=4 SV=1	0	3.283	4	1	150	1	1	246	26.1	4.92	181	1
	Checked	Confidence	Sequence	Modifications	Qvality PEP	Qvality q-value	# Protein Groups	# Proteins	# PSMs	Master Protein Accessions	# Missed Cleavages	Theo. MH+ [Da]	Confidence (by Search Engine): Sequest HT	Percolator q-Value (by Search Engine): Sequest HT	Percolator PEP (by Search Engine): Sequest HT	XCorr (by Search Engine): Sequest HT
	FALSE	High	TLNNDIMLLK		0.0247662	0	1	6	300	Q792Y8	0	1174.65	High	0	0.003178	2.79
FALSE	High	Master Protein	A0A140T8N4	Immunoglobulin kappa variable 5-37 (Fragment) OS=Mus musculus OX=10090 GN=Igkv5-37 PE=1 SV=2	0	3.248	10	1	1	1	1	115	12.6	8	2.9	1
	Checked	Confidence	Sequence	Modifications	Qvality PEP	Qvality q-value	# Protein Groups	# Proteins	# PSMs	Master Protein Accessions	# Missed Cleavages	Theo. MH+ [Da]	Confidence (by Search Engine): Sequest HT	Percolator q-Value (by Search Engine): Sequest HT	Percolator PEP (by Search Engine): Sequest HT	XCorr (by Search Engine): Sequest HT
	FALSE	High	YASDSISGIPSR		0.0258761	0	1	1	1	A0A140T8N4	0	1252.62	High	0	0.0005648	2.9
FALSE	High	Master Protein	A0A0A6YXI2	Fatty acid binding protein 9, testis OS=Mus musculus OX=10090 GN=Fabp9 PE=1 SV=1	0	3.226	8	1	1	1	1	142	16.1	8.34	2.67	1
	Checked	Confidence	Sequence	Modifications	Qvality PEP	Qvality q-value	# Protein Groups	# Proteins	# PSMs	Master Protein Accessions	# Missed Cleavages	Theo. MH+ [Da]	Confidence (by Search Engine): Sequest HT	Percolator q-Value (by Search Engine): Sequest HT	Percolator PEP (by Search Engine): Sequest HT	XCorr (by Search Engine): Sequest HT
	FALSE	High	LISSENFENYVR		0.0265657	0	1	4	1	A0A0A6YXI2	0	1470.72	High	0	0.0005946	2.67
FALSE	High	Master Protein	P80317	T-complex protein 1 subunit zeta OS=Mus musculus OX=10090 GN=Cct6a PE=1 SV=3	0	3.169	2	1	1	1	1	531	58	7.08	2.92	1
	Checked	Confidence	Sequence	Modifications	Qvality PEP	Qvality q-value	# Protein Groups	# Proteins	# PSMs	Master Protein Accessions	# Missed Cleavages	Theo. MH+ [Da]	Confidence (by Search Engine): Sequest HT	Percolator q-Value (by Search Engine): Sequest HT	Percolator PEP (by Search Engine): Sequest HT	XCorr (by Search Engine): Sequest HT
	FALSE	High	GIDPFSLDALAK		0.0284954	0	1	2	1	P80317	0	1246.67	High	0	0.0006779	2.92
FALSE	High	Master Protein	P80314	T-complex protein 1 subunit beta OS=Mus musculus OX=10090 GN=Cct2 PE=1 SV=4	0	3.138	3	1	2	1	1	535	57.4	6.4	5	1
	Checked	Confidence	Sequence	Modifications	Qvality PEP	Qvality q-value	# Protein Groups	# Proteins	# PSMs	Master Protein Accessions	# Missed Cleavages	Theo. MH+ [Da]	Confidence (by Search Engine): Sequest HT	Percolator q-Value (by Search Engine): Sequest HT	Percolator PEP (by Search Engine): Sequest HT	XCorr (by Search Engine): Sequest HT
	FALSE	High	ILIANTGMDTDKIK		0.0296416	0	1	1	2	P80314	1	1532.84	High	0	0.002128	2.52
FALSE	High	Master Protein	A0A075B5K6	Immunoglobulin kappa variable 2-109 (Fragment) OS=Mus musculus OX=10090 GN=Igkv2-109 PE=4 SV=4	0	3.124	11	1	2	1	1	120	13	7.12	5.03	1
	Checked	Confidence	Sequence	Modifications	Qvality PEP	Qvality q-value	# Protein Groups	# Proteins	# PSMs	Master Protein Accessions	# Missed Cleavages	Theo. MH+ [Da]	Confidence (by Search Engine): Sequest HT	Percolator q-Value (by Search Engine): Sequest HT	Percolator PEP (by Search Engine): Sequest HT	XCorr (by Search Engine): Sequest HT
	FALSE	High	FSSSGSGTDFTLR		0.0300338	0	1	2	2	A0A075B5K6	0	1361.63	High	0	0.0007521	3
FALSE	High	Master Protein	P01642	Ig kappa chain V-V region L7 (Fragment) OS=Mus musculus OX=10090 GN=Gm10881 PE=1 SV=1	0	3.086	10	1	4	1	1	115	12.6	5.94	9.47	1
	Checked	Confidence	Sequence	Modifications	Qvality PEP	Qvality q-value	# Protein Groups	# Proteins	# PSMs	Master Protein Accessions	# Missed Cleavages	Theo. MH+ [Da]	Confidence (by Search Engine): Sequest HT	Percolator q-Value (by Search Engine): Sequest HT	Percolator PEP (by Search Engine): Sequest HT	XCorr (by Search Engine): Sequest HT
	FALSE	High	YASESISGIPSR		0.0315165	0	1	1	4	P01642	0	1266.63	High	0	0.0008197	2.7
FALSE	High	Master Protein	Q61584	RNA-binding protein FXR1 OS=Mus musculus OX=10090 GN=Fxr1 PE=1 SV=2	0	3.078	3	1	1	1	1	677	76.2	6.98	4.02	1
	Checked	Confidence	Sequence	Modifications	Qvality PEP	Qvality q-value	# Protein Groups	# Proteins	# PSMs	Master Protein Accessions	# Missed Cleavages	Theo. MH+ [Da]	Confidence (by Search Engine): Sequest HT	Percolator q-Value (by Search Engine): Sequest HT	Percolator PEP (by Search Engine): Sequest HT	XCorr (by Search Engine): Sequest HT
	FALSE	High	KVPGVTAIELDEDTGTFR		0.0317938	0	1	3	1	Q61584	1	1948	High	0	0.0008361	4.02
FALSE	High	Master Protein	P18531	Ig heavy chain V region 3-6 OS=Mus musculus OX=10090 GN=Ighv3-6 PE=1 SV=1	0	2.962	9	1	5	1	1	116	13.1	8.78	2.83	1
	Checked	Confidence	Sequence	Modifications	Qvality PEP	Qvality q-value	# Protein Groups	# Proteins	# PSMs	Master Protein Accessions	# Missed Cleavages	Theo. MH+ [Da]	Confidence (by Search Engine): Sequest HT	Percolator q-Value (by Search Engine): Sequest HT	Percolator PEP (by Search Engine): Sequest HT	XCorr (by Search Engine): Sequest HT
	FALSE	High	DTSKNQFFLK		0.189345	0	1	2	5	P18531	1	1227.64	High	0.0001265	0.04202	2.83
FALSE	High	Master Protein	A0A075B5R1	Immunoglobulin heavy variable 5-17 (Fragment) OS=Mus musculus OX=10090 GN=Ighv5-17 PE=1 SV=1	0	2.938	9	1	3	1	1	117	12.9	8.28	9.67	1
	Checked	Confidence	Sequence	Modifications	Qvality PEP	Qvality q-value	# Protein Groups	# Proteins	# PSMs	Master Protein Accessions	# Missed Cleavages	Theo. MH+ [Da]	Confidence (by Search Engine): Sequest HT	Percolator q-Value (by Search Engine): Sequest HT	Percolator PEP (by Search Engine): Sequest HT	XCorr (by Search Engine): Sequest HT
	FALSE	High	NTLFLQMTSLR		0.0377111	0	1	1	3	A0A075B5R1	0	1323.71	High	0	0.001189	3.32
FALSE	High	Master Protein	P02535	Keratin, type I cytoskeletal 10 OS=Mus musculus OX=10090 GN=Krt10 PE=1 SV=3	0	2.876	2	1	2	1	1	570	57.7	5.11	5.51	1
	Checked	Confidence	Sequence	Modifications	Qvality PEP	Qvality q-value	# Protein Groups	# Proteins	# PSMs	Master Protein Accessions	# Missed Cleavages	Theo. MH+ [Da]	Confidence (by Search Engine): Sequest HT	Percolator q-Value (by Search Engine): Sequest HT	Percolator PEP (by Search Engine): Sequest HT	XCorr (by Search Engine): Sequest HT
	FALSE	High	ALEESNYELEGK		0.0406198	0	1	2	2	P02535	0	1381.65	High	0	0.001329	2.76
FALSE	High	Master Protein	Q792Z1	trypsin OS=Mus musculus OX=10090 GN=Try10 PE=1 SV=1	0	2.874	4	1	32	1	1	246	26.2	5.83	74.44	1
	Checked	Confidence	Sequence	Modifications	Qvality PEP	Qvality q-value	# Protein Groups	# Proteins	# PSMs	Master Protein Accessions	# Missed Cleavages	Theo. MH+ [Da]	Confidence (by Search Engine): Sequest HT	Percolator q-Value (by Search Engine): Sequest HT	Percolator PEP (by Search Engine): Sequest HT	XCorr (by Search Engine): Sequest HT
	FALSE	High	TLDNDIMLIK		0.0407977	0	1	1	32	Q792Z1	0	1175.63	High	0	0.004408	2.56
FALSE	High	Master Protein	P80313	T-complex protein 1 subunit eta OS=Mus musculus OX=10090 GN=Cct7 PE=1 SV=1	0	2.874	2	1	2	1	1	544	59.6	7.84	1.97	1
	Checked	Confidence	Sequence	Modifications	Qvality PEP	Qvality q-value	# Protein Groups	# Proteins	# PSMs	Master Protein Accessions	# Missed Cleavages	Theo. MH+ [Da]	Confidence (by Search Engine): Sequest HT	Percolator q-Value (by Search Engine): Sequest HT	Percolator PEP (by Search Engine): Sequest HT	XCorr (by Search Engine): Sequest HT
	FALSE	High	MMPTPVILLK	1xAcetyl [N-Term]	0.0407977	0	1	3	2	P80313	0	1184.68	High	0	0.001336	1.97
FALSE	High	Master Protein	A0A140T8P5	Immunoglobulin kappa chain variable 8-24 (Fragment) OS=Mus musculus OX=10090 GN=Igkv8-24 PE=1 SV=2	0	2.844	10	1	2	1	1	121	13.3	5.94	5.82	1
	Checked	Confidence	Sequence	Modifications	Qvality PEP	Qvality q-value	# Protein Groups	# Proteins	# PSMs	Master Protein Accessions	# Missed Cleavages	Theo. MH+ [Da]	Confidence (by Search Engine): Sequest HT	Percolator q-Value (by Search Engine): Sequest HT	Percolator PEP (by Search Engine): Sequest HT	XCorr (by Search Engine): Sequest HT
	FALSE	High	SSQSLLNSSNQK		0.0422482	0	1	1	2	A0A140T8P5	0	1292.64	High	0	0.001431	2.93
FALSE	High	Master Protein	Q9D0E1	Heterogeneous nuclear ribonucleoprotein M OS=Mus musculus OX=10090 GN=Hnrnpm PE=1 SV=3	0	2.789	3	2	3	2	1	729	77.6	8.63	5.89	2
	Checked	Confidence	Sequence	Modifications	Qvality PEP	Qvality q-value	# Protein Groups	# Proteins	# PSMs	Master Protein Accessions	# Missed Cleavages	Theo. MH+ [Da]	Confidence (by Search Engine): Sequest HT	Percolator q-Value (by Search Engine): Sequest HT	Percolator PEP (by Search Engine): Sequest HT	XCorr (by Search Engine): Sequest HT
	FALSE	High	MGANSLER		0.188573	0	1	3	2	Q9D0E1	0	877.42	High	0.0001265	0.03969	2.18
	FALSE	High	NLPFDFTWK		0.291602	0.00356723	1	4	1	Q9D0E1	0	1167.58	High	0.0005985	0.06312	1.99
FALSE	High	Master Protein	P18572	Basigin OS=Mus musculus OX=10090 GN=Bsg PE=1 SV=2	0	2.778	3	1	1	1	1	389	42.4	5.85	2.5	1
	Checked	Confidence	Sequence	Modifications	Qvality PEP	Qvality q-value	# Protein Groups	# Proteins	# PSMs	Master Protein Accessions	# Missed Cleavages	Theo. MH+ [Da]	Confidence (by Search Engine): Sequest HT	Percolator q-Value (by Search Engine): Sequest HT	Percolator PEP (by Search Engine): Sequest HT	XCorr (by Search Engine): Sequest HT
	FALSE	High	SEINVEGPPR		0.0458998	0	1	3	1	P18572	0	1097.56	High	0	0.001667	2.5
FALSE	High	Master Protein	Q9CXK9	RNA-binding protein 33 OS=Mus musculus OX=10090 GN=Rbm33 PE=1 SV=2	0	2.776	1	1	11	1	1	1231	137.2	6.46	25.23	1
	Checked	Confidence	Sequence	Modifications	Qvality PEP	Qvality q-value	# Protein Groups	# Proteins	# PSMs	Master Protein Accessions	# Missed Cleavages	Theo. MH+ [Da]	Confidence (by Search Engine): Sequest HT	Percolator q-Value (by Search Engine): Sequest HT	Percolator PEP (by Search Engine): Sequest HT	XCorr (by Search Engine): Sequest HT
	FALSE	High	HNAASQNISK		0.0458998	0	1	2	11	Q9CXK9	0	1069.54	High	0	0.005409	2.67
FALSE	High	Master Protein	Q62252	Sperm surface protein Sp17 OS=Mus musculus OX=10090 GN=Spa17 PE=1 SV=1	0	2.759	9	1	2	1	1	149	17.3	4.83	3.25	1
	Checked	Confidence	Sequence	Modifications	Qvality PEP	Qvality q-value	# Protein Groups	# Proteins	# PSMs	Master Protein Accessions	# Missed Cleavages	Theo. MH+ [Da]	Confidence (by Search Engine): Sequest HT	Percolator q-Value (by Search Engine): Sequest HT	Percolator PEP (by Search Engine): Sequest HT	XCorr (by Search Engine): Sequest HT
	FALSE	High	IPQGFGNLLEGLTR		0.0469111	0	1	2	2	Q62252	0	1514.83	High	0	0.003735	1.63
FALSE	High	Master Protein	Q3UL36	Arginine and glutamate-rich protein 1 OS=Mus musculus OX=10090 GN=Arglu1 PE=1 SV=2	0	2.755	6	2	3	2	1	271	32.9	10.36	6.76	2
	Checked	Confidence	Sequence	Modifications	Qvality PEP	Qvality q-value	# Protein Groups	# Proteins	# PSMs	Master Protein Accessions	# Missed Cleavages	Theo. MH+ [Da]	Confidence (by Search Engine): Sequest HT	Percolator q-Value (by Search Engine): Sequest HT	Percolator PEP (by Search Engine): Sequest HT	XCorr (by Search Engine): Sequest HT
	FALSE	High	QLLEELER		0.188573	0	1	2	2	Q3UL36	0	1029.56	High	0	0.02864	2.56
	FALSE	High	LIEEETAR		0.301743	0.0070721	1	2	1	Q3UL36	0	960.5	High	0.001063	0.06778	1.75
FALSE	High	Master Protein	Q99MV1	Tudor domain-containing protein 1 OS=Mus musculus OX=10090 GN=Tdrd1 PE=1 SV=2	0	2.642	1	1	2	1	1	1172	129.6	5.81	5.57	1
	Checked	Confidence	Sequence	Modifications	Qvality PEP	Qvality q-value	# Protein Groups	# Proteins	# PSMs	Master Protein Accessions	# Missed Cleavages	Theo. MH+ [Da]	Confidence (by Search Engine): Sequest HT	Percolator q-Value (by Search Engine): Sequest HT	Percolator PEP (by Search Engine): Sequest HT	XCorr (by Search Engine): Sequest HT
	FALSE	High	AIVQAVDVLQR		0.054156	0	1	1	2	Q99MV1	0	1211.71	High	0	0.002898	2.8
FALSE	High	Master Protein	A0A0B4J1H7	Immunoglobulin kappa variable 1-135 (Fragment) OS=Mus musculus OX=10090 GN=Igkv1-135 PE=1 SV=1	0	2.617	18	1	3	1	1	120	13.3	7.12	6.27	1
	Checked	Confidence	Sequence	Modifications	Qvality PEP	Qvality q-value	# Protein Groups	# Proteins	# PSMs	Master Protein Accessions	# Missed Cleavages	Theo. MH+ [Da]	Confidence (by Search Engine): Sequest HT	Percolator q-Value (by Search Engine): Sequest HT	Percolator PEP (by Search Engine): Sequest HT	XCorr (by Search Engine): Sequest HT
	FALSE	High	LDSGVPDRFTGSGSGTDFTLK		0.055828	0	1	2	3	A0A0B4J1H7	1	2157.05	High	0	0.003199	3.16
FALSE	High	Master Protein	A0A075B6A0	Immunoglobulin heavy constant mu (Fragment) OS=Mus musculus OX=10090 GN=Ighm PE=1 SV=2	0	2.616	3	1	1	1	1	476	52.6	6.39	2.35	1
	Checked	Confidence	Sequence	Modifications	Qvality PEP	Qvality q-value	# Protein Groups	# Proteins	# PSMs	Master Protein Accessions	# Missed Cleavages	Theo. MH+ [Da]	Confidence (by Search Engine): Sequest HT	Percolator q-Value (by Search Engine): Sequest HT	Percolator PEP (by Search Engine): Sequest HT	XCorr (by Search Engine): Sequest HT
	FALSE	High	GFSPADISVQWLQR		0.055828	0	1	3	1	A0A075B6A0	0	1603.82	High	0	0.002421	2.35
FALSE	High	Master Protein	Q8BTS0	Probable ATP-dependent RNA helicase DDX5 OS=Mus musculus OX=10090 GN=Ddx5 PE=1 SV=1	0	2.6	2	1	1	1	1	615	69.2	8.92	2.28	1
	Checked	Confidence	Sequence	Modifications	Qvality PEP	Qvality q-value	# Protein Groups	# Proteins	# PSMs	Master Protein Accessions	# Missed Cleavages	Theo. MH+ [Da]	Confidence (by Search Engine): Sequest HT	Percolator q-Value (by Search Engine): Sequest HT	Percolator PEP (by Search Engine): Sequest HT	XCorr (by Search Engine): Sequest HT
	FALSE	High	NFYQEHPDLAR		0.0568059	0	1	6	1	Q8BTS0	0	1389.65	High	0	0.002511	2.28
FALSE	High	Master Protein	A0A3B2W864	diphosphoinositol-polyphosphate diphosphatase OS=Mus musculus OX=10090 GN=Gm49804 PE=3 SV=1	0	2.559	3	1	1	1	1	287	32.7	9.22	2.13	1
	Checked	Confidence	Sequence	Modifications	Qvality PEP	Qvality q-value	# Protein Groups	# Proteins	# PSMs	Master Protein Accessions	# Missed Cleavages	Theo. MH+ [Da]	Confidence (by Search Engine): Sequest HT	Percolator q-Value (by Search Engine): Sequest HT	Percolator PEP (by Search Engine): Sequest HT	XCorr (by Search Engine): Sequest HT
	FALSE	High	IAIYELLFK		0.0598409	0	1	5	1	A0A3B2W864	0	1109.66	High	0	0.002762	2.13
FALSE	High	Master Protein	Q5SXR6	Clathrin heavy chain OS=Mus musculus OX=10090 GN=Cltc PE=1 SV=1	0	2.546	1	1	3	1	1	1679	191.9	5.69	1.63	1
	Checked	Confidence	Sequence	Modifications	Qvality PEP	Qvality q-value	# Protein Groups	# Proteins	# PSMs	Master Protein Accessions	# Missed Cleavages	Theo. MH+ [Da]	Confidence (by Search Engine): Sequest HT	Percolator q-Value (by Search Engine): Sequest HT	Percolator PEP (by Search Engine): Sequest HT	XCorr (by Search Engine): Sequest HT
	FALSE	High	LLLPWLEAR		0.060624	0	1	2	3	Q5SXR6	0	1110.67	High	0	0.01638	1.63
FALSE	High	Master Protein	G5E924	Heterogeneous nuclear ribonucleoprotein L (Fragment) OS=Mus musculus OX=10090 GN=Hnrnpl PE=1 SV=1	0	2.434	2	1	7	1	1	615	66.9	8.18	14.18	1
	Checked	Confidence	Sequence	Modifications	Qvality PEP	Qvality q-value	# Protein Groups	# Proteins	# PSMs	Master Protein Accessions	# Missed Cleavages	Theo. MH+ [Da]	Confidence (by Search Engine): Sequest HT	Percolator q-Value (by Search Engine): Sequest HT	Percolator PEP (by Search Engine): Sequest HT	XCorr (by Search Engine): Sequest HT
	FALSE	High	MAAAGGGGGGGR		0.0696219	0	1	2	7	G5E924	0	918.421	High	0	0.004159	2.1
FALSE	High	Master Protein	P27661	Histone H2AX OS=Mus musculus OX=10090 GN=H2ax PE=1 SV=2	0	2.399	6	1	1	1	1	143	15.1	10.74	2.36	1
	Checked	Confidence	Sequence	Modifications	Qvality PEP	Qvality q-value	# Protein Groups	# Proteins	# PSMs	Master Protein Accessions	# Missed Cleavages	Theo. MH+ [Da]	Confidence (by Search Engine): Sequest HT	Percolator q-Value (by Search Engine): Sequest HT	Percolator PEP (by Search Engine): Sequest HT	XCorr (by Search Engine): Sequest HT
	FALSE	High	AGLQFPVGR		0.0723776	0	1	16	1	P27661	0	944.531	High	0	0.003994	2.36
FALSE	High	Master Protein	P35979	Large ribosomal subunit protein uL11 OS=Mus musculus OX=10090 GN=Rpl12 PE=1 SV=2	0	2.279	5	1	6	1	1	165	17.8	9.42	12.25	1
	Checked	Confidence	Sequence	Modifications	Qvality PEP	Qvality q-value	# Protein Groups	# Proteins	# PSMs	Master Protein Accessions	# Missed Cleavages	Theo. MH+ [Da]	Confidence (by Search Engine): Sequest HT	Percolator q-Value (by Search Engine): Sequest HT	Percolator PEP (by Search Engine): Sequest HT	XCorr (by Search Engine): Sequest HT
	FALSE	High	IGPLGLSPK		0.083771	0	1	1	6	P35979	0	881.545	High	0	0.005395	2.24
FALSE	High	Master Protein	P01726	Ig lambda-1 chain V region H2020 OS=Mus musculus OX=10090 PE=1 SV=1	0	2.249	7	1	5	1	1	129	13.5	5.78	8.93	1
	Checked	Confidence	Sequence	Modifications	Qvality PEP	Qvality q-value	# Protein Groups	# Proteins	# PSMs	Master Protein Accessions	# Missed Cleavages	Theo. MH+ [Da]	Confidence (by Search Engine): Sequest HT	Percolator q-Value (by Search Engine): Sequest HT	Percolator PEP (by Search Engine): Sequest HT	XCorr (by Search Engine): Sequest HT
	FALSE	High	FSGSLIGDK		0.086693	0	1	7	5	P01726	0	923.483	High	0	0.005631	1.84
FALSE	High	Master Protein	Q8C0M9	Isoaspartyl peptidase/L-asparaginase OS=Mus musculus OX=10090 GN=Asrgl1 PE=1 SV=1	0	2.199	3	1	3	1	1	326	33.9	7.65	1.63	1
	Checked	Confidence	Sequence	Modifications	Qvality PEP	Qvality q-value	# Protein Groups	# Proteins	# PSMs	Master Protein Accessions	# Missed Cleavages	Theo. MH+ [Da]	Confidence (by Search Engine): Sequest HT	Percolator q-Value (by Search Engine): Sequest HT	Percolator PEP (by Search Engine): Sequest HT	XCorr (by Search Engine): Sequest HT
	FALSE	High	GAQNADCPK	1xCarbamidomethyl [C7]	0.0920437	0	1	1	3	Q8C0M9	0	960.42	High	0	0.006323	1.63
FALSE	High	Master Protein	B1AQ77	Keratin 15 OS=Mus musculus OX=10090 GN=Krt15 PE=1 SV=1	0	2.183	2	1	5	1	1	456	49.5	4.86	7.65	1
	Checked	Confidence	Sequence	Modifications	Qvality PEP	Qvality q-value	# Protein Groups	# Proteins	# PSMs	Master Protein Accessions	# Missed Cleavages	Theo. MH+ [Da]	Confidence (by Search Engine): Sequest HT	Percolator q-Value (by Search Engine): Sequest HT	Percolator PEP (by Search Engine): Sequest HT	XCorr (by Search Engine): Sequest HT
	FALSE	High	LASYLDKVR		0.0936297	0	1	5	5	B1AQ77	1	1064.61	High	0	0.006554	2.7
FALSE	High	Master Protein	A0A075B684	Immunoglobulin heavy variable 1-62-1 OS=Mus musculus OX=10090 GN=Ighv1-62-1 PE=1 SV=1	0	2.179	63	1	7	1	1	30	3.2	9.04	17.78	1
	Checked	Confidence	Sequence	Modifications	Qvality PEP	Qvality q-value	# Protein Groups	# Proteins	# PSMs	Master Protein Accessions	# Missed Cleavages	Theo. MH+ [Da]	Confidence (by Search Engine): Sequest HT	Percolator q-Value (by Search Engine): Sequest HT	Percolator PEP (by Search Engine): Sequest HT	XCorr (by Search Engine): Sequest HT
	FALSE	High	QVQLQQSGAELVRPGASVK		0.0944326	0	1	1	7	A0A075B684	0	1995.1	High	0	0.006626	3.26
FALSE	High	Master Protein	P47911	Large ribosomal subunit protein eL6 OS=Mus musculus OX=10090 GN=Rpl6 PE=1 SV=3	0	2.158	4	1	8	1	1	296	33.5	10.7	0	1
	Checked	Confidence	Sequence	Modifications	Qvality PEP	Qvality q-value	# Protein Groups	# Proteins	# PSMs	Master Protein Accessions	# Missed Cleavages	Theo. MH+ [Da]	Confidence (by Search Engine): Sequest HT	Percolator q-Value (by Search Engine): Sequest HT	Percolator PEP (by Search Engine): Sequest HT	XCorr (by Search Engine): Sequest HT
	FALSE	High	KAGSDAAASRPR		0.0968809	0	1	1	8	P47911	1	1186.63	High	0	0.02691	1.64
FALSE	High	Master Protein	Q561M1	Low molecular weight phosphotyrosine protein phosphatase OS=Mus musculus OX=10090 GN=Acp1 PE=1 SV=1	0	2.152	6	1	1	1	1	158	17.9	6.54	2.46	1
	Checked	Confidence	Sequence	Modifications	Qvality PEP	Qvality q-value	# Protein Groups	# Proteins	# PSMs	Master Protein Accessions	# Missed Cleavages	Theo. MH+ [Da]	Confidence (by Search Engine): Sequest HT	Percolator q-Value (by Search Engine): Sequest HT	Percolator PEP (by Search Engine): Sequest HT	XCorr (by Search Engine): Sequest HT
	FALSE	High	SPIAEAVFR		0.0972948	0	1	3	1	Q561M1	0	989.541	High	0	0.007047	2.46
FALSE	High	Master Protein	A0A0A6YX26	Large ribosomal subunit protein eL31 OS=Mus musculus OX=10090 GN=Rpl31 PE=1 SV=1	0	2.133	7	1	1	1	1	129	15	10.61	1.82	1
	Checked	Confidence	Sequence	Modifications	Qvality PEP	Qvality q-value	# Protein Groups	# Proteins	# PSMs	Master Protein Accessions	# Missed Cleavages	Theo. MH+ [Da]	Confidence (by Search Engine): Sequest HT	Percolator q-Value (by Search Engine): Sequest HT	Percolator PEP (by Search Engine): Sequest HT	XCorr (by Search Engine): Sequest HT
	FALSE	High	SAINEVVTR		0.0993898	0	1	3	1	A0A0A6YX26	0	988.542	High	0	0.007356	1.82
FALSE	High	Master Protein	A0A0B4J1G0	Low affinity immunoglobulin gamma Fc region receptor III-A OS=Mus musculus OX=10090 GN=Fcgr4 PE=1 SV=1	0	2.116	5	1	1	1	1	249	28.4	8.09	2.06	1
	Checked	Confidence	Sequence	Modifications	Qvality PEP	Qvality q-value	# Protein Groups	# Proteins	# PSMs	Master Protein Accessions	# Missed Cleavages	Theo. MH+ [Da]	Confidence (by Search Engine): Sequest HT	Percolator q-Value (by Search Engine): Sequest HT	Percolator PEP (by Search Engine): Sequest HT	XCorr (by Search Engine): Sequest HT
	FALSE	High	WLFQEGDPIHLR		0.101528	0	1	1	1	A0A0B4J1G0	0	1510.78	High	0	0.007653	2.06
FALSE	High	Master Protein	E9QPR6	Transmembrane protease, serine 13 OS=Mus musculus OX=10090 GN=Tmprss13 PE=1 SV=1	0	2.084	1	1	116	1	1	548	60.3	9.07	113.94	1
	Checked	Confidence	Sequence	Modifications	Qvality PEP	Qvality q-value	# Protein Groups	# Proteins	# PSMs	Master Protein Accessions	# Missed Cleavages	Theo. MH+ [Da]	Confidence (by Search Engine): Sequest HT	Percolator q-Value (by Search Engine): Sequest HT	Percolator PEP (by Search Engine): Sequest HT	XCorr (by Search Engine): Sequest HT
	FALSE	High	NKPGVYTK		0.105488	0	1	2	116	E9QPR6	0	906.504	High	0.0001265	0.0449	2.33
FALSE	High	Master Protein	Q8CBB6	Histone H2B OS=Mus musculus OX=10090 GN=H2bc23 PE=2 SV=1	0	2.042	7	1	3	1	1	134	14.9	10.37	5.23	1
	Checked	Confidence	Sequence	Modifications	Qvality PEP	Qvality q-value	# Protein Groups	# Proteins	# PSMs	Master Protein Accessions	# Missed Cleavages	Theo. MH+ [Da]	Confidence (by Search Engine): Sequest HT	Percolator q-Value (by Search Engine): Sequest HT	Percolator PEP (by Search Engine): Sequest HT	XCorr (by Search Engine): Sequest HT
	FALSE	High	LLLPGELAK		0.110998	0	1	13	3	Q8CBB6	0	953.603	High	0	0.009075	1.83
FALSE	High	Master Protein	Q8CG16	Complement C1r-A subcomponent OS=Mus musculus OX=10090 GN=C1ra PE=1 SV=1	0	2.04	1	1	9	1	1	707	80	5.66	1.63	1
	Checked	Confidence	Sequence	Modifications	Qvality PEP	Qvality q-value	# Protein Groups	# Proteins	# PSMs	Master Protein Accessions	# Missed Cleavages	Theo. MH+ [Da]	Confidence (by Search Engine): Sequest HT	Percolator q-Value (by Search Engine): Sequest HT	Percolator PEP (by Search Engine): Sequest HT	XCorr (by Search Engine): Sequest HT
	FALSE	High	AGSSESMR		0.110998	0	1	2	9	Q8CG16	0	824.357	High	0	0.03482	1.63
FALSE	High	Master Protein	Q922B2	Aspartate--tRNA ligase, cytoplasmic OS=Mus musculus OX=10090 GN=Dars1 PE=1 SV=2	0	2.009	3	1	1	1	1	501	57.1	6.49	2.37	1
	Checked	Confidence	Sequence	Modifications	Qvality PEP	Qvality q-value	# Protein Groups	# Proteins	# PSMs	Master Protein Accessions	# Missed Cleavages	Theo. MH+ [Da]	Confidence (by Search Engine): Sequest HT	Percolator q-Value (by Search Engine): Sequest HT	Percolator PEP (by Search Engine): Sequest HT	XCorr (by Search Engine): Sequest HT
	FALSE	High	FGAPPHAGGGIGLER		0.115309	0	1	1	1	Q922B2	0	1435.74	High	0	0.009786	2.37
FALSE	High	Master Protein	O09035	Diazepam-binding inhibitor-like 5 OS=Mus musculus OX=10090 GN=Dbil5 PE=1 SV=1	0	1.927	11	1	1	1	1	87	9.9	8.57	0	1
	Checked	Confidence	Sequence	Modifications	Qvality PEP	Qvality q-value	# Protein Groups	# Proteins	# PSMs	Master Protein Accessions	# Missed Cleavages	Theo. MH+ [Da]	Confidence (by Search Engine): Sequest HT	Percolator q-Value (by Search Engine): Sequest HT	Percolator PEP (by Search Engine): Sequest HT	XCorr (by Search Engine): Sequest HT
	FALSE	High	IYIAKVEELK		0.127061	0	1	1	1	O09035	1	1205.71	High	0	0.01184	1.64
FALSE	High	Master Protein	P62806	Histone H4 OS=Mus musculus OX=10090 GN=H4c1 PE=1 SV=2	0	1.908	8	1	1	1	1	103	11.4	11.36	2.37	1
	Checked	Confidence	Sequence	Modifications	Qvality PEP	Qvality q-value	# Protein Groups	# Proteins	# PSMs	Master Protein Accessions	# Missed Cleavages	Theo. MH+ [Da]	Confidence (by Search Engine): Sequest HT	Percolator q-Value (by Search Engine): Sequest HT	Percolator PEP (by Search Engine): Sequest HT	XCorr (by Search Engine): Sequest HT
	FALSE	High	VFLENVIR		0.129761	0	1	1	1	P62806	0	989.578	High	0	0.01235	2.37
FALSE	High	Master Protein	Q01853	Transitional endoplasmic reticulum ATPase OS=Mus musculus OX=10090 GN=Vcp PE=1 SV=4	0	1.899	2	1	2	1	1	806	89.3	5.26	3.43	1
	Checked	Confidence	Sequence	Modifications	Qvality PEP	Qvality q-value	# Protein Groups	# Proteins	# PSMs	Master Protein Accessions	# Missed Cleavages	Theo. MH+ [Da]	Confidence (by Search Engine): Sequest HT	Percolator q-Value (by Search Engine): Sequest HT	Percolator PEP (by Search Engine): Sequest HT	XCorr (by Search Engine): Sequest HT
	FALSE	High	NAPAIIFIDELDAIAPK		0.131408	0	1	1	2	Q01853	0	1810.99	High	0	0.01262	1.74
FALSE	High	Master Protein	Q9ERG2	Striatin-3 OS=Mus musculus OX=10090 GN=Strn3 PE=1 SV=1	0	1.898	1	1	5	1	1	796	87.1	5.29	0	1
	Checked	Confidence	Sequence	Modifications	Qvality PEP	Qvality q-value	# Protein Groups	# Proteins	# PSMs	Master Protein Accessions	# Missed Cleavages	Theo. MH+ [Da]	Confidence (by Search Engine): Sequest HT	Percolator q-Value (by Search Engine): Sequest HT	Percolator PEP (by Search Engine): Sequest HT	XCorr (by Search Engine): Sequest HT
	FALSE	High	IAFLQGER		0.131408	0	1	2	5	Q9ERG2	0	933.515	High	0.007476	0.1788	1.48
FALSE	High	Master Protein	P61979	Heterogeneous nuclear ribonucleoprotein K OS=Mus musculus OX=10090 GN=Hnrnpk PE=1 SV=1	0	1.896	2	1	2	1	1	463	50.9	5.54	1.76	1
	Checked	Confidence	Sequence	Modifications	Qvality PEP	Qvality q-value	# Protein Groups	# Proteins	# PSMs	Master Protein Accessions	# Missed Cleavages	Theo. MH+ [Da]	Confidence (by Search Engine): Sequest HT	Percolator q-Value (by Search Engine): Sequest HT	Percolator PEP (by Search Engine): Sequest HT	XCorr (by Search Engine): Sequest HT
	FALSE	High	DLAGSIIGK		0.131961	0	1	3	2	P61979	0	873.504	High	0	0.0127	1.76
FALSE	High	Master Protein	A0A075B5R2	Immunoglobulin heavy variable 7-3 (Fragment) OS=Mus musculus OX=10090 GN=Ighv7-3 PE=1 SV=2	0	1.864	8	1	1	1	1	120	13.4	8.6	0	1
	Checked	Confidence	Sequence	Modifications	Qvality PEP	Qvality q-value	# Protein Groups	# Proteins	# PSMs	Master Protein Accessions	# Missed Cleavages	Theo. MH+ [Da]	Confidence (by Search Engine): Sequest HT	Percolator q-Value (by Search Engine): Sequest HT	Percolator PEP (by Search Engine): Sequest HT	XCorr (by Search Engine): Sequest HT
	FALSE	High	ALEWLGFIR		0.136467	0	1	4	1	A0A075B5R2	0	1104.62	High	0	0.01367	1.55
FALSE	High	Master Protein	P98086	Complement C1q subcomponent subunit A OS=Mus musculus OX=10090 GN=C1qa PE=1 SV=2	0	1.84	5	1	3	1	1	245	26	9.11	10.3	1
	Checked	Confidence	Sequence	Modifications	Qvality PEP	Qvality q-value	# Protein Groups	# Proteins	# PSMs	Master Protein Accessions	# Missed Cleavages	Theo. MH+ [Da]	Confidence (by Search Engine): Sequest HT	Percolator q-Value (by Search Engine): Sequest HT	Percolator PEP (by Search Engine): Sequest HT	XCorr (by Search Engine): Sequest HT
	FALSE	High	RGDEVWIEKDPAK		0.140528	0	1	1	3	P98086	2	1542.79	High	0	0.01828	3.52
FALSE	High	Master Protein	E9Q9F1	Potassium voltage-gated channel, subfamily Q, member 5 OS=Mus musculus OX=10090 GN=Kcnq5 PE=1 SV=1	0	1.799	1	1	767	1	1	952	104.6	9.58	643.15	1
	Checked	Confidence	Sequence	Modifications	Qvality PEP	Qvality q-value	# Protein Groups	# Proteins	# PSMs	Master Protein Accessions	# Missed Cleavages	Theo. MH+ [Da]	Confidence (by Search Engine): Sequest HT	Percolator q-Value (by Search Engine): Sequest HT	Percolator PEP (by Search Engine): Sequest HT	XCorr (by Search Engine): Sequest HT
	FALSE	High	SASANISR		0.147756	0	1	4	767	E9Q9F1	0	805.416	High	0.006352	0.1523	2.03
FALSE	High	Master Protein	A0A0B4J1K5	Immunoglobulin lambda variable 3 (Fragment) OS=Mus musculus OX=10090 GN=Iglv3 PE=1 SV=1	0	1.795	8	1	9	1	1	122	13.4	5.76	17.73	1
	Checked	Confidence	Sequence	Modifications	Qvality PEP	Qvality q-value	# Protein Groups	# Proteins	# PSMs	Master Protein Accessions	# Missed Cleavages	Theo. MH+ [Da]	Confidence (by Search Engine): Sequest HT	Percolator q-Value (by Search Engine): Sequest HT	Percolator PEP (by Search Engine): Sequest HT	XCorr (by Search Engine): Sequest HT
	FALSE	High	FSGSSSGADR		0.148374	0	1	1	9	A0A0B4J1K5	0	970.422	High	0	0.0198	2.42
FALSE	High	Master Protein	D3Z1V4	Phosphatidylethanolamine binding protein 1 OS=Mus musculus OX=10090 GN=Pebp1 PE=1 SV=1	0	1.788	4	1	1	1	1	209	23	4.98	1.78	1
	Checked	Confidence	Sequence	Modifications	Qvality PEP	Qvality q-value	# Protein Groups	# Proteins	# PSMs	Master Protein Accessions	# Missed Cleavages	Theo. MH+ [Da]	Confidence (by Search Engine): Sequest HT	Percolator q-Value (by Search Engine): Sequest HT	Percolator PEP (by Search Engine): Sequest HT	XCorr (by Search Engine): Sequest HT
	FALSE	High	LYEQLSGK		0.149617	0	1	2	1	D3Z1V4	0	937.499	High	0	0.01629	1.78
FALSE	High	Master Protein	Q61937	Nucleophosmin OS=Mus musculus OX=10090 GN=Npm1 PE=1 SV=1	0	1.778	3	1	1	1	1	292	32.5	4.77	2.24	1
	Checked	Confidence	Sequence	Modifications	Qvality PEP	Qvality q-value	# Protein Groups	# Proteins	# PSMs	Master Protein Accessions	# Missed Cleavages	Theo. MH+ [Da]	Confidence (by Search Engine): Sequest HT	Percolator q-Value (by Search Engine): Sequest HT	Percolator PEP (by Search Engine): Sequest HT	XCorr (by Search Engine): Sequest HT
	FALSE	High	GPSSVEDIK		0.1515	0	1	4	1	Q61937	0	931.473	High	0	0.01668	2.24
FALSE	High	Master Protein	Q03265	ATP synthase subunit alpha, mitochondrial OS=Mus musculus OX=10090 GN=Atp5f1a PE=1 SV=1	0	1.778	1	1	20	1	1	553	59.7	9.19	31.1	1
	Checked	Confidence	Sequence	Modifications	Qvality PEP	Qvality q-value	# Protein Groups	# Proteins	# PSMs	Master Protein Accessions	# Missed Cleavages	Theo. MH+ [Da]	Confidence (by Search Engine): Sequest HT	Percolator q-Value (by Search Engine): Sequest HT	Percolator PEP (by Search Engine): Sequest HT	XCorr (by Search Engine): Sequest HT
	FALSE	High	VGSAAQTR		0.1515	0	1	2	20	Q03265	0	789.421	High	0	0.0261	2.23
FALSE	High	Master Protein	A0A0B4J1I8	Immunoglobulin kappa variable 4-59 (Fragment) OS=Mus musculus OX=10090 GN=Igkv4-59 PE=4 SV=1	0	1.723	6	1	3	1	1	117	12.7	7.97	3.35	1
	Checked	Confidence	Sequence	Modifications	Qvality PEP	Qvality q-value	# Protein Groups	# Proteins	# PSMs	Master Protein Accessions	# Missed Cleavages	Theo. MH+ [Da]	Confidence (by Search Engine): Sequest HT	Percolator q-Value (by Search Engine): Sequest HT	Percolator PEP (by Search Engine): Sequest HT	XCorr (by Search Engine): Sequest HT
	FALSE	High	WIYDTSK		0.161249	0	1	6	3	A0A0B4J1I8	0	912.446	High	0.00469	0.1411	1.73
FALSE	High	Master Protein	E9Q5P0	Hepsin OS=Mus musculus OX=10090 GN=Hpn PE=1 SV=1	0	1.714	2	1	71	1	1	445	47.7	7.28	122.54	1
	Checked	Confidence	Sequence	Modifications	Qvality PEP	Qvality q-value	# Protein Groups	# Proteins	# PSMs	Master Protein Accessions	# Missed Cleavages	Theo. MH+ [Da]	Confidence (by Search Engine): Sequest HT	Percolator q-Value (by Search Engine): Sequest HT	Percolator PEP (by Search Engine): Sequest HT	XCorr (by Search Engine): Sequest HT
	FALSE	High	KPGVYTK		0.163267	0	1	8	71	E9Q5P0	0	792.461	High	0	0.02185	2.31
FALSE	High	Master Protein	Q6NXH3	Vasculin OS=Mus musculus OX=10090 GN=Gpbp1 PE=1 SV=1	0	1.657	4	1	2	1	1	473	53.4	6.9	0	1
	Checked	Confidence	Sequence	Modifications	Qvality PEP	Qvality q-value	# Protein Groups	# Proteins	# PSMs	Master Protein Accessions	# Missed Cleavages	Theo. MH+ [Da]	Confidence (by Search Engine): Sequest HT	Percolator q-Value (by Search Engine): Sequest HT	Percolator PEP (by Search Engine): Sequest HT	XCorr (by Search Engine): Sequest HT
	FALSE	High	DLQLSGFPVAGNLQSQPVK		0.174427	0	1	2	2	Q6NXH3	0	1998.07	High	0	0.02204	1.96
FALSE	High	Master Protein	P61290	Proteasome activator complex subunit 3 OS=Mus musculus OX=10090 GN=Psme3 PE=1 SV=1	0	1.644	6	1	1	1	1	254	29.5	5.95	1.94	1
	Checked	Confidence	Sequence	Modifications	Qvality PEP	Qvality q-value	# Protein Groups	# Proteins	# PSMs	Master Protein Accessions	# Missed Cleavages	Theo. MH+ [Da]	Confidence (by Search Engine): Sequest HT	Percolator q-Value (by Search Engine): Sequest HT	Percolator PEP (by Search Engine): Sequest HT	XCorr (by Search Engine): Sequest HT
	FALSE	High	TVESEAASYLDQISR		0.176595	0	1	2	1	P61290	0	1668.81	High	0	0.02272	1.94
FALSE	High	Master Protein	Q8K224	RNA cytidine acetyltransferase OS=Mus musculus OX=10090 GN=Nat10 PE=1 SV=1	0	1.64	2	1	1	1	1	1024	115.3	8.32	0	1
	Checked	Confidence	Sequence	Modifications	Qvality PEP	Qvality q-value	# Protein Groups	# Proteins	# PSMs	Master Protein Accessions	# Missed Cleavages	Theo. MH+ [Da]	Confidence (by Search Engine): Sequest HT	Percolator q-Value (by Search Engine): Sequest HT	Percolator PEP (by Search Engine): Sequest HT	XCorr (by Search Engine): Sequest HT
	FALSE	High	TVSSEAVSLLEEVITPR		0.177323	0	1	1	1	Q8K224	0	1829.99	High	0	0.0229	1.01
FALSE	High	Master Protein	A0A140T8N9	Immunoglobulin kappa variable 6-32 (Fragment) OS=Mus musculus OX=10090 GN=Igkv6-32 PE=1 SV=2	0	1.597	8	1	4	1	1	115	12.6	7.85	8.2	1
	Checked	Confidence	Sequence	Modifications	Qvality PEP	Qvality q-value	# Protein Groups	# Proteins	# PSMs	Master Protein Accessions	# Missed Cleavages	Theo. MH+ [Da]	Confidence (by Search Engine): Sequest HT	Percolator q-Value (by Search Engine): Sequest HT	Percolator PEP (by Search Engine): Sequest HT	XCorr (by Search Engine): Sequest HT
	FALSE	High	FLLVSAGDR		0.186273	0	1	1	4	A0A140T8N9	0	977.541	High	0.0001265	0.03987	2.1
FALSE	High	Master Protein	F8WGL3	Cofilin-1 OS=Mus musculus OX=10090 GN=Cfl1 PE=1 SV=1	0	1.588	4	1	13	1	1	227	24.6	8.03	28.22	1
	Checked	Confidence	Sequence	Modifications	Qvality PEP	Qvality q-value	# Protein Groups	# Proteins	# PSMs	Master Protein Accessions	# Missed Cleavages	Theo. MH+ [Da]	Confidence (by Search Engine): Sequest HT	Percolator q-Value (by Search Engine): Sequest HT	Percolator PEP (by Search Engine): Sequest HT	XCorr (by Search Engine): Sequest HT
	FALSE	High	KSSTPEEVK		0.188573	0	1	3	13	F8WGL3	1	1004.53	High	0	0.03062	2.39
FALSE	High	Master Protein	P53026	Large ribosomal subunit protein uL1 OS=Mus musculus OX=10090 GN=Rpl10a PE=1 SV=3	0	1.577	4	1	1	1	1	217	24.9	9.98	0	1
	Checked	Confidence	Sequence	Modifications	Qvality PEP	Qvality q-value	# Protein Groups	# Proteins	# PSMs	Master Protein Accessions	# Missed Cleavages	Theo. MH+ [Da]	Confidence (by Search Engine): Sequest HT	Percolator q-Value (by Search Engine): Sequest HT	Percolator PEP (by Search Engine): Sequest HT	XCorr (by Search Engine): Sequest HT
	FALSE	High	ILGPGLNK		0.190898	0	1	4	1	P53026	0	811.504	High	0	0.02646	1.52
FALSE	High	Master Protein	Q9D9G7	1700074P13Rik protein OS=Mus musculus OX=10090 GN=Prss59 PE=2 SV=1	0	1.566	3	1	16	1	1	251	28.4	7.69	33.38	1
	Checked	Confidence	Sequence	Modifications	Qvality PEP	Qvality q-value	# Protein Groups	# Proteins	# PSMs	Master Protein Accessions	# Missed Cleavages	Theo. MH+ [Da]	Confidence (by Search Engine): Sequest HT	Percolator q-Value (by Search Engine): Sequest HT	Percolator PEP (by Search Engine): Sequest HT	XCorr (by Search Engine): Sequest HT
	FALSE	High	NDLMLIK		0.193249	0	1	2	16	Q9D9G7	0	846.475	High	0.002546	0.1156	2.52
FALSE	High	Master Protein	Q8VEK3	Heterogeneous nuclear ribonucleoprotein U OS=Mus musculus OX=10090 GN=Hnrnpu PE=1 SV=1	0	1.503	2	1	2	1	1	800	87.9	6.24	0	1
	Checked	Confidence	Sequence	Modifications	Qvality PEP	Qvality q-value	# Protein Groups	# Proteins	# PSMs	Master Protein Accessions	# Missed Cleavages	Theo. MH+ [Da]	Confidence (by Search Engine): Sequest HT	Percolator q-Value (by Search Engine): Sequest HT	Percolator PEP (by Search Engine): Sequest HT	XCorr (by Search Engine): Sequest HT
	FALSE	High	QGQQQAGGDGKTEQK		0.207896	0	1	1	2	Q8VEK3	1	1559.74	High	0	0.03144	1.46
FALSE	High	Master Protein	P62869	Elongin-B OS=Mus musculus OX=10090 GN=Elob PE=1 SV=1	0	1.461	8	1	5	1	1	118	13.2	5.01	1.67	1
	Checked	Confidence	Sequence	Modifications	Qvality PEP	Qvality q-value	# Protein Groups	# Proteins	# PSMs	Master Protein Accessions	# Missed Cleavages	Theo. MH+ [Da]	Confidence (by Search Engine): Sequest HT	Percolator q-Value (by Search Engine): Sequest HT	Percolator PEP (by Search Engine): Sequest HT	XCorr (by Search Engine): Sequest HT
	FALSE	High	ADDTFEALR		0.218191	0	1	1	5	P62869	0	1037.49	High	0.0001265	0.03879	1.67
FALSE	High	Master Protein	A0A140T8P4	Immunoglobulin kappa variable 3-9 (Fragment) OS=Mus musculus OX=10090 GN=Igkv3-9 PE=1 SV=2	0	1.44	9	1	1	1	1	119	12.9	4.3	2.27	1
	Checked	Confidence	Sequence	Modifications	Qvality PEP	Qvality q-value	# Protein Groups	# Proteins	# PSMs	Master Protein Accessions	# Missed Cleavages	Theo. MH+ [Da]	Confidence (by Search Engine): Sequest HT	Percolator q-Value (by Search Engine): Sequest HT	Percolator PEP (by Search Engine): Sequest HT	XCorr (by Search Engine): Sequest HT
	FALSE	High	ASNLESGVPAR		0.2235	0	1	1	1	A0A140T8P4	0	1100.57	High	0	0.03629	2.27
FALSE	High	Master Protein	P27773	Protein disulfide-isomerase A3 OS=Mus musculus OX=10090 GN=Pdia3 PE=1 SV=2	0.003	1.314	3	1	2	1	1	505	56.6	6.21	2.9	1
	Checked	Confidence	Sequence	Modifications	Qvality PEP	Qvality q-value	# Protein Groups	# Proteins	# PSMs	Master Protein Accessions	# Missed Cleavages	Theo. MH+ [Da]	Confidence (by Search Engine): Sequest HT	Percolator q-Value (by Search Engine): Sequest HT	Percolator PEP (by Search Engine): Sequest HT	XCorr (by Search Engine): Sequest HT
	FALSE	High	IFRDGEEAGAYDGPR		0.2567	0.0012198	1	2	2	P27773	1	1652.77	High	0.0001265	0.04853	2.9
FALSE	High	Master Protein	Q3U1J0	Sodium-coupled neutral amino acid transporter 5 OS=Mus musculus OX=10090 GN=Slc38a5 PE=1 SV=1	0.009	1.248	4	1	1	1	1	479	52.6	7.59	0	1
	Checked	Confidence	Sequence	Modifications	Qvality PEP	Qvality q-value	# Protein Groups	# Proteins	# PSMs	Master Protein Accessions	# Missed Cleavages	Theo. MH+ [Da]	Confidence (by Search Engine): Sequest HT	Percolator q-Value (by Search Engine): Sequest HT	Percolator PEP (by Search Engine): Sequest HT	XCorr (by Search Engine): Sequest HT
	FALSE	High	GNLLIILVSLLIILPLALMK		0.27636	0.00356723	1	1	1	Q3U1J0	0	2160.42	High	0.0005985	0.05648	0.13
FALSE	High	Master Protein	A0A0R4J225	Seipin OS=Mus musculus OX=10090 GN=Bscl2 PE=1 SV=1	0.009	1.198	2	1	1	1	1	443	49.6	6.64	1.89	1
	Checked	Confidence	Sequence	Modifications	Qvality PEP	Qvality q-value	# Protein Groups	# Proteins	# PSMs	Master Protein Accessions	# Missed Cleavages	Theo. MH+ [Da]	Confidence (by Search Engine): Sequest HT	Percolator q-Value (by Search Engine): Sequest HT	Percolator PEP (by Search Engine): Sequest HT	XCorr (by Search Engine): Sequest HT
	FALSE	High	QRPTCSSS	1xCarbamidomethyl [C5]	0.291602	0.00356723	1	2	1	A0A0R4J225	0	922.405	High	0.0005985	0.06342	1.89
FALSE	Medium	Master Protein	F8VPT6	Ecotropic viral integration site 5 OS=Mus musculus OX=10090 GN=Evi5 PE=1 SV=1	0.016	1.178	1	1	1	1	1	809	92.8	6.16	0	1
	Checked	Confidence	Sequence	Modifications	Qvality PEP	Qvality q-value	# Protein Groups	# Proteins	# PSMs	Master Protein Accessions	# Missed Cleavages	Theo. MH+ [Da]	Confidence (by Search Engine): Sequest HT	Percolator q-Value (by Search Engine): Sequest HT	Percolator PEP (by Search Engine): Sequest HT	XCorr (by Search Engine): Sequest HT
	FALSE	High	LSSTLSWVK		0.298333	0.005923	1	3	1	F8VPT6	0	1020.57	High	0.0008346	0.06641	1.27
FALSE	Medium	Master Protein	P42932	T-complex protein 1 subunit theta OS=Mus musculus OX=10090 GN=Cct8 PE=1 SV=3	0.017	1.168	2	1	1	1	1	548	59.5	5.62	2.49	1
	Checked	Confidence	Sequence	Modifications	Qvality PEP	Qvality q-value	# Protein Groups	# Proteins	# PSMs	Master Protein Accessions	# Missed Cleavages	Theo. MH+ [Da]	Confidence (by Search Engine): Sequest HT	Percolator q-Value (by Search Engine): Sequest HT	Percolator PEP (by Search Engine): Sequest HT	XCorr (by Search Engine): Sequest HT
	FALSE	High	FAEAFEAIPR		0.301743	0.0070721	1	3	1	P42932	0	1150.59	High	0.001063	0.06786	2.49
FALSE	Medium	Master Protein	Q99PP2	Zinc finger protein 318 OS=Mus musculus OX=10090 GN=Znf318 PE=1 SV=3	0.025	1.149	0	1	1	1	1	2237	246.2	7.01	0	1
	Checked	Confidence	Sequence	Modifications	Qvality PEP	Qvality q-value	# Protein Groups	# Proteins	# PSMs	Master Protein Accessions	# Missed Cleavages	Theo. MH+ [Da]	Confidence (by Search Engine): Sequest HT	Percolator q-Value (by Search Engine): Sequest HT	Percolator PEP (by Search Engine): Sequest HT	XCorr (by Search Engine): Sequest HT
	FALSE	High	SSDPHRPESR		0.307494	0.00935936	1	1	1	Q99PP2	0	1167.55	High	0.001292	0.07103	1.59
FALSE	Medium	Master Protein	P01637	Ig kappa chain V-V region T1 OS=Mus musculus OX=10090 PE=4 SV=1	0.025	1.145	6	1	4	1	1	128	14.4	8.59	7.5	1
	Checked	Confidence	Sequence	Modifications	Qvality PEP	Qvality q-value	# Protein Groups	# Proteins	# PSMs	Master Protein Accessions	# Missed Cleavages	Theo. MH+ [Da]	Confidence (by Search Engine): Sequest HT	Percolator q-Value (by Search Engine): Sequest HT	Percolator PEP (by Search Engine): Sequest HT	XCorr (by Search Engine): Sequest HT
	FALSE	High	LVDGVPSR		0.308654	0.00935936	1	3	4	P01637	0	842.473	High	0.004365	0.1307	1.91
