# Supplementary material for: PNLDC1 catalysis and postnatal germline function are required for piRNA trimming, LINE1 silencing, and spermatogenesis in mice
Source: PLoS Genet. 2024 Sep 23;20(9):e1011429. doi: 10.1371/journal.pgen.1011429 (PMC11449332; doi:10.1371/journal.pgen.1011429)
Supplement: S3 Table — (XLSX) [file pgen.1011429.s008.xlsx]

## Sheet: Proteins
Checked	Protein FDR Confidence: Combined	Master	Accession	Description	Exp. q-value: Combined	Sum PEP Score	Coverage [%]	# Peptides	# PSMs	# Unique Peptides	# Protein Groups	# AAs	MW [kDa]	calc. pI	Score Sequest HT: Sequest HT	# Peptides (by Search Engine): Sequest HT
FALSE	High	Master Protein	Q9JMB7	Piwi-like protein 1 OS=Mus musculus OX=10090 GN=Piwil1 PE=1 SV=1	0	269.506	59	48	608	48	1	862	98.5	9.38	2027.95	48
	Checked	Confidence	Sequence	Modifications	Qvality PEP	Qvality q-value	# Protein Groups	# Proteins	# PSMs	Master Protein Accessions	# Missed Cleavages	Theo. MH+ [Da]	Confidence (by Search Engine): Sequest HT	Percolator q-Value (by Search Engine): Sequest HT	Percolator PEP (by Search Engine): Sequest HT	XCorr (by Search Engine): Sequest HT
	FALSE	High	NYEAANSLIQNLFK		0.000829643	0	1	1	26	Q9JMB7	0	1624.83	High	0	5.19e-07	4.28
	FALSE	High	NYYNPSDPIDIPNHR		0.000104571	0	1	2	17	Q9JMB7	0	1814.85	High	0	2.155e-09	4.2
	FALSE	High	RGPGGTLPGPAMLIPELCYLTGLTDK	1xCarbamidomethyl [C18]	0.0002283	0	1	2	22	Q9JMB7	1	2727.42	High	0	1.426e-06	5.03
	FALSE	High	RNYEAANSLIQNLFK		0.00181947	0	1	1	11	Q9JMB7	1	1780.93	High	0	4.378e-05	5.29
	FALSE	High	SALLFQHEDLIGR		0.00197917	0	1	2	18	Q9JMB7	0	1498.8	High	0	1.081e-06	4.33
	FALSE	High	SETVLDFMFNLYQQTEEHKFQEQVSK		0.000101678	0	1	2	7	Q9JMB7	1	3205.51	High	0	2.024e-09	4.72
	FALSE	High	SGSVSPTHYNVIYDSSGLKPDHIQR		2.43157e-05	0	1	1	6	Q9JMB7	0	2757.36	High	0	6.933e-08	6.53
	FALSE	High	RDFHDLGVNTR		0.0379792	0	1	2	7	Q9JMB7	1	1329.67	High	0	0.0009491	3.76
	FALSE	High	QNLDHVK		0.139919	0	1	2	24	Q9JMB7	0	853.453	High	0	0.00977	2.4
	FALSE	High	QNLDHVKESK		0.0779515	0	1	2	6	Q9JMB7	1	1197.62	High	0	0.002689	2.3
	FALSE	High	QQTVMAIATK		0.0959198	0	1	1	8	Q9JMB7	0	1090.59	High	0	0.004215	1.09
	FALSE	High	QYNQEITDLKQPVLVSQPK		1.49525e-05	0	1	2	17	Q9JMB7	1	2228.19	High	0	3.524e-11	6.19
	FALSE	High	LTSRPQWALYQYHIDYNPLMEAR		0.000100262	0	1	2	4	Q9JMB7	0	2865.41	High	0	1.963e-09	4.37
	FALSE	High	IMNLQQIGR		0.0548808	0	1	2	12	Q9JMB7	0	1072.59	High	0	0.002175	2.59
	FALSE	High	NDFNVMKDLAVHTR		0.000316693	0	1	2	7	Q9JMB7	1	1659.83	High	0	2.466e-08	4.01
	FALSE	High	VIVYRDGVGDGQLK		0.0671009	0	1	1	7	Q9JMB7	1	1518.83	High	0.002432	0.06664	1.85
	FALSE	High	TYRVDDIDWDQNPK		0.0116731	0	1	2	14	Q9JMB7	1	1764.82	High	0	5.324e-05	4.76
	FALSE	High	VDDIDWDQNPK		0.0180022	0	1	2	9	Q9JMB7	0	1344.61	High	0	0.0002684	3.38
	FALSE	High	YLCTDCPTPSQCVVAR	3xCarbamidomethyl [C3; C6; C12]	0.00117253	0	1	1	2	Q9JMB7	0	1926.85	High	0	6.755e-07	4.38
	FALSE	High	VTEVFSQTR		0.107276	0	1	2	9	Q9JMB7	0	1066.55	High	7.588e-05	0.01121	2.16
	FALSE	High	VTPAMGIQMK		0.0245779	0	1	1	18	Q9JMB7	0	1075.56	High	0	0.000602	2.96
	FALSE	High	SIAGFVASINEGMTR		0.000950095	0	1	1	20	Q9JMB7	0	1552.78	High	0	3.805e-07	4.21
	FALSE	High	SQELQISAGFQELSLAER		0.000174075	0	1	2	3	Q9JMB7	0	2006.02	High	0	6.346e-09	5.1
	FALSE	High	TLVNYEVPQFLDCLK	1xCarbamidomethyl [C13]	0.00341946	0	1	1	14	Q9JMB7	0	1838.94	High	0	1.754e-05	4.72
	FALSE	High	TFDYNPQFADWSK		0.00321792	0	1	2	26	Q9JMB7	0	1618.72	High	0	5.707e-06	3.77
	FALSE	High	TGSSGIIVK		0.045881	0	1	2	21	Q9JMB7	0	861.504	High	0	0.005325	2.85
	FALSE	High	ELIGLIVLTK		0.0326067	0	1	2	11	Q9JMB7	0	1098.71	High	0	0.000697	2.88
	FALSE	High	GAPLISVKPLDNWLLIYTR		0.0250384	0	1	1	1	Q9JMB7	0	2169.24	High	0	0.0002336	3.2
	FALSE	High	ADGSEVSFLEYYR		0.023682	0	1	2	1	Q9JMB7	0	1535.7	High	0	0.0002076	3.73
	FALSE	High	AWSGCNEYMPSR	1xCarbamidomethyl [C5]	0.00800013	0	1	1	10	Q9JMB7	0	1457.59	High	0	2.943e-05	3.11
	FALSE	High	DFHDLGVNTR		0.0612505	0	1	2	24	Q9JMB7	0	1173.56	High	0	0.002129	3.39
	FALSE	High	DGVGDGQLK		0.0744967	0	1	1	14	Q9JMB7	0	888.442	High	0	0.002574	2.25
	FALSE	High	ARGQETVQHVGAAASQQPGYIPPRPQQSPTEGDLVGR		1.53061e-05	0	1	2	20	Q9JMB7	1	3882.96	High	0	8.431e-06	5.96
	FALSE	High	LAFLVGQSIHREPNLSLSNR		0.00803755	0	1	1	12	Q9JMB7	1	2251.23	High	0	2.507e-05	4.12
	FALSE	High	KQYNQEITDLKQPVLVSQPK		0.000193838	0	1	2	16	Q9JMB7	2	2356.29	High	0	7.936e-09	6.2
	FALSE	High	LIDYIHKDDNVQR		0.00287651	0	1	2	28	Q9JMB7	1	1628.84	High	0	2.831e-05	3.86
	FALSE	High	KADGSEVSFLEYYRK		0.000351001	0	1	2	12	Q9JMB7	2	1791.89	High	0	4.749e-08	5.7
	FALSE	High	KADGSEVSFLEYYR		0.0250384	0	1	2	15	Q9JMB7	1	1663.8	High	0	0.001595	4.51
	FALSE	High	GQETVQHVGAAASQQPGYIPPRPQQSPTEGDLVGR		4.25112e-06	0	1	2	36	Q9JMB7	0	3655.82	High	0	3.477e-07	7.33
	FALSE	High	GMVVGATSK		0.130409	0	1	2	15	Q9JMB7	0	849.45	High	0.0002675	0.02561	2.54
	FALSE	High	GPGGTLPGPAMLIPELCYLTGLTDK	1xCarbamidomethyl [C17]	0.0119484	0	1	2	9	Q9JMB7	0	2571.32	High	0	0.0002919	3.96
	FALSE	High	RRDFHDLGVNTR		0.19429	0.00194596	1	2	2	Q9JMB7	2	1485.77	High	0.0001386	0.0206	2.69
	FALSE	High	GQELVDGLK		0.15742	0.00194596	1	1	10	Q9JMB7	0	958.52	High	0.0002675	0.02677	2.34
	FALSE	High	IALQMNCK	1xCarbamidomethyl [C7]	0.164392	0.00194596	1	1	9	Q9JMB7	0	977.491	High	0.0007286	0.02848	2.42
	FALSE	High	QPVLVSQPK		0.166536	0.00194596	1	2	4	Q9JMB7	0	995.588	High	0.0001386	0.01452	1.82
	FALSE	High	VCLQAALR	1xCarbamidomethyl [C2]	0.170902	0.00194596	1	1	3	Q9JMB7	0	930.519	High	0.0001386	0.01532	2.24
	FALSE	High	SETVLDFMFNLYQQTEEHK		0.215877	0.00376478	1	2	1	Q9JMB7	0	2359.09	High	0.0002675	0.02623	2.36
	FALSE	High	NDFNVMK		0.270646	0.00967993	1	2	20	Q9JMB7	0	867.403	High	0.003421	0.0876	2.54
FALSE	High	Master Protein	Q80VL1	Tudor and KH domain-containing protein OS=Mus musculus OX=10090 GN=Tdrkh PE=1 SV=1	0	246.463	58	34	3737	16	1	560	62.1	4.94	11073.2	34
	Checked	Confidence	Sequence	Modifications	Qvality PEP	Qvality q-value	# Protein Groups	# Proteins	# PSMs	Master Protein Accessions	# Missed Cleavages	Theo. MH+ [Da]	Confidence (by Search Engine): Sequest HT	Percolator q-Value (by Search Engine): Sequest HT	Percolator PEP (by Search Engine): Sequest HT	XCorr (by Search Engine): Sequest HT
	FALSE	High	NTNSSMGPATPLEVPLR		9.30351e-05	0	2	4	32	A0A0G2JE08; Q80VL1	0	1783.9	High	0	1.676e-09	5.11
	FALSE	High	NTNSSMGPATPLEVPLRK		0.00022407	0	2	4	29	A0A0G2JE08; Q80VL1	1	1912	High	0	1.075e-08	5.54
	FALSE	High	REEVTEPGGAGEAALWK		0.000312282	0	2	4	137	A0A0G2JE08; Q80VL1	1	1799.89	High	0	2.177e-08	5.56
	FALSE	High	SDFLSLPFQAIECSLAR	1xCarbamidomethyl [C13]	0.000598097	0	1	3	59	Q80VL1	0	1953.97	High	0	5.597e-07	4.32
	FALSE	High	ITCDKESEGTLLLSR	1xCarbamidomethyl [C3]	0.00013211	0	2	4	34	A0A0G2JE08; Q80VL1	1	1721.87	High	0	1.976e-08	5.22
	FALSE	High	LTFVGEDDIEIEMR		0.000362678	0	2	5	553	A0A0G2JE08; Q80VL1	0	1666.8	High	0	9.397e-07	4.29
	FALSE	High	ISSYVQTGISTWPK		0.000857241	0	1	3	32	Q80VL1	0	1566.82	High	0	2.061e-06	4.31
	FALSE	High	ISGTQKEVAAAK		0.131564	0	2	4	4	A0A0G2JE08; Q80VL1	1	1202.67	High	0	0.008482	2.43
	FALSE	High	IYLYDTSDEK		0.0379792	0	1	3	51	Q80VL1	0	1246.58	High	0	0.0008096	2.87
	FALSE	High	IYLYDTSDEKK		0.029043	0	1	3	15	Q80VL1	1	1374.68	High	0	0.0003213	2.93
	FALSE	High	VLLISGFPVQVCK	1xCarbamidomethyl [C12]	0.00300008	0	2	3	449	A0A0G2JE08; Q80VL1	0	1459.83	High	0	1.295e-05	3.86
	FALSE	High	TVPNMLKDMATETDDSLASILTETKK		1.69644e-05	0	1	3	9	Q80VL1	2	2852.43	High	0	9.33e-09	5.96
	FALSE	High	VSEDEELRK		0.114181	0	2	4	12	A0A0G2JE08; Q80VL1	1	1104.55	High	7.588e-05	0.01056	2.63
	FALSE	High	TVPNMLKDMATETDDSLASILTETK		6.49078e-05	0	1	3	186	Q80VL1	1	2724.33	High	0	1.158e-09	6.45
	FALSE	High	TSWTNLSTIQK		0.00842151	0	2	6	49	A0A0G2JE08; Q80VL1	0	1278.67	High	0	7.813e-05	3.56
	FALSE	High	EEVTEPGGAGEAALWK		0.00150216	0	2	4	10	A0A0G2JE08; Q80VL1	0	1643.79	High	0	9.261e-07	3.95
	FALSE	High	DMATETDDSLASILTETK		1.96103e-05	0	1	3	235	Q80VL1	0	1940.9	High	0	2.361e-09	5.62
	FALSE	High	DMATETDDSLASILTETKK		6.4605e-05	0	1	3	12	Q80VL1	1	2069	High	0	1.124e-09	5.7
	FALSE	High	GGGDMVVVGPK		0.00890648	0	2	4	51	A0A0G2JE08; Q80VL1	0	1015.52	High	0	0.000728	3.08
	FALSE	High	AAIHQILTENTPVFEQLSVPQR		1.04808e-05	0	2	3	631	A0A0G2JE08; Q80VL1	0	2491.33	High	0	6.552e-07	6.79
	FALSE	High	IAHSAETR		0.0677148	0	2	4	233	A0A0G2JE08; Q80VL1	0	884.458	High	0	0.006978	2.51
	FALSE	High	KSPEEMPHTLSCLSLSEAASMSGDDNLEDDLF	1xCarbamidomethyl [C12]	0.000193838	0	1	3	9	Q80VL1	1	3525.53	High	0	1.54e-05	7.01
	FALSE	High	IAPTGEEWEEEALDEFDR		4.02887e-05	0	1	3	20	Q80VL1	0	2135.94	High	0	4.963e-09	5.17
	FALSE	High	IAPTGEEWEEEALDEFDRLTHCADWKPLVAK	1xCarbamidomethyl [C22]	2.06452e-05	0	1	3	10	Q80VL1	1	3655.74	High	0	7.558e-10	5.81
	FALSE	High	KGGGDMVVVGPK		0.00114544	0	2	4	40	A0A0G2JE08; Q80VL1	1	1143.62	High	0	4.913e-06	4.19
	FALSE	High	KGYAVELPEDMEENR		9.70334e-05	0	1	3	39	Q80VL1	1	1779.82	High	0	4.088e-09	5.39
	FALSE	High	KLDIGLELVRK		0.00431931	0	1	3	12	Q80VL1	2	1283.8	High	0	1.697e-05	4.5
	FALSE	High	KLDIGLELVR		0.0141312	0	1	3	16	Q80VL1	1	1155.71	High	0	0.0006885	3.57
	FALSE	High	IDVDTEDVGDER		0.00309984	0	2	5	309	A0A0G2JE08; Q80VL1	0	1362.6	High	0	4.377e-05	3.42
	FALSE	High	GYAVELPEDMEENR		0.00494592	0	1	3	18	Q80VL1	0	1651.73	High	0	1.034e-05	4.08
	FALSE	High	HLILEKVSEDEELR		0.000727854	0	2	4	378	A0A0G2JE08; Q80VL1	1	1709.91	High	0	2.058e-07	5.62
	FALSE	High	HLILEKVSEDEELRK		0.000589768	0	2	4	16	A0A0G2JE08; Q80VL1	2	1838	High	0	2.263e-07	5.34
	FALSE	High	VSEDEELR		0.146822	0.00102313	2	4	33	A0A0G2JE08; Q80VL1	0	976.458	High	0.0002675	0.02215	2.45
	FALSE	High	TVPNMLK		0.277257	0.00967993	1	3	14	Q80VL1	0	802.449	High	0.005993	0.1357	1.88
FALSE	High	Master Protein	Q8CDI6	Coiled-coil domain-containing protein 158 OS=Mus musculus OX=10090 GN=Ccdc158 PE=2 SV=1	0	186.43	47	46	310	46	1	1109	126.7	6.4	620.37	46
	Checked	Confidence	Sequence	Modifications	Qvality PEP	Qvality q-value	# Protein Groups	# Proteins	# PSMs	Master Protein Accessions	# Missed Cleavages	Theo. MH+ [Da]	Confidence (by Search Engine): Sequest HT	Percolator q-Value (by Search Engine): Sequest HT	Percolator PEP (by Search Engine): Sequest HT	XCorr (by Search Engine): Sequest HT
	FALSE	High	QLSDLESTVSQLR		0.0117277	0	1	1	7	Q8CDI6	0	1475.77	High	0	0.0002491	3.45
	FALSE	High	QLVLANSELTEAR		0.00321792	0	1	1	6	Q8CDI6	0	1443.78	High	0	8.373e-06	3.78
	FALSE	High	SAQSELEQTR		0.0364329	0	1	2	5	Q8CDI6	0	1148.55	High	0	0.0007546	2.61
	FALSE	High	QQIENMTQLVGQHGR		5.07765e-06	0	1	1	8	Q8CDI6	0	1738.87	High	0	3.602e-12	5.82
	FALSE	High	QSVIDLQTK		0.100768	0	1	1	6	Q8CDI6	0	1031.57	High	0	0.004701	2.77
	FALSE	High	LSQELSTVATEK		0.0126949	0	1	2	1	Q8CDI6	0	1305.69	High	0	5.502e-05	3.25
	FALSE	High	LWDRDTGNSITIDHLR		0.0448371	0	1	1	5	Q8CDI6	1	1911.97	High	0	0.0008126	3.23
	FALSE	High	MYEDKIEELEK		0.0338358	0	1	1	6	Q8CDI6	1	1426.68	High	0	0.001652	3.38
	FALSE	High	SHSNIPSSQSTTSFLSHHSIK		0.000180709	0	1	1	6	Q8CDI6	0	2282.12	High	0	2.918e-07	5.07
	FALSE	High	VQFLEEAVTSANKER		4.5073e-05	0	1	2	5	Q8CDI6	1	1720.89	High	0	3.079e-09	5.16
	FALSE	High	TVSDLTASLQEKER		0.0068902	0	1	1	10	Q8CDI6	1	1576.82	High	0	0.0002478	3.6
	FALSE	High	VSDLELEKVK		0.0496114	0	1	1	9	Q8CDI6	1	1159.66	High	0	0.002314	3.21
	FALSE	High	YEVELDSPR		0.0933697	0	1	1	4	Q8CDI6	0	1107.53	High	0	0.009631	2.23
	FALSE	High	VSSLTAQLESTK		0.00903202	0	1	1	9	Q8CDI6	0	1263.68	High	0	8.562e-05	3.47
	FALSE	High	TVINEEPAMALSK		0.0448371	0	1	1	1	Q8CDI6	0	1402.72	High	0	0.0008123	2.89
	FALSE	High	STKPIHSPTSAK		0.00946336	0	1	1	3	Q8CDI6	0	1253.68	High	0	2.948e-05	3.28
	FALSE	High	TAGAMQVEK		0.101674	0	1	1	1	Q8CDI6	0	934.466	High	0	0.004827	1.48
	FALSE	High	TELNHLSEDYEVLKR		0.000568118	0	1	1	3	Q8CDI6	1	1845.93	High	0	7.691e-08	2.76
	FALSE	High	SLGSAISK		0.0744967	0	1	1	5	Q8CDI6	0	762.436	High	0	0.002434	2.05
	FALSE	High	SILVDFEEASGK		0.0234632	0	1	1	3	Q8CDI6	0	1294.65	High	0	0.0002038	2.76
	FALSE	High	SILVDFEEASGKK		0.0214813	0	1	1	1	Q8CDI6	1	1422.75	High	0	0.000168	3.69
	FALSE	High	SQANSVQSQLEIIQEQAR		3.756e-05	0	1	1	2	Q8CDI6	0	2029.03	High	0	3.837e-10	5.29
	FALSE	High	TERDQFSQESGNLDDQLQK		0.000963513	0	1	1	8	Q8CDI6	1	2238.03	High	0	1.477e-06	5.97
	FALSE	High	ELDTEISFLK		0.0215813	0	1	1	3	Q8CDI6	0	1194.63	High	0	0.0001702	2.71
	FALSE	High	ELQGPGYTSNSSVKPR		0.000299415	0	1	2	2	Q8CDI6	0	1719.87	High	0	1.995e-08	4.51
	FALSE	High	DSQSPSLETTGK		0.0244641	0	1	1	3	Q8CDI6	0	1249.59	High	0	0.0002229	3.25
	FALSE	High	ESQSQEESR		0.0480407	0	1	1	54	Q8CDI6	0	1079.46	High	0	0.001129	2.26
	FALSE	High	AIEATNAEITK		0.0201281	0	1	1	3	Q8CDI6	0	1160.62	High	0	0.0001464	2.33
	FALSE	High	ACESKNEDLLPSGITSK	1xCarbamidomethyl [C2]	0.0233545	0	1	1	2	Q8CDI6	1	1848.9	High	0	0.0002009	3.01
	FALSE	High	KSPVHSLLTSSAEESVNSTPQYR		0.000398226	0	1	1	5	Q8CDI6	1	2517.26	High	0	9.32e-07	5.59
	FALSE	High	KVVEELTAK		0.0541314	0	1	1	6	Q8CDI6	1	1016.6	High	0	0.001223	2.61
	FALSE	High	LLQPASVTR		0.0868815	0	1	1	8	Q8CDI6	0	984.584	High	0	0.007684	2.17
	FALSE	High	LESLQTLVEDLQLK		0.000791751	0	1	1	8	Q8CDI6	0	1628.91	High	0	3.667e-07	3.94
	FALSE	High	LKLQHTLDVK		0.0103403	0	1	2	3	Q8CDI6	1	1194.72	High	0	3.558e-05	2.54
	FALSE	High	QMAAIQGK		0.176123	0.00194596	1	1	2	Q8CDI6	0	846.45	High	0.0001386	0.01641	1.89
	FALSE	High	QEQESVR		0.185405	0.00194596	1	2	5	Q8CDI6	0	875.422	High	0.0001386	0.01844	1.61
	FALSE	High	NQAMSSMIR		0.214975	0.00376478	1	1	3	Q8CDI6	0	1037.49	High	0.001191	0.04022	1.78
	FALSE	High	RLNESNELHEK		0.215877	0.00376478	1	1	2	Q8CDI6	1	1368.69	High	0.0002675	0.02619	3.68
	FALSE	High	DAMADIR		0.219516	0.00469608	1	1	3	Q8CDI6	0	791.372	High	0.00161	0.04892	1.81
	FALSE	High	LQEMQMER		0.235572	0.00634113	1	1	3	Q8CDI6	0	1064.49	High	0.0008872	0.03848	2.03
	FALSE	High	VAMGMQK		0.223207	0.00634113	1	2	5	Q8CDI6	0	764.379	High	0.001407	0.04524	1.68
	FALSE	High	NQLQNTVR		0.226952	0.00634113	1	1	4	Q8CDI6	0	972.522	High	0.0007848	0.0296	2.22
	FALSE	High	NESLEK		0.229795	0.00634113	1	1	60	Q8CDI6	0	719.357	High	0.002377	0.06568	1.61
	FALSE	High	MAGELEVLR		0.224139	0.00634113	1	2	4	Q8CDI6	0	1017.54	High	0.0007286	0.02858	2.37
	FALSE	High	KLELQEFK		0.247492	0.00634113	1	1	6	Q8CDI6	1	1034.59	High	0.001818	0.05498	3.25
	FALSE	High	RGQIDALQSK		0.272836	0.00967993	1	2	2	Q8CDI6	1	1115.62	High	0.001407	0.04592	2.84
FALSE	High	Master Protein	P07901	Heat shock protein HSP 90-alpha OS=Mus musculus OX=10090 GN=Hsp90aa1 PE=1 SV=4	0	178.249	48	36	456	25	1	733	84.7	5.01	1394.28	36
	Checked	Confidence	Sequence	Modifications	Qvality PEP	Qvality q-value	# Protein Groups	# Proteins	# PSMs	Master Protein Accessions	# Missed Cleavages	Theo. MH+ [Da]	Confidence (by Search Engine): Sequest HT	Percolator q-Value (by Search Engine): Sequest HT	Percolator PEP (by Search Engine): Sequest HT	XCorr (by Search Engine): Sequest HT
	FALSE	High	NPDDITNEEYGEFYK		6.4605e-05	0	1	1	16	P07901	0	1833.78	High	0	9.264e-08	5.18
	FALSE	High	RAPFDLFENR		0.0194835	0	1	1	20	P07901	1	1264.64	High	0	0.0005849	3.83
	FALSE	High	YYTSASGDEMVSLK		0.00774301	0	1	1	3	P07901	0	1550.7	High	0	1.934e-05	2.79
	FALSE	High	IRYESLTDPSKLDSGK		0.0249225	0	2	7	3	P07901; P11499	2	1808.94	High	0	0.0002305	3.54
	FALSE	High	VILHLKEDQTEYLEER		0.00017571	0	2	3	23	P07901; P11499	1	2015.04	High	0	5.381e-08	6.02
	FALSE	High	VILHLKEDQTEYLEERR		0.00400822	0	2	2	13	P07901; P11499	2	2171.15	High	0	5.655e-06	4.01
	FALSE	High	YESLTDPSKLDSGK		0.00228775	0	2	7	16	P07901; P11499	1	1539.75	High	0	2.7e-06	3.88
	FALSE	High	YIDQEELNK		0.0593221	0	2	3	17	P07901; P11499	0	1151.56	High	0.0001386	0.01757	2.36
	FALSE	High	YIDQEELNKTKPIWTR		0.00271963	0	2	3	9	P07901; P11499	1	2034.07	High	0	2.115e-06	4.4
	FALSE	High	YIDQEELNKTKPIWTRNPDDITNEEYGEFYK		0.0307027	0	1	1	2	P07901	2	3848.83	High	0.006853	0.1433	2.13
	FALSE	High	TDTGEPMGR		0.0686459	0	1	2	15	P07901	0	963.42	High	0	0.003795	2.72
	FALSE	High	SLTNDWEEHLAVK		0.00282324	0	1	1	18	P07901	0	1541.76	High	0	8.335e-05	3.58
	FALSE	High	TLTIVDTGIGMTK		0.00796289	0	2	4	54	P07901; P11499	0	1349.73	High	0	6.243e-05	3.19
	FALSE	High	TKPIWTRNPDDITNEEYGEFYK		0.00651482	0	1	1	9	P07901	1	2716.29	High	0	0.000113	4.32
	FALSE	High	ELHINLIPSKQDR		0.113169	0	1	4	8	P07901	1	1562.86	High	0.001407	0.04525	3.28
	FALSE	High	ELISNSSDALDK		0.0213817	0	1	4	10	P07901	0	1291.64	High	0	0.0002826	3.02
	FALSE	High	ELISNSSDALDKIR		0.000464657	0	1	4	16	P07901	1	1560.82	High	0	1.019e-07	5.16
	FALSE	High	DNSTMGYMAAK		0.0556404	0	1	1	12	P07901	0	1188.5	High	0	0.001653	2.82
	FALSE	High	DQVANSAFVER		0.0250384	0	1	1	16	P07901	0	1235.6	High	0	0.0004536	3.36
	FALSE	High	ADLINNLGTIAK		0.00395243	0	2	3	13	P07901; P11499	0	1242.71	High	0	2.485e-05	3.76
	FALSE	High	KHLEINPDHSIIETLR		0.00113478	0	1	1	16	P07901	1	1915.04	High	0	2.279e-06	5.57
	FALSE	High	LGIHEDSQNR		0.0289087	0	1	1	16	P07901	0	1168.57	High	0	0.0003176	2.65
	FALSE	High	LGLGIDEDDPTVDDTSAAVTEEMPPLEGDDDTSRMEEVD		2.02139e-06	0	1	1	11	P07901	1	4178.79	High	0	2.182e-08	6.14
	FALSE	High	GVVDSEDLPLNISR		0.00102388	0	2	4	44	P07901; P11499	0	1513.79	High	0	2.682e-06	3.42
	FALSE	High	HFSVEGQLEFR		0.00613116	0	2	3	11	P07901; P11499	0	1348.66	High	0	0.008312	3.79
	FALSE	High	HGLEVIYMIEPIDEYCVQQLK	1xCarbamidomethyl [C16]	0.00153768	0	1	1	3	P07901	0	2577.27	High	0	6.324e-07	4.83
	FALSE	High	HLEINPDHSIIETLR		0.000263907	0	1	1	24	P07901	0	1786.94	High	0	1.646e-06	6.02
	FALSE	High	HIYFITGETK		0.0131159	0	1	1	15	P07901	0	1208.63	High	0	9.897e-05	3.58
	FALSE	High	HNDDEQYAWESSAGGSFTVR		0.00291713	0	2	3	3	P07901; P11499	0	2255.96	High	0	2.444e-06	4.35
	FALSE	High	HIYFITGETKDQVANSAFVER		0.113169	0	1	1	3	P07901	1	2425.21	High	0.00423	0.1116	1.87
	FALSE	High	ALLFVPR		0.19429	0.00194596	1	1	18	P07901	0	815.514	High	0.001407	0.04568	2.03
	FALSE	High	IMKDILEK		0.21769	0.00376478	1	1	10	P07901	1	989.57	High	0.003301	0.08205	1.42
	FALSE	High	FYEQFSK		0.24648	0.00634113	1	1	16	P07901	0	948.446	High	0.003167	0.0792	1.94
	FALSE	High	TLVSVTK		0.256759	0.00810357	1	1	15	P07901	0	747.461	High	0.00423	0.1094	2.27
	FALSE	High	LGIHEDSQNRK		0.275039	0.00967993	1	1	6	P07901	1	1296.67	High	0.001458	0.04658	2.04
	FALSE	High	LDSGKELHINLIPSKQDR		0.275039	0.00967993	1	4	1	P07901	2	2063.12	High	0.001458	0.04664	3.7
FALSE	High	Master Protein	P20029	Endoplasmic reticulum chaperone BiP OS=Mus musculus OX=10090 GN=Hspa5 PE=1 SV=3	0	165.086	54	37	798	35	1	655	72.4	5.16	1946.55	37
	Checked	Confidence	Sequence	Modifications	Qvality PEP	Qvality q-value	# Protein Groups	# Proteins	# PSMs	Master Protein Accessions	# Missed Cleavages	Theo. MH+ [Da]	Confidence (by Search Engine): Sequest HT	Percolator q-Value (by Search Engine): Sequest HT	Percolator PEP (by Search Engine): Sequest HT	XCorr (by Search Engine): Sequest HT
	FALSE	High	NQIGDKEK		0.0765515	0	1	1	33	P20029	1	931.484	High	0	0.003502	2.71
	FALSE	High	NQLTSNPENTVFDAK		0.0022559	0	1	1	12	P20029	0	1677.81	High	0	3.084e-06	4.24
	FALSE	High	NQLTSNPENTVFDAKR		0.00368491	0	1	1	8	P20029	1	1833.91	High	0	4.01e-06	4.4
	FALSE	High	RALSSQHQAR		0.072495	0	1	1	15	P20029	1	1153.62	High	0.0007848	0.02961	2.72
	FALSE	High	ITITNDQNR		0.0823006	0	1	1	12	P20029	0	1074.55	High	0	0.004461	2.5
	FALSE	High	ITPSYVAFTPEGER		0.00503919	0	1	1	17	P20029	0	1566.78	High	0	7.787e-06	3.12
	FALSE	High	MVNDAEKFAEEDKK		0.0900698	0	1	1	8	P20029	2	1653.78	High	0.0001386	0.02054	2.23
	FALSE	High	MKETAEAYLGKK		0.00391567	0	1	1	9	P20029	2	1368.72	High	0	1.431e-05	4.87
	FALSE	High	LYGSGGPPPTGEEDTSEKDEL		1.06786e-05	0	1	1	20	P20029	1	2177.97	High	0	6.018e-11	5.03
	FALSE	High	TWNDPSVQQDIK		0.00269433	0	1	1	15	P20029	0	1430.69	High	0	6.221e-06	3.59
	FALSE	High	VEIIANDQGNR		0.0217828	0	3	8	15	P20029; P63017; P17156	0	1228.63	High	0	0.0006176	3.28
	FALSE	High	VTAEDKGTGNK		0.0478204	0	1	1	40	P20029	1	1119.56	High	0	0.001276	2.35
	FALSE	High	VTHAVVTVPAYFNDAQR		0.00241973	0	1	1	17	P20029	0	1887.97	High	0	6.287e-05	4.59
	FALSE	High	VYEGERPLTK		0.0471652	0	1	1	16	P20029	0	1191.64	High	0.001358	0.04417	2.34
	FALSE	High	STMKPVQK		0.0467333	0	1	1	106	P20029	0	918.508	High	0	0.001011	2.68
	FALSE	High	SQIFSTASDNQPTVTIK		0.000148491	0	1	1	14	P20029	0	1836.93	High	0	4.696e-08	4.78
	FALSE	High	TFAPEEISAMVLTK		0.00465452	0	1	1	5	P20029	0	1536.8	High	0	8.045e-06	3.6
	FALSE	High	TKPYIQVDIGGGQTK		0.00228775	0	1	1	13	P20029	0	1604.86	High	0	1.464e-06	4.35
	FALSE	High	ELEEIVQPIISK		0.0134251	0	1	1	11	P20029	0	1397.79	High	0	0.0001593	3.33
	FALSE	High	DNHLLGTFDLTGIPPAPR		0.000324183	0	1	1	48	P20029	0	1934.01	High	0	0.0001213	5.16
	FALSE	High	FEELNMDLFR		0.0500692	0	1	1	5	P20029	0	1313.62	High	0	0.001025	2.87
	FALSE	High	ALSSQHQAR		0.0168668	0	1	1	78	P20029	0	997.517	High	0	0.0002063	2.58
	FALSE	High	AKFEELNMDLFR		0.120966	0	1	1	15	P20029	1	1512.75	High	0	0.007071	3.68
	FALSE	High	DAGTIAGLNVMR		0.0137416	0	1	1	15	P20029	0	1217.63	High	0	0.000166	3.42
	FALSE	High	AVEEKIEWLESHQDADIEDFKAK		0.000653654	0	1	1	16	P20029	2	2730.33	High	0	0.000461	3.15
	FALSE	High	AVEEKIEWLESHQDADIEDFK		1.38413e-06	0	1	1	6	P20029	1	2531.19	High	0	1.062e-12	7.23
	FALSE	High	KTKPYIQVDIGGGQTK		0.0103403	0	1	1	6	P20029	1	1732.96	High	0	3.588e-05	3.91
	FALSE	High	KVTHAVVTVPAYFNDAQR		0.0127542	0	1	1	10	P20029	1	2016.07	High	0	0.0003393	4.34
	FALSE	High	KKELEEIVQPIISK		0.00781562	0	1	1	17	P20029	2	1653.98	High	0	0.0002324	4.48
	FALSE	High	KSDIDEIVLVGGSTR		0.0179187	0	1	1	15	P20029	1	1588.85	High	0	0.0008119	4.51
	FALSE	High	IINEPTAAAIAYGLDK		0.00200712	0	3	5	6	P20029; P63017; P17156	0	1659.9	High	0	1.115e-06	3.83
	FALSE	High	LTPEEIER		0.156059	0.00102313	1	1	14	P20029	0	986.515	High	0.0001386	0.01565	2.15
	FALSE	High	MVNDAEK		0.142394	0.00102313	1	1	89	P20029	0	806.371	High	0.0001386	0.01905	1.97
	FALSE	High	VLEDSDLK		0.16157	0.00194596	1	1	1	P20029	0	918.478	High	0.0001386	0.01354	1.24
	FALSE	High	MKETAEAYLGK		0.177641	0.00194596	1	1	6	P20029	1	1240.62	High	0.0001386	0.01675	2.09
	FALSE	High	FAEEDKK		0.183045	0.00194596	1	1	56	P20029	1	866.425	High	0.0001386	0.01798	2
	FALSE	High	VMEHFIK		0.26203	0.00967993	1	1	9	P20029	0	903.476	High	0.002717	0.07237	1.75
FALSE	High	Master Protein	P17156	Heat shock-related 70 kDa protein 2 OS=Mus musculus OX=10090 GN=Hspa2 PE=1 SV=2	0	153.826	50	35	535	24	1	633	69.6	5.67	1671.61	35
	Checked	Confidence	Sequence	Modifications	Qvality PEP	Qvality q-value	# Protein Groups	# Proteins	# PSMs	Master Protein Accessions	# Missed Cleavages	Theo. MH+ [Da]	Confidence (by Search Engine): Sequest HT	Percolator q-Value (by Search Engine): Sequest HT	Percolator PEP (by Search Engine): Sequest HT	XCorr (by Search Engine): Sequest HT
	FALSE	High	NQVAMNPTNTIFDAK		0.00214285	0	1	1	23	P17156	0	1663.81	High	0	3.242e-06	4.6
	FALSE	High	NQVAMNPTNTIFDAKR		0.000626722	0	1	1	11	P17156	1	1819.91	High	0	4.879e-07	5.21
	FALSE	High	QTVEDEKLR		0.0524213	0	1	1	29	P17156	1	1117.58	High	0.0001386	0.01363	2.53
	FALSE	High	ITITNDKGR		0.135087	0	2	6	12	P63017; P17156	1	1017.57	High	7.588e-05	0.01226	2.42
	FALSE	High	MVSHLAEEFK		0.0332156	0	1	1	9	P17156	0	1190.59	High	0	0.0004291	3.04
	FALSE	High	MVSHLAEEFKR		0.00100962	0	1	1	14	P17156	1	1346.69	High	0	3.257e-06	4.02
	FALSE	High	NAVESYTYNIK		0.0267183	0	1	1	6	P17156	0	1301.64	High	0	0.0003924	3.17
	FALSE	High	LYQGGPGGGGSSGGPTIEEVD		0.000158535	0	1	1	16	P17156	0	1933.88	High	0	4.027e-08	5.43
	FALSE	High	MKEIAEAYLGGK		0.0082273	0	1	1	23	P17156	1	1309.68	High	0	0.0001606	4.83
	FALSE	High	VCNPIISK	1xCarbamidomethyl [C2]	0.118839	0	1	1	9	P17156	0	930.508	High	0	0.006773	2.48
	FALSE	High	VEIIANDQGNR		0.0217828	0	3	8	15	P20029; P63017; P17156	0	1228.63	High	0	0.0006176	3.28
	FALSE	High	VQSAVITVPAYFNDSQR		0.00199776	0	1	1	15	P17156	0	1894.97	High	0	7.069e-06	4.86
	FALSE	High	VQVEYKGEMK		0.0349488	0	1	1	9	P17156	1	1210.61	High	0	0.0005313	3
	FALSE	High	VVSEGGKPK		0.0606934	0	1	1	37	P17156	0	900.515	High	0	0.001594	2.19
	FALSE	High	STAGDTHLGGEDFDNR		0.00145381	0	2	3	24	P63017; P17156	0	1691.73	High	0	1.014e-06	3.65
	FALSE	High	TTPSYVAFTDTER		0.0160248	0	2	7	27	P63017; P17156	0	1487.7	High	0	0.0002535	3.27
	FALSE	High	TFFPEEISSMVLTK		0.00348398	0	1	1	29	P17156	0	1628.82	High	0	1.769e-05	3.31
	FALSE	High	EIAEAYLGGK		0.0265947	0	1	1	11	P17156	0	1050.55	High	0	0.0005729	2.52
	FALSE	High	DNNLLGKFDLTGIPPAPR		0.000213835	0	1	1	45	P17156	1	1938.04	High	0	1.111e-07	5.4
	FALSE	High	FDLTGIPPAPR		0.0514678	0	1	2	13	P17156	0	1183.65	High	0	0.001945	3.13
	FALSE	High	FEELNADLFR		0.0344674	0	2	3	15	P63017; P17156	0	1253.62	High	0	0.0007866	3.4
	FALSE	High	DAGTITGLNVLR		0.0109866	0	1	1	18	P17156	0	1229.68	High	0	4.06e-05	3.57
	FALSE	High	DAKLDKGQIQEIVLVGGSTR		0.0026321	0	1	1	2	P17156	2	2127.18	High	0	1.977e-06	5.35
	FALSE	High	ARFEELNADLFR		0.0558958	0	2	3	20	P63017; P17156	1	1480.75	High	0.001191	0.04047	4.01
	FALSE	High	LDKGQIQEIVLVGGSTR		0.00335614	0	1	1	24	P17156	1	1813.02	High	0	3.971e-05	4.8
	FALSE	High	KFEDATVQSDMK		0.00163402	0	1	1	16	P17156	1	1398.66	High	0	7.84e-06	4.96
	FALSE	High	IINEPTAAAIAYGLDK		0.00200712	0	3	5	6	P20029; P63017; P17156	0	1659.9	High	0	1.115e-06	3.83
	FALSE	High	LLQDFFNGK		0.0823006	0	2	3	6	P63017; P17156	0	1081.57	High	0	0.003226	2.03
	FALSE	High	LLQDFFNGKELNK		0.00110857	0	2	3	4	P63017; P17156	1	1565.83	High	0	3.169e-07	3.31
	FALSE	High	GQIQEIVLVGGSTR		0.00862029	0	1	1	2	P17156	0	1456.81	High	0	2.438e-05	3.63
	FALSE	High	YKSEDEANRDR		0.156059	0.00102313	1	1	4	P17156	2	1382.63	High	0.003208	0.07981	2.18
	FALSE	High	LSKDDIDR		0.198451	0.00376478	1	1	13	P17156	1	961.495	High	0.001818	0.05662	2.5
	FALSE	High	NTTIPTK		0.208754	0.00376478	3	4	17	P63017; P38647; P17156	0	774.436	High	0.008884	0.1711	2.12
	FALSE	High	QTVEDEK		0.232668	0.00634113	1	1	2	P17156	0	848.4	High	0.0007848	0.03121	1.13
	FALSE	High	DNNLLGK		0.240479	0.00634113	2	3	9	P63017; P17156	0	773.415	High	0.001191	0.04085	2.3
FALSE	High	Master Protein	A0A0G2JE08	Tudor and KH domain containing protein OS=Mus musculus OX=10090 GN=Tdrkh PE=1 SV=1	0	139.345	67	19	3021	1	1	296	32.4	7.85	8605.95	19
	Checked	Confidence	Sequence	Modifications	Qvality PEP	Qvality q-value	# Protein Groups	# Proteins	# PSMs	Master Protein Accessions	# Missed Cleavages	Theo. MH+ [Da]	Confidence (by Search Engine): Sequest HT	Percolator q-Value (by Search Engine): Sequest HT	Percolator PEP (by Search Engine): Sequest HT	XCorr (by Search Engine): Sequest HT
	FALSE	High	NTNSSMGPATPLEVPLR		9.30351e-05	0	2	4	32	A0A0G2JE08; Q80VL1	0	1783.9	High	0	1.676e-09	5.11
	FALSE	High	NTNSSMGPATPLEVPLRK		0.00022407	0	2	4	29	A0A0G2JE08; Q80VL1	1	1912	High	0	1.075e-08	5.54
	FALSE	High	REEVTEPGGAGEAALWK		0.000312282	0	2	4	137	A0A0G2JE08; Q80VL1	1	1799.89	High	0	2.177e-08	5.56
	FALSE	High	ITCDKESEGTLLLSR	1xCarbamidomethyl [C3]	0.00013211	0	2	4	34	A0A0G2JE08; Q80VL1	1	1721.87	High	0	1.976e-08	5.22
	FALSE	High	LTFVGEDDIEIEMR		0.000362678	0	2	5	553	A0A0G2JE08; Q80VL1	0	1666.8	High	0	9.397e-07	4.29
	FALSE	High	ISGTQKEVAAAK		0.131564	0	2	4	4	A0A0G2JE08; Q80VL1	1	1202.67	High	0	0.008482	2.43
	FALSE	High	VLLISGFPVQVCK	1xCarbamidomethyl [C12]	0.00300008	0	2	3	449	A0A0G2JE08; Q80VL1	0	1459.83	High	0	1.295e-05	3.86
	FALSE	High	VSEDEELRK		0.114181	0	2	4	12	A0A0G2JE08; Q80VL1	1	1104.55	High	7.588e-05	0.01056	2.63
	FALSE	High	TSWTNLSTIQK		0.00842151	0	2	6	49	A0A0G2JE08; Q80VL1	0	1278.67	High	0	7.813e-05	3.56
	FALSE	High	EGSWEKPNDDSFQNSGAQSSPETSMFESM		9.93285e-05	0	1	1	21	A0A0G2JE08	0	3209.29	High	0	1.508e-07	7.33
	FALSE	High	EEVTEPGGAGEAALWK		0.00150216	0	2	4	10	A0A0G2JE08; Q80VL1	0	1643.79	High	0	9.261e-07	3.95
	FALSE	High	GGGDMVVVGPK		0.00890648	0	2	4	51	A0A0G2JE08; Q80VL1	0	1015.52	High	0	0.000728	3.08
	FALSE	High	AAIHQILTENTPVFEQLSVPQR		1.04808e-05	0	2	3	631	A0A0G2JE08; Q80VL1	0	2491.33	High	0	6.552e-07	6.79
	FALSE	High	IAHSAETR		0.0677148	0	2	4	233	A0A0G2JE08; Q80VL1	0	884.458	High	0	0.006978	2.51
	FALSE	High	KGGGDMVVVGPK		0.00114544	0	2	4	40	A0A0G2JE08; Q80VL1	1	1143.62	High	0	4.913e-06	4.19
	FALSE	High	IDVDTEDVGDER		0.00309984	0	2	5	309	A0A0G2JE08; Q80VL1	0	1362.6	High	0	4.377e-05	3.42
	FALSE	High	HLILEKVSEDEELR		0.000727854	0	2	4	378	A0A0G2JE08; Q80VL1	1	1709.91	High	0	2.058e-07	5.62
	FALSE	High	HLILEKVSEDEELRK		0.000589768	0	2	4	16	A0A0G2JE08; Q80VL1	2	1838	High	0	2.263e-07	5.34
	FALSE	High	VSEDEELR		0.146822	0.00102313	2	4	33	A0A0G2JE08; Q80VL1	0	976.458	High	0.0002675	0.02215	2.45
FALSE	High	Master Protein	P11499	Heat shock protein HSP 90-beta OS=Mus musculus OX=10090 GN=Hsp90ab1 PE=1 SV=3	0	138.937	42	27	283	14	1	724	83.2	5.03	900.89	27
	Checked	Confidence	Sequence	Modifications	Qvality PEP	Qvality q-value	# Protein Groups	# Proteins	# PSMs	Master Protein Accessions	# Missed Cleavages	Theo. MH+ [Da]	Confidence (by Search Engine): Sequest HT	Percolator q-Value (by Search Engine): Sequest HT	Percolator PEP (by Search Engine): Sequest HT	XCorr (by Search Engine): Sequest HT
	FALSE	High	NPDDITQEEYGEFYK		0.00131788	0	1	2	7	P11499	0	1847.8	High	0	4.572e-07	4.49
	FALSE	High	IRYESLTDPSKLDSGK		0.0249225	0	2	7	3	P07901; P11499	2	1808.94	High	0	0.0002305	3.54
	FALSE	High	VILHLKEDQTEYLEER		0.00017571	0	2	3	23	P07901; P11499	1	2015.04	High	0	5.381e-08	6.02
	FALSE	High	VILHLKEDQTEYLEERR		0.00400822	0	2	2	13	P07901; P11499	2	2171.15	High	0	5.655e-06	4.01
	FALSE	High	YESLTDPSKLDSGK		0.00228775	0	2	7	16	P07901; P11499	1	1539.75	High	0	2.7e-06	3.88
	FALSE	High	YHTSQSGDEMTSLSEYVSR		0.000367801	0	1	2	8	P11499	0	2176.95	High	0	3.068e-08	6.08
	FALSE	High	YIDQEELNK		0.0593221	0	2	3	17	P07901; P11499	0	1151.56	High	0.0001386	0.01757	2.36
	FALSE	High	YIDQEELNKTKPIWTR		0.00271963	0	2	3	9	P07901; P11499	1	2034.07	High	0	2.115e-06	4.4
	FALSE	High	SLTNDWEDHLAVK		0.00275803	0	1	2	9	P11499	0	1527.74	High	0	1.799e-05	3.96
	FALSE	High	SIYYITGESK		0.0333696	0	1	2	7	P11499	0	1160.58	High	0	0.0004963	2.44
	FALSE	High	TLTIVDTGIGMTK		0.00796289	0	2	4	54	P07901; P11499	0	1349.73	High	0	6.243e-05	3.19
	FALSE	High	ELISNASDALDK		0.0198493	0	2	4	3	P11499; P08113	0	1275.64	High	0	0.0001423	3.49
	FALSE	High	ELISNASDALDKIR		0.000752066	0	2	4	10	P11499; P08113	1	1544.83	High	0	3.134e-07	4.4
	FALSE	High	EQVANSAFVER		0.0496114	0	1	2	12	P11499	0	1249.62	High	0	0.002244	2.98
	FALSE	High	ADLINNLGTIAK		0.00395243	0	2	3	13	P07901; P11499	0	1242.71	High	0	2.485e-05	3.76
	FALSE	High	KHLEINPDHPIVETLR		0.0026321	0	1	1	12	P11499	1	1911.04	High	0	7.119e-05	5.6
	FALSE	High	IDIIPNPQER		0.0864906	0	1	2	9	P11499	0	1194.65	High	0.0007286	0.02797	2.76
	FALSE	High	LGLGIDEDEVTAEEPSAAVPDEIPPLEGDEDASRMEEVD		0.000453922	0	1	1	6	P11499	1	4138.87	High	0	0.0006885	4.02
	FALSE	High	LGIHEDSTNR		0.072825	0	1	2	7	P11499	0	1141.56	High	0	0.002304	2
	FALSE	High	GVVDSEDLPLNISR		0.00102388	0	2	4	44	P07901; P11499	0	1513.79	High	0	2.682e-06	3.42
	FALSE	High	HFSVEGQLEFR		0.00613116	0	2	3	11	P07901; P11499	0	1348.66	High	0	0.008312	3.79
	FALSE	High	HLEINPDHPIVETLR		0.00016381	0	1	1	12	P11499	0	1782.95	High	0	2.791e-08	5.86
	FALSE	High	HNDDEQYAWESSAGGSFTVR		0.00291713	0	2	3	3	P07901; P11499	0	2255.96	High	0	2.444e-06	4.35
	FALSE	High	ADHGEPIGR		0.178404	0.00194596	1	1	1	P11499	0	951.464	High	0.0001386	0.01689	1.3
	FALSE	High	SLVSVTK		0.204406	0.00376478	1	1	8	P11499	0	733.445	High	0.00423	0.1118	2.21
	FALSE	High	FYEAFSK		0.2346	0.00634113	1	2	9	P11499	0	891.425	High	0.002328	0.06477	1.85
	FALSE	High	ALLFIPR		0.236546	0.00634113	1	2	6	P11499	0	829.529	High	0.001248	0.0412	2.42
FALSE	High	Master Protein	P63017	Heat shock cognate 71 kDa protein OS=Mus musculus OX=10090 GN=Hspa8 PE=1 SV=1	0	130.54	51	33	373	22	1	646	70.8	5.52	1049.98	33
	Checked	Confidence	Sequence	Modifications	Qvality PEP	Qvality q-value	# Protein Groups	# Proteins	# PSMs	Master Protein Accessions	# Missed Cleavages	Theo. MH+ [Da]	Confidence (by Search Engine): Sequest HT	Percolator q-Value (by Search Engine): Sequest HT	Percolator PEP (by Search Engine): Sequest HT	XCorr (by Search Engine): Sequest HT
	FALSE	High	NSLESYAFNMK		0.0208906	0	1	2	3	P63017	0	1303.6	High	0	0.000169	3.85
	FALSE	High	NQVAMNPTNTVFDAKR		0.00375443	0	1	3	6	P63017	1	1805.9	High	0	4.199e-06	3.84
	FALSE	High	NQVAMNPTNTVFDAK		0.00142022	0	1	3	13	P63017	0	1649.8	High	0	2.184e-06	4.12
	FALSE	High	RFDDAVVQSDMK		0.00363362	0	1	3	7	P63017	1	1410.67	High	0	3.887e-06	4.75
	FALSE	High	SFYPEEVSSMVLTK		0.00402699	0	1	2	13	P63017	0	1616.79	High	0	1.97e-05	3.2
	FALSE	High	ITITNDKGR		0.135087	0	2	6	12	P63017; P17156	1	1017.57	High	7.588e-05	0.01226	2.42
	FALSE	High	MVNHFIAEFK		0.0195743	0	1	2	12	P63017	0	1235.62	High	0	0.0001387	3.71
	FALSE	High	MKEIAEAYLGK		0.00685811	0	1	2	12	P63017	1	1252.66	High	0	0.0001415	3.33
	FALSE	High	LYQSAGGMPGGMPGGFPGGGAPPSGGASSGPTIEEVD		0.0194835	0	1	2	16	P63017	0	3346.5	High	0	0.002509	4.3
	FALSE	High	TVTNAVVTVPAYFNDSQR		0.000216855	0	1	1	15	P63017	0	1982	High	0	1.011e-08	4.98
	FALSE	High	VEIIANDQGNR		0.0217828	0	3	8	15	P20029; P63017; P17156	0	1228.63	High	0	0.0006176	3.28
	FALSE	High	VQVEYKGETK		0.10122	0	1	3	16	P63017	1	1180.62	High	0	0.006448	2.62
	FALSE	High	YKAEDEKQR		0.0521813	0	1	2	21	P63017	2	1166.58	High	0	0.002614	2.26
	FALSE	High	STAGDTHLGGEDFDNR		0.00145381	0	2	3	24	P63017; P17156	0	1691.73	High	0	1.014e-06	3.65
	FALSE	High	SQIHDIVLVGGSTR		0.00728717	0	1	2	9	P63017	0	1481.81	High	0	1.711e-05	4.09
	FALSE	High	TTPSYVAFTDTER		0.0160248	0	2	7	27	P63017; P17156	0	1487.7	High	0	0.0002535	3.27
	FALSE	High	FDDAVVQSDMK		0.0105843	0	1	3	5	P63017	0	1254.57	High	0	3.772e-05	3.43
	FALSE	High	FEELNADLFR		0.0344674	0	2	3	15	P63017; P17156	0	1253.62	High	0	0.0007866	3.4
	FALSE	High	DAGTIAGLNVLR		0.130986	0	1	2	15	P63017	0	1199.67	High	0.0001386	0.01514	2.69
	FALSE	High	ARFEELNADLFR		0.0558958	0	2	3	20	P63017; P17156	1	1480.75	High	0.001191	0.04047	4.01
	FALSE	High	LDKSQIHDIVLVGGSTR		5.74782e-05	0	1	2	12	P63017	1	1838.01	High	0	8.253e-09	6.46
	FALSE	High	IINEPTAAAIAYGLDK		0.00200712	0	3	5	6	P20029; P63017; P17156	0	1659.9	High	0	1.115e-06	3.83
	FALSE	High	LLQDFFNGK		0.0823006	0	2	3	6	P63017; P17156	0	1081.57	High	0	0.003226	2.03
	FALSE	High	LLQDFFNGKELNK		0.00110857	0	2	3	4	P63017; P17156	1	1565.83	High	0	3.169e-07	3.31
	FALSE	High	HWPFMVVNDAGRPK		0.0440188	0	1	3	3	P63017	0	1653.83	High	0	0.0007837	2.7
	FALSE	High	GTLDPVEK		0.135087	0	1	2	11	P63017	0	858.457	High	0.0001386	0.02069	2.35
	FALSE	High	EIAEAYLGK		0.158105	0.00194596	1	2	8	P63017	0	993.525	High	0.0001386	0.01964	2.2
	FALSE	High	YKAEDEK		0.186198	0.00194596	1	2	1	P63017	1	882.42	High	0.0001386	0.01869	1.4
	FALSE	High	LSKEDIER		0.209633	0.00376478	1	2	9	P63017	1	989.526	High	0.003577	0.0941	2.16
	FALSE	High	NTTIPTK		0.208754	0.00376478	3	4	17	P63017; P38647; P17156	0	774.436	High	0.008884	0.1711	2.12
	FALSE	High	DNNLLGKFELTGIPPAPR		0.206136	0.00376478	1	2	4	P63017	1	1952.06	High	0.0002675	0.02364	2.59
	FALSE	High	MVQEAEK		0.240479	0.00634113	1	2	7	P63017	0	834.403	High	0.0008319	0.03389	1.75
	FALSE	High	DNNLLGK		0.240479	0.00634113	2	3	9	P63017; P17156	0	773.415	High	0.001191	0.04085	2.3
FALSE	High	Master Protein	A0A0R4J2D3	MIA SH3 domain ER export factor 3 OS=Mus musculus OX=10090 GN=Mia3 PE=1 SV=3	0	127.139	20	29	298	29	1	1930	213.6	4.75	446.68	29
	Checked	Confidence	Sequence	Modifications	Qvality PEP	Qvality q-value	# Protein Groups	# Proteins	# PSMs	Master Protein Accessions	# Missed Cleavages	Theo. MH+ [Da]	Confidence (by Search Engine): Sequest HT	Percolator q-Value (by Search Engine): Sequest HT	Percolator PEP (by Search Engine): Sequest HT	XCorr (by Search Engine): Sequest HT
	FALSE	High	QATPEIPDIVLK		0.0469487	0	1	2	6	A0A0R4J2D3	0	1323.75	High	0	0.001733	3.73
	FALSE	High	QDEPVIVKPMPGRPNTQNPPR		0.0084609	0	1	2	3	A0A0R4J2D3	0	2370.23	High	0	2.34e-05	3.03
	FALSE	High	QKVEILNELYQQK		0.0994233	0	1	2	1	A0A0R4J2D3	1	1632.9	High	0	0.004567	3.47
	FALSE	High	RIEEMEEELQKTER		0.000456049	0	1	2	9	A0A0R4J2D3	2	1819.89	High	0	4.859e-08	5.52
	FALSE	High	LNPLSAAEK		0.0793761	0	1	2	5	A0A0R4J2D3	0	942.525	High	0	0.00278	2.16
	FALSE	High	LQLESEREQNVK		0.0160248	0	1	3	7	A0A0R4J2D3	1	1472.77	High	0	9.063e-05	2.94
	FALSE	High	SHAELTEQIK		0.0896653	0	1	1	2	A0A0R4J2D3	0	1155.6	High	0	0.003657	1.7
	FALSE	High	VILGTLNLNTEK		0.0272185	0	1	2	6	A0A0R4J2D3	0	1314.76	High	0	0.0005049	2.98
	FALSE	High	VQEENAR		0.102588	0	1	3	107	A0A0R4J2D3	0	845.411	High	7.588e-05	0.0106	2.04
	FALSE	High	SIEEEEDVSVSSSHQR		0.000669113	0	1	2	2	A0A0R4J2D3	0	1817.81	High	0	1.085e-07	4.02
	FALSE	High	TGFPEEESREDGTDAEQAR		0.015656	0	1	2	2	A0A0R4J2D3	1	2123.91	High	0	0.00262	2.42
	FALSE	High	TKQPANMILETGQESETTSEEAGDVGKESGHSVVVDSEESHLADMR		1.02851e-07	0	1	2	1	A0A0R4J2D3	2	4915.25	High	0	9.442e-16	6.78
	FALSE	High	LTAADEKVVLAAEEVK		0.000268889	0	1	2	4	A0A0R4J2D3	1	1685.93	High	0	1.839e-08	5.12
	FALSE	High	ELEGLLEDMSIR		0.00977746	0	1	2	11	A0A0R4J2D3	0	1404.7	High	0	0.0001107	2.76
	FALSE	High	DSLESELVHR		0.0297235	0	1	2	3	A0A0R4J2D3	0	1184.59	High	0	0.001627	2.29
	FALSE	High	ETLHEDKTR		0.0347876	0	1	2	29	A0A0R4J2D3	1	1128.56	High	0	0.001504	2.33
	FALSE	High	EYAPGVLPGKR		0.122584	0	1	2	1	A0A0R4J2D3	1	1186.66	High	0	0.007305	1.71
	FALSE	High	AGQQEGFLEPGLK		0.0167884	0	1	2	6	A0A0R4J2D3	0	1373.71	High	0	9.949e-05	3.46
	FALSE	High	DIDLGPVMEGGPVGAGDVQK		0.000609387	0	1	2	2	A0A0R4J2D3	0	1953.96	High	0	8.951e-08	3.82
	FALSE	High	KYVQETK		0.101674	0	1	3	53	A0A0R4J2D3	1	895.488	High	0.005224	0.1288	2.18
	FALSE	High	LAGGSLELWAGSVEHSFGYFPK		1.0779e-05	0	1	2	5	A0A0R4J2D3	0	2352.17	High	0	4.592e-11	6.52
	FALSE	High	KGDDVYVYYK		0.113169	0	1	2	1	A0A0R4J2D3	1	1249.61	High	0	0.006101	2.39
	FALSE	High	KKEQLQQQVEEWSK		0.047601	0	1	2	2	A0A0R4J2D3	2	1787.93	High	0	0.004745	3.37
	FALSE	High	KQNMILSDEAVK		0.00315833	0	1	3	3	A0A0R4J2D3	1	1375.72	High	0	2.901e-06	3.99
	FALSE	High	HSASDPGPAPVVNSSSR		0.00210316	0	1	2	1	A0A0R4J2D3	0	1664.8	High	0	1.23e-06	3.73
	FALSE	High	NQIAAHEK		0.167257	0.00194596	1	2	12	A0A0R4J2D3	0	910.474	High	0.0005338	0.02733	1.93
	FALSE	High	WPSEASGK		0.160872	0.00194596	1	2	2	A0A0R4J2D3	0	861.41	High	0.0001386	0.01338	2.06
	FALSE	High	YVQETK		0.213182	0.00376478	1	3	6	A0A0R4J2D3	0	767.393	High	0.002071	0.06064	1.56
	FALSE	High	SSLQTAK		0.2346	0.00634113	1	2	6	A0A0R4J2D3	0	734.404	High	0.003208	0.07995	1.3
FALSE	High	Master Protein	A0A0A6YVP0	Immunoglobulin heavy constant gamma 2B (Fragment) OS=Mus musculus OX=10090 GN=Ighg2b PE=1 SV=2	0	118.212	39	16	796	14	1	405	44.3	6.52	1787.88	16
	Checked	Confidence	Sequence	Modifications	Qvality PEP	Qvality q-value	# Protein Groups	# Proteins	# PSMs	Master Protein Accessions	# Missed Cleavages	Theo. MH+ [Da]	Confidence (by Search Engine): Sequest HT	Percolator q-Value (by Search Engine): Sequest HT	Percolator PEP (by Search Engine): Sequest HT	XCorr (by Search Engine): Sequest HT
	FALSE	High	ISWFVNNVEVHTAQTQTHR		1.02866e-05	0	1	2	19	A0A0A6YVP0	0	2267.13	High	0	5.924e-09	5.12
	FALSE	High	VNNKDLPSPIER		0.0300001	0	1	3	32	A0A0A6YVP0	1	1381.74	High	0	0.001967	4.14
	FALSE	High	VTCVVVDVSEDDPDVR	1xCarbamidomethyl [C3]	0.00232006	0	1	2	17	A0A0A6YVP0	0	1803.84	High	0	3.458e-06	4.6
	FALSE	High	VVSALPIQHQDWMSGK		0.00018585	0	2	7	493	F6TQW2; A0A0A6YVP0	0	1795.92	High	0	1.465e-07	4.23
	FALSE	High	VVSALPIQHQDWMSGKEFK		0.000941254	0	2	7	37	F6TQW2; A0A0A6YVP0	1	2200.12	High	0	2.833e-06	4.79
	FALSE	High	TDSFSCNVR	1xCarbamidomethyl [C6]	0.0609714	0	1	3	21	A0A0A6YVP0	0	1085.47	High	0	0.007393	2.86
	FALSE	High	TSKWEKTDSFSCNVR	1xCarbamidomethyl [C12]	0.00268177	0	1	3	1	A0A0A6YVP0	2	1844.86	High	0	2.054e-06	4.36
	FALSE	High	TTPPSVYPLAPGCGDTTGSSVTLGCLVK	2xCarbamidomethyl [C13; C25]	4.55996e-06	0	1	3	25	A0A0A6YVP0	0	2835.39	High	0	1.43e-10	7.1
	FALSE	High	TTPPSVYPLAPGCGDTTGSSVTLGCLVK	2xCarbamidomethyl [C13; C25]; 1xPhospho [S/T]	0.115201	0	1	3	15	A0A0A6YVP0	0	2915.36	High	0	0.006312	2.72
	FALSE	High	DVLMISLTPK		0.0332156	0	1	3	23	A0A0A6YVP0	0	1116.63	High	0	0.0004653	3.01
	FALSE	High	APQVYILPPPAEQLSR		0.0308452	0	1	3	15	A0A0A6YVP0	0	1778.98	High	0	0.0007569	3.77
	FALSE	High	CKVNNKDLPSPIER	1xCarbamidomethyl [C1]	0.00571641	0	1	3	7	A0A0A6YVP0	2	1669.87	High	0	1.017e-05	4.01
	FALSE	High	KLEPSGPISTINPCPPCK	2xCarbamidomethyl [C14; C17]	0.0270926	0	1	3	14	A0A0A6YVP0	1	1995	High	0	0.002652	3.78
	FALSE	High	KLEPSGPISTINPCPPCKECHK	3xCarbamidomethyl [C14; C17; C20]	0.00221412	0	1	3	6	A0A0A6YVP0	2	2549.23	High	0	1.367e-06	4.6
	FALSE	High	LEPSGPISTINPCPPCK	2xCarbamidomethyl [C13; C16]	0.000334969	0	1	3	16	A0A0A6YVP0	0	1866.91	High	0	8.487e-08	4.11
	FALSE	High	LEPSGPISTINPCPPCKECHK	3xCarbamidomethyl [C13; C16; C19]	0.029043	0	1	3	4	A0A0A6YVP0	1	2421.14	High	0	0.000855	2.55
	FALSE	High	DLPSPIER		0.229795	0.00634113	1	3	51	A0A0A6YVP0	0	926.494	High	0.003421	0.08659	1.69
FALSE	High	Master Protein	P68372	Tubulin beta-4B chain OS=Mus musculus OX=10090 GN=Tubb4b PE=1 SV=1	0	102.481	48	16	222	4	1	445	49.8	4.89	911.97	16
	Checked	Confidence	Sequence	Modifications	Qvality PEP	Qvality q-value	# Protein Groups	# Proteins	# PSMs	Master Protein Accessions	# Missed Cleavages	Theo. MH+ [Da]	Confidence (by Search Engine): Sequest HT	Percolator q-Value (by Search Engine): Sequest HT	Percolator PEP (by Search Engine): Sequest HT	XCorr (by Search Engine): Sequest HT
	FALSE	High	NSSYFVEWIPNNVK		0.00261983	0	3	7	17	Q9ERD7; P99024; P68372	0	1696.83	High	0	8.603e-06	3.74
	FALSE	High	SGPFGQIFRPDNFVFGQSGAGNNWAK		1.81093e-07	0	2	6	19	P99024; P68372	0	2798.34	High	0	2.282e-12	7.64
	FALSE	High	INVYYNEATGGK		0.010055	0	1	1	12	P68372	0	1328.65	High	0	3.358e-05	3.24
	FALSE	High	ISEQFTAMFR		0.0248071	0	3	6	10	Q9ERD7; P99024; P68372	0	1229.6	High	0	0.0009199	3.05
	FALSE	High	MSATFIGNSTAIQELFK		0.00924518	0	1	3	1	P68372	0	1857.94	High	0	2.809e-05	2.55
	FALSE	High	YLTVAAVFR		0.072825	0	2	3	9	P99024; P68372	0	1039.59	High	0	0.004671	2.56
	FALSE	High	EIVHLQAGQCGNQIGAK	1xCarbamidomethyl [C10]	0.000609387	0	3	7	26	Q9ERD7; P99024; P68372	0	1822.92	High	0	3.785e-07	5.67
	FALSE	High	FPGQLNADLR		0.0158025	0	3	8	18	Q9ERD7; P99024; P68372	0	1130.6	High	0	0.0002672	2.62
	FALSE	High	FWEVISDEHGIDPTGTYHGDSDLQLER		1.89788e-05	0	1	2	18	P68372	0	3116.42	High	0	5.008e-10	7.24
	FALSE	High	EVDEQMLNVQNK		0.00850047	0	2	4	14	P99024; P68372	0	1446.69	High	0	2.35e-05	3.5
	FALSE	High	ALTVPELTQQMFDAK		0.00312895	0	2	4	26	Q9ERD7; P68372	0	1691.87	High	0	3.498e-05	3.23
	FALSE	High	AVLVDLEPGTMDSVR		0.00136171	0	1	2	14	P68372	0	1601.82	High	0	8.109e-06	3.85
	FALSE	High	GHYTEGAELVDSVLDVVR		0.000861257	0	3	7	21	Q9ERD7; P99024; P68372	0	1958.98	High	0	1.865e-07	5.51
	FALSE	High	GHYTEGAELVDSVLDVVRK		1.70004e-08	0	3	7	18	Q9ERD7; P99024; P68372	1	2087.08	High	0	2.348e-17	7.69
	FALSE	High	LAVNMVPFPR		0.0222947	0	3	8	8	Q9ERD7; P99024; P68372	0	1143.63	High	0	0.000182	2.97
	FALSE	High	KLAVNMVPFPR		0.142394	0.00102313	3	8	4	Q9ERD7; P99024; P68372	1	1271.73	High	0.007936	0.1608	2.69
FALSE	High	Master Protein	P99024	Tubulin beta-5 chain OS=Mus musculus OX=10090 GN=Tubb5 PE=1 SV=1	0	93.976	44	15	191	3	1	444	49.6	4.89	784.25	15
	Checked	Confidence	Sequence	Modifications	Qvality PEP	Qvality q-value	# Protein Groups	# Proteins	# PSMs	Master Protein Accessions	# Missed Cleavages	Theo. MH+ [Da]	Confidence (by Search Engine): Sequest HT	Percolator q-Value (by Search Engine): Sequest HT	Percolator PEP (by Search Engine): Sequest HT	XCorr (by Search Engine): Sequest HT
	FALSE	High	NSSYFVEWIPNNVK		0.00261983	0	3	7	17	Q9ERD7; P99024; P68372	0	1696.83	High	0	8.603e-06	3.74
	FALSE	High	SGPFGQIFRPDNFVFGQSGAGNNWAK		1.81093e-07	0	2	6	19	P99024; P68372	0	2798.34	High	0	2.282e-12	7.64
	FALSE	High	ISVYYNEATGGK		0.0152246	0	1	1	9	P99024	0	1301.64	High	0	0.0001308	3.22
	FALSE	High	ISEQFTAMFR		0.0248071	0	3	6	10	Q9ERD7; P99024; P68372	0	1229.6	High	0	0.0009199	3.05
	FALSE	High	YLTVAAVFR		0.072825	0	2	3	9	P99024; P68372	0	1039.59	High	0	0.004671	2.56
	FALSE	High	EIVHLQAGQCGNQIGAK	1xCarbamidomethyl [C10]	0.000609387	0	3	7	26	Q9ERD7; P99024; P68372	0	1822.92	High	0	3.785e-07	5.67
	FALSE	High	FPGQLNADLR		0.0158025	0	3	8	18	Q9ERD7; P99024; P68372	0	1130.6	High	0	0.0002672	2.62
	FALSE	High	FWEVISDEHGIDPTGTYHGDSDLQLDR		0.000310826	0	1	1	9	P99024	0	3102.41	High	0	6.071e-07	6.09
	FALSE	High	EVDEQMLNVQNK		0.00850047	0	2	4	14	P99024; P68372	0	1446.69	High	0	2.35e-05	3.5
	FALSE	High	AILVDLEPGTMDSVR		0.00452588	0	2	5	13	Q9ERD7; P99024	0	1615.84	High	0	7.272e-06	4.11
	FALSE	High	ALTVPELTQQVFDAK		0.00278393	0	1	1	9	P99024	0	1659.9	High	0	8.333e-06	3.39
	FALSE	High	GHYTEGAELVDSVLDVVR		0.000861257	0	3	7	21	Q9ERD7; P99024; P68372	0	1958.98	High	0	1.865e-07	5.51
	FALSE	High	GHYTEGAELVDSVLDVVRK		1.70004e-08	0	3	7	18	Q9ERD7; P99024; P68372	1	2087.08	High	0	2.348e-17	7.69
	FALSE	High	LAVNMVPFPR		0.0222947	0	3	8	8	Q9ERD7; P99024; P68372	0	1143.63	High	0	0.000182	2.97
	FALSE	High	KLAVNMVPFPR		0.142394	0.00102313	3	8	4	Q9ERD7; P99024; P68372	1	1271.73	High	0.007936	0.1608	2.69
FALSE	High	Master Protein	P05214	Tubulin alpha-3 chain OS=Mus musculus OX=10090 GN=Tuba3a PE=1 SV=1	0	86.213	44	16	187	2	1	450	49.9	5.1	676.91	16
	Checked	Confidence	Sequence	Modifications	Qvality PEP	Qvality q-value	# Protein Groups	# Proteins	# PSMs	Master Protein Accessions	# Missed Cleavages	Theo. MH+ [Da]	Confidence (by Search Engine): Sequest HT	Percolator q-Value (by Search Engine): Sequest HT	Percolator PEP (by Search Engine): Sequest HT	XCorr (by Search Engine): Sequest HT
	FALSE	High	QLFHPEQLITGK		0.0252718	0	2	12	8	P05214; P68369	0	1410.77	High	0	0.0002384	3.5
	FALSE	High	QLFHPEQLITGKEDAANNYAR		0.000109576	0	2	10	14	P05214; P68369	1	2415.21	High	0	1.04e-06	6.71
	FALSE	High	NLDIERPTYTNLNR		0.00858017	0	2	8	12	P05214; P68369	0	1718.88	High	0	0.0001561	3.48
	FALSE	High	VGINYQPPTVVPGGDLAK		0.00168049	0	2	7	16	P05214; P68369	0	1824.99	High	0	7.995e-06	3.75
	FALSE	High	TIQFVDWCPTGFK	1xCarbamidomethyl [C8]	0.0136777	0	2	4	12	P05214; P68369	0	1598.77	High	0	0.0001079	3.23
	FALSE	High	TIGGGDDSFNTFFSETGAGK		4.07595e-06	0	2	5	18	P05214; P68369	0	2007.89	High	0	2.161e-09	5.7
	FALSE	High	EIVDLVLDR		0.0480407	0	1	1	1	P05214	0	1071.6	High	0	0.0009419	2.24
	FALSE	High	DVNAAIATIK		0.0521813	0	2	4	14	P05214; P68369	0	1015.58	High	0	0.00258	2.86
	FALSE	High	AVFVDLEPTVVDEVR		0.000810476	0	1	1	15	P05214	0	1687.89	High	0	2.045e-06	4.89
	FALSE	High	AYHEQLSVAEITNACFEPANQMVK	1xCarbamidomethyl [C15]	0.000296628	0	2	5	7	P05214; P68369	0	2750.29	High	0	2.536e-08	5.71
	FALSE	High	AVCMLSNTTAIAEAWAR	1xCarbamidomethyl [C3]	0.000861257	0	2	7	13	P05214; P68369	0	1864.9	High	0	1.85e-07	4.21
	FALSE	High	LDHKFDLMYAK		0.00977746	0	2	8	12	P05214; P68369	1	1380.7	High	0	3.684e-05	3.91
	FALSE	High	IHFPLATYAPVISAEK		0.00191547	0	2	6	29	P05214; P68369	0	1756.96	High	0	4.993e-05	4.53
	FALSE	High	FDLMYAK		0.225073	0.00634113	2	8	6	P05214; P68369	0	887.433	High	0.001458	0.04737	2.24
	FALSE	High	LSVDYGK		0.251576	0.00721044	2	7	6	P05214; P68369	0	781.409	High	0.002633	0.06966	1.61
	FALSE	High	LSVDYGKK		0.265234	0.00967993	2	7	4	P05214; P68369	1	909.504	High	0.002285	0.06377	2.13
FALSE	High	Master Protein	P68369	Tubulin alpha-1A chain OS=Mus musculus OX=10090 GN=Tuba1a PE=1 SV=1	0	83.541	43	16	181	2	1	451	50.1	5.06	636.66	16
	Checked	Confidence	Sequence	Modifications	Qvality PEP	Qvality q-value	# Protein Groups	# Proteins	# PSMs	Master Protein Accessions	# Missed Cleavages	Theo. MH+ [Da]	Confidence (by Search Engine): Sequest HT	Percolator q-Value (by Search Engine): Sequest HT	Percolator PEP (by Search Engine): Sequest HT	XCorr (by Search Engine): Sequest HT
	FALSE	High	QLFHPEQLITGK		0.0252718	0	2	12	8	P05214; P68369	0	1410.77	High	0	0.0002384	3.5
	FALSE	High	QLFHPEQLITGKEDAANNYAR		0.000109576	0	2	10	14	P05214; P68369	1	2415.21	High	0	1.04e-06	6.71
	FALSE	High	NLDIERPTYTNLNR		0.00858017	0	2	8	12	P05214; P68369	0	1718.88	High	0	0.0001561	3.48
	FALSE	High	VGINYQPPTVVPGGDLAK		0.00168049	0	2	7	16	P05214; P68369	0	1824.99	High	0	7.995e-06	3.75
	FALSE	High	TIQFVDWCPTGFK	1xCarbamidomethyl [C8]	0.0136777	0	2	4	12	P05214; P68369	0	1598.77	High	0	0.0001079	3.23
	FALSE	High	TIGGGDDSFNTFFSETGAGK		4.07595e-06	0	2	5	18	P05214; P68369	0	2007.89	High	0	2.161e-09	5.7
	FALSE	High	EIIDLVLDR		0.0493839	0	1	4	5	P68369	0	1085.62	High	0	0.001003	2.63
	FALSE	High	DVNAAIATIK		0.0521813	0	2	4	14	P05214; P68369	0	1015.58	High	0	0.00258	2.86
	FALSE	High	AYHEQLSVAEITNACFEPANQMVK	1xCarbamidomethyl [C15]	0.000296628	0	2	5	7	P05214; P68369	0	2750.29	High	0	2.536e-08	5.71
	FALSE	High	AVFVDLEPTVIDEVR		0.014397	0	1	4	5	P68369	0	1701.91	High	0	7.188e-05	2.9
	FALSE	High	AVCMLSNTTAIAEAWAR	1xCarbamidomethyl [C3]	0.000861257	0	2	7	13	P05214; P68369	0	1864.9	High	0	1.85e-07	4.21
	FALSE	High	LDHKFDLMYAK		0.00977746	0	2	8	12	P05214; P68369	1	1380.7	High	0	3.684e-05	3.91
	FALSE	High	IHFPLATYAPVISAEK		0.00191547	0	2	6	29	P05214; P68369	0	1756.96	High	0	4.993e-05	4.53
	FALSE	High	FDLMYAK		0.225073	0.00634113	2	8	6	P05214; P68369	0	887.433	High	0.001458	0.04737	2.24
	FALSE	High	LSVDYGK		0.251576	0.00721044	2	7	6	P05214; P68369	0	781.409	High	0.002633	0.06966	1.61
	FALSE	High	LSVDYGKK		0.265234	0.00967993	2	7	4	P05214; P68369	1	909.504	High	0.002285	0.06377	2.13
FALSE	High	Master Protein	S4R1Y1	Cullin 9 OS=Mus musculus OX=10090 GN=Cul9 PE=1 SV=1	0	80.287	10	13	45	13	1	2530	282.3	5.45	136.2	13
	Checked	Confidence	Sequence	Modifications	Qvality PEP	Qvality q-value	# Protein Groups	# Proteins	# PSMs	Master Protein Accessions	# Missed Cleavages	Theo. MH+ [Da]	Confidence (by Search Engine): Sequest HT	Percolator q-Value (by Search Engine): Sequest HT	Percolator PEP (by Search Engine): Sequest HT	XCorr (by Search Engine): Sequest HT
	FALSE	High	NTETSRPSPEAVVALASLQLPAGR		0.000578841	0	1	3	1	S4R1Y1	0	2464.32	High	0	8.061e-08	5.16
	FALSE	High	NLSEQGALPPRPSR		0.0232463	0	1	2	2	S4R1Y1	0	1521.81	High	0	0.0002005	2.37
	FALSE	High	LQAYPEELLR		0.138696	0	1	2	7	S4R1Y1	0	1231.67	High	0	0.009575	1.66
	FALSE	High	LQSAGSELFGPR		0.0482621	0	1	3	1	S4R1Y1	0	1261.65	High	0	0.0009479	2.17
	FALSE	High	SIFQPCLSGPPPLLLPTIVTTPR	1xCarbamidomethyl [C6]	0.000694611	0	1	2	4	S4R1Y1	0	2504.39	High	0	1.181e-07	4.21
	FALSE	High	TEPPKAQSDSQLFNQLLVTEGMTLPPETQEAATEMAR		0.000111644	0	1	2	3	S4R1Y1	1	4058.97	High	0	2.483e-09	4.55
	FALSE	High	TMSPQEVEGLMEQTVR		0.000845302	0	1	3	6	S4R1Y1	0	1834.87	High	0	1.794e-07	3.16
	FALSE	High	ANAVPPEAEMELASAK		0.00380742	0	1	2	4	S4R1Y1	0	1627.8	High	0	7.958e-05	2.34
	FALSE	High	AGNLLVPLGPR		0.0426218	0	1	2	6	S4R1Y1	0	1106.67	High	0	0.0007296	3.09
	FALSE	High	AVLETPSTQGQDGSPESLIR		0.00018585	0	1	3	3	S4R1Y1	0	2085.05	High	0	7.26e-09	5.12
	FALSE	High	GVEVLGPKPTFWPLFR		5.91134e-05	0	1	3	3	S4R1Y1	0	1843.03	High	0	1.417e-08	5.21
	FALSE	High	GPQHEPAGEVGSFPRDPGGLDELAMTEMEADVR		0.000120317	0	1	2	4	S4R1Y1	1	3494.6	High	0	1.006e-06	6.39
	FALSE	High	QRPGHDGHPEYLIR		0.22228	0.00634113	1	2	1	S4R1Y1	0	1674.85	High	0.0007286	0.02824	1.8
FALSE	High	Master Protein	Q9ERD7	Tubulin beta-3 chain OS=Mus musculus OX=10090 GN=Tubb3 PE=1 SV=1	0	80.246	36	13	160	3	1	450	50.4	4.93	614.6	13
	Checked	Confidence	Sequence	Modifications	Qvality PEP	Qvality q-value	# Protein Groups	# Proteins	# PSMs	Master Protein Accessions	# Missed Cleavages	Theo. MH+ [Da]	Confidence (by Search Engine): Sequest HT	Percolator q-Value (by Search Engine): Sequest HT	Percolator PEP (by Search Engine): Sequest HT	XCorr (by Search Engine): Sequest HT
	FALSE	High	NSSYFVEWIPNNVK		0.00261983	0	3	7	17	Q9ERD7; P99024; P68372	0	1696.83	High	0	8.603e-06	3.74
	FALSE	High	ISVYYNEASSHK		0.0543801	0	1	2	3	Q9ERD7	0	1397.67	High	0	0.001763	2.8
	FALSE	High	ISEQFTAMFR		0.0248071	0	3	6	10	Q9ERD7; P99024; P68372	0	1229.6	High	0	0.0009199	3.05
	FALSE	High	EIVHLQAGQCGNQIGAK	1xCarbamidomethyl [C10]	0.000609387	0	3	7	26	Q9ERD7; P99024; P68372	0	1822.92	High	0	3.785e-07	5.67
	FALSE	High	FPGQLNADLR		0.0158025	0	3	8	18	Q9ERD7; P99024; P68372	0	1130.6	High	0	0.0002672	2.62
	FALSE	High	FWEVISDEHGIDPSGNYVGDSDLQLER		4.35167e-06	0	1	2	6	Q9ERD7	0	3077.41	High	0	6.347e-12	6.03
	FALSE	High	EVDEQMLAIQSK		0.00363362	0	1	1	3	Q9ERD7	0	1390.69	High	0	3.92e-06	3.37
	FALSE	High	AILVDLEPGTMDSVR		0.00452588	0	2	5	13	Q9ERD7; P99024	0	1615.84	High	0	7.272e-06	4.11
	FALSE	High	ALTVPELTQQMFDAK		0.00312895	0	2	4	26	Q9ERD7; P68372	0	1691.87	High	0	3.498e-05	3.23
	FALSE	High	GHYTEGAELVDSVLDVVR		0.000861257	0	3	7	21	Q9ERD7; P99024; P68372	0	1958.98	High	0	1.865e-07	5.51
	FALSE	High	GHYTEGAELVDSVLDVVRK		1.70004e-08	0	3	7	18	Q9ERD7; P99024; P68372	1	2087.08	High	0	2.348e-17	7.69
	FALSE	High	LAVNMVPFPR		0.0222947	0	3	8	8	Q9ERD7; P99024; P68372	0	1143.63	High	0	0.000182	2.97
	FALSE	High	KLAVNMVPFPR		0.142394	0.00102313	3	8	4	Q9ERD7; P99024; P68372	1	1271.73	High	0.007936	0.1608	2.69
FALSE	High	Master Protein	Q9DB77	Cytochrome b-c1 complex subunit 2, mitochondrial OS=Mus musculus OX=10090 GN=Uqcrc2 PE=1 SV=1	0	71.937	36	14	96	14	1	453	48.2	9.25	332.29	14
	Checked	Confidence	Sequence	Modifications	Qvality PEP	Qvality q-value	# Protein Groups	# Proteins	# PSMs	Master Protein Accessions	# Missed Cleavages	Theo. MH+ [Da]	Confidence (by Search Engine): Sequest HT	Percolator q-Value (by Search Engine): Sequest HT	Percolator PEP (by Search Engine): Sequest HT	XCorr (by Search Engine): Sequest HT
	FALSE	High	RGNNTTSLLSQSVAK		0.0311321	0	1	1	3	Q9DB77	1	1575.84	High	0	0.002509	3.3
	FALSE	High	QVAEQFLNMR		0.0343084	0	1	1	9	Q9DB77	0	1235.62	High	0	0.0008718	2.58
	FALSE	High	ITSEELHYFVQNHFTSAR		2.12326e-05	0	1	1	2	Q9DB77	0	2179.06	High	0	7.432e-11	4.71
	FALSE	High	MALVGLGVSHSVLK		0.000500748	0	1	1	9	Q9DB77	0	1410.81	High	0	3.002e-07	4.05
	FALSE	High	SMAASGNLGHTPFLDEL		7.69803e-06	0	1	1	13	Q9DB77	0	1759.83	High	0	1.459e-11	6.11
	FALSE	High	GGLGLAGAK		0.102588	0	1	1	9	Q9DB77	0	743.441	High	0.0001386	0.0135	2.33
	FALSE	High	ENMAYTVEGIR		0.0671009	0	1	2	2	Q9DB77	0	1282.61	High	0	0.002378	2.95
	FALSE	High	AGSRYEDSNNLGTSHLLR		0.00384317	0	1	1	9	Q9DB77	1	1989.97	High	0	3.305e-05	5.27
	FALSE	High	AVAQGNLSSADVQAAK		0.000262676	0	1	1	12	Q9DB77	0	1529.79	High	0	4.067e-08	4.76
	FALSE	High	KSMAASGNLGHTPFLDEL		0.0702251	0	1	1	1	Q9DB77	1	1887.93	High	0	0.002146	2.92
	FALSE	High	IIENLHDVAYK		0.0099616	0	1	2	12	Q9DB77	0	1314.71	High	0	0.0001111	3.39
	FALSE	High	LASSLTTK		0.152037	0.00102313	1	1	9	Q9DB77	0	820.477	High	0.0002675	0.02264	2.26
	FALSE	High	GIEAVGGK		0.207005	0.00376478	1	2	4	Q9DB77	0	730.409	High	0.00161	0.05003	1.71
	FALSE	High	RWEVAALR		0.275039	0.00967993	1	2	2	Q9DB77	1	1000.57	High	0.002633	0.06881	2.93
FALSE	High	Master Protein	E0CYV0	Protein-L-isoaspartate O-methyltransferase OS=Mus musculus OX=10090 GN=Pcmt1 PE=1 SV=1	0	69.716	50	10	130	10	1	286	30.4	7.24	487.32	10
	Checked	Confidence	Sequence	Modifications	Qvality PEP	Qvality q-value	# Protein Groups	# Proteins	# PSMs	Master Protein Accessions	# Missed Cleavages	Theo. MH+ [Da]	Confidence (by Search Engine): Sequest HT	Percolator q-Value (by Search Engine): Sequest HT	Percolator PEP (by Search Engine): Sequest HT	XCorr (by Search Engine): Sequest HT
	FALSE	High	SGGASHSELIHNLR		9.56819e-05	0	1	5	16	E0CYV0	0	1477.75	High	0	1.2e-07	5.38
	FALSE	High	SGGASHSELIHNLRK		0.0376301	0	1	5	3	E0CYV0	1	1605.85	High	0	0.0005588	2.12
	FALSE	High	MKPLMGVIYVPLTDKEK		0.00351669	0	1	4	15	E0CYV0	1	1962.08	High	0	3.64e-06	4.08
	FALSE	High	MGYAEEAPYDAIHVGAAAPVVPQALIDQLKPGGR		1.68852e-05	0	1	4	23	E0CYV0	0	3504.79	High	0	1.966e-09	6.86
	FALSE	High	VIGIDHIKELVDDSITNVK		0.000589768	0	1	5	9	E0CYV0	1	2108.16	High	0	2.909e-06	4.34
	FALSE	High	TDKVFEVMLATDR		0.0243509	0	1	6	9	E0CYV0	1	1524.77	High	0	0.003766	3.9
	FALSE	High	ELVDDSITNVK		0.0179187	0	1	5	14	E0CYV0	0	1232.64	High	0	0.0001145	2.85
	FALSE	High	KDDPMLLSSGR		0.0333696	0	1	5	5	E0CYV0	1	1218.61	High	0	0.000522	3.29
	FALSE	High	LILPVGPAGGNQMLEQYDKLQDGSVK		1.73238e-06	0	1	4	28	E0CYV0	1	2770.44	High	0	2.969e-12	5.78
	FALSE	High	LVVGDGR		0.26631	0.00967993	1	5	8	E0CYV0	0	715.41	High	0.003397	0.0828	1.49
FALSE	High	Master Protein	Q99MV1	Tudor domain-containing protein 1 OS=Mus musculus OX=10090 GN=Tdrd1 PE=1 SV=2	0	69.28	17	20	141	20	1	1172	129.6	5.81	325.42	20
	Checked	Confidence	Sequence	Modifications	Qvality PEP	Qvality q-value	# Protein Groups	# Proteins	# PSMs	Master Protein Accessions	# Missed Cleavages	Theo. MH+ [Da]	Confidence (by Search Engine): Sequest HT	Percolator q-Value (by Search Engine): Sequest HT	Percolator PEP (by Search Engine): Sequest HT	XCorr (by Search Engine): Sequest HT
	FALSE	High	NNFLLCEQNK	1xCarbamidomethyl [C6]	0.0482621	0	1	1	2	Q99MV1	0	1279.61	High	0	0.0022	3.02
	FALSE	High	VLYADYGNIETLPLSR		0.000152003	0	1	1	10	Q99MV1	0	1823.95	High	0	9.045e-08	4.91
	FALSE	High	VQASPSAEQWK		0.0217828	0	1	1	3	Q99MV1	0	1230.61	High	0	0.0003711	2.85
	FALSE	High	VQPIPASHLELPFQIIR		0.00435986	0	1	1	7	Q99MV1	0	1958.12	High	0	0.0002207	3.44
	FALSE	High	YTNDDFWYR		0.10122	0	1	1	8	Q99MV1	0	1279.54	High	7.588e-05	0.01054	2.25
	FALSE	High	SPVAQHNHPTFR		0.00530485	0	1	1	8	Q99MV1	0	1390.7	High	0	6.267e-05	3.15
	FALSE	High	TMELPVNK		0.119898	0	1	1	12	Q99MV1	0	931.492	High	7.588e-05	0.01092	2.41
	FALSE	High	TKPSSNVTPEK		0.0196656	0	1	1	6	Q99MV1	0	1187.63	High	0	0.0008035	2.6
	FALSE	High	EITAGAER		0.135087	0	1	1	4	Q99MV1	0	846.432	High	0	0.009047	2.1
	FALSE	High	IISDVLIR		0.109207	0	1	1	12	Q99MV1	0	928.583	High	7.588e-05	0.01205	2.14
	FALSE	High	ESKPPPQDPLR		0.0529044	0	1	1	3	Q99MV1	0	1263.67	High	0.0001386	0.01637	2.77
	FALSE	High	ESKPPPQDPLRSPVAQHNHPTFR		0.00563689	0	1	1	4	Q99MV1	1	2635.35	High	0	9.863e-06	5.55
	FALSE	High	ALIDSGFAIK		0.0253894	0	1	1	9	Q99MV1	0	1034.59	High	0	0.000548	2.3
	FALSE	High	ALVELIDK		0.0976566	0	1	1	8	Q99MV1	0	900.54	High	0	0.007561	2.26
	FALSE	High	AIVLETSESDVK		0.0281161	0	1	1	12	Q99MV1	0	1290.68	High	0	0.0002998	2.53
	FALSE	High	AIVQAVDVLQR		0.0111934	0	1	1	12	Q99MV1	0	1211.71	High	0	4.213e-05	3.14
	FALSE	High	GLDLFPPSAIK		0.0738236	0	1	1	9	Q99MV1	0	1157.66	High	0	0.002392	2.48
	FALSE	High	YTVDQTWNR		0.210516	0.00376478	1	1	1	Q99MV1	0	1182.55	High	0.0002675	0.02478	1.74
	FALSE	High	VMFSDLR		0.235572	0.00634113	1	1	10	Q99MV1	0	867.439	High	0.001818	0.0562	1.85
	FALSE	High	MAEPFNFEK		0.25055	0.00721044	1	1	1	Q99MV1	0	1112.51	High	0.0008872	0.03723	2.42
FALSE	High	Master Protein	A0A0A6YWR2	Immunoglobulin heavy constant gamma 1 (G1m marker) (Fragment) OS=Mus musculus OX=10090 GN=Ighg1 PE=1 SV=1	0	69.006	34	8	685	8	1	393	43.4	6.44	1189.2	8
	Checked	Confidence	Sequence	Modifications	Qvality PEP	Qvality q-value	# Protein Groups	# Proteins	# PSMs	Master Protein Accessions	# Missed Cleavages	Theo. MH+ [Da]	Confidence (by Search Engine): Sequest HT	Percolator q-Value (by Search Engine): Sequest HT	Percolator PEP (by Search Engine): Sequest HT	XCorr (by Search Engine): Sequest HT
	FALSE	High	NTQPIMDTDGSYFVYSK		0.000623799	0	1	2	22	A0A0A6YWR2	0	1965.89	High	0	2.09e-06	4.77
	FALSE	High	VNSAAFPAPIEK		0.00499234	0	1	4	434	A0A0A6YWR2	0	1243.67	High	0	0.0002102	3.57
	FALSE	High	SVSELPIMHQDWLNGK		0.0010335	0	1	4	8	A0A0A6YWR2	0	1853.92	High	0	5.538e-07	3.94
	FALSE	High	SNWEAGNTFTCSVLHEGLHNHHTEK	1xCarbamidomethyl [C11]	1.28146e-05	0	1	4	17	A0A0A6YWR2	0	2905.31	High	0	5.336e-10	7.13
	FALSE	High	TTPPSVYPLAPGSAAQTNSMVTLGCLVK	1xCarbamidomethyl [C25]	2.85053e-05	0	1	4	10	A0A0A6YWR2	0	2860.46	High	0	4.368e-09	6.21
	FALSE	High	EEQINSTFR		0.0845614	0	1	2	11	A0A0A6YWR2	0	1123.54	High	0	0.004651	2.71
	FALSE	High	DVLTITLTPK		0.0399572	0	1	4	172	A0A0A6YWR2	0	1100.66	High	0.0001386	0.01526	2.78
	FALSE	High	APQVYTIPPPKEQMAK		0.00144028	0	1	4	11	A0A0A6YWR2	1	1797.96	High	0	5.515e-07	4.18
FALSE	High	Master Protein	P38647	Stress-70 protein, mitochondrial OS=Mus musculus OX=10090 GN=Hspa9 PE=1 SV=3	0	68.506	26	15	131	14	1	679	73.4	6.07	349.21	15
	Checked	Confidence	Sequence	Modifications	Qvality PEP	Qvality q-value	# Protein Groups	# Proteins	# PSMs	Master Protein Accessions	# Missed Cleavages	Theo. MH+ [Da]	Confidence (by Search Engine): Sequest HT	Percolator q-Value (by Search Engine): Sequest HT	Percolator PEP (by Search Engine): Sequest HT	XCorr (by Search Engine): Sequest HT
	FALSE	High	QAASSLQQASLK		0.0155109	0	1	1	7	P38647	0	1231.66	High	0	8.421e-05	4.15
	FALSE	High	MKETAENYLGHTAK		0.0035003	0	1	1	8	P38647	1	1592.77	High	0	4.336e-06	4.94
	FALSE	High	NAEKYAEEDRR		0.100768	0	1	1	2	P38647	2	1380.65	High	0	0.004702	2.15
	FALSE	High	NAVITVPAYFNDSQR		0.016326	0	1	1	5	P38647	0	1694.85	High	0	9.378e-05	2.87
	FALSE	High	VQQTVQDLFGR		0.0154388	0	1	1	11	P38647	0	1290.68	High	0	0.0004007	3.23
	FALSE	High	TTPSVVAFTADGER		0.0171837	0	1	1	12	P38647	0	1450.72	High	0	0.0001944	2.83
	FALSE	High	ETGVDLTKDNMALQR		0.00144028	0	1	1	8	P38647	1	1690.84	High	0	1.109e-06	4.71
	FALSE	High	ALLAGKDSETGENIR		0.00568978	0	1	1	9	P38647	1	1573.82	High	0	2.632e-05	4.03
	FALSE	High	AMQDAEVSKSDIGEVILVGGMTR		5.29588e-06	0	1	1	2	P38647	1	2406.2	High	0	2.425e-11	6.88
	FALSE	High	AQFEGIVTDLIK		0.0142634	0	1	1	8	P38647	0	1333.74	High	0	0.0003132	3.13
	FALSE	High	AQFEGIVTDLIKR		0.00149516	0	1	1	13	P38647	1	1489.84	High	0	6.456e-06	3.71
	FALSE	High	DAGQISGLNVLR		0.0172639	0	1	1	12	P38647	0	1242.68	High	0	0.000135	3.62
	FALSE	High	VLENAEGAR		0.163682	0.00194596	1	1	10	P38647	0	958.495	High	0.0001386	0.01514	1.84
	FALSE	High	NTTIPTK		0.208754	0.00376478	3	4	17	P63017; P38647; P17156	0	774.436	High	0.008884	0.1711	2.12
	FALSE	High	LFEMAYK		0.252606	0.00721044	1	1	7	P38647	0	901.449	High	0.002633	0.06885	1.66
FALSE	High	Master Protein	B2RUF0	Y box protein 2 OS=Mus musculus OX=10090 GN=Ybx2 PE=1 SV=1	0	68.172	43	8	41	8	1	359	38.1	10.76	186.65	8
	Checked	Confidence	Sequence	Modifications	Qvality PEP	Qvality q-value	# Protein Groups	# Proteins	# PSMs	Master Protein Accessions	# Missed Cleavages	Theo. MH+ [Da]	Confidence (by Search Engine): Sequest HT	Percolator q-Value (by Search Engine): Sequest HT	Percolator PEP (by Search Engine): Sequest HT	XCorr (by Search Engine): Sequest HT
	FALSE	High	NDTKEDVFVHQTAIKR		0.091294	0	1	3	1	B2RUF0	2	1900.99	High	0	0.003806	1.92
	FALSE	High	NDTKEDVFVHQTAIK		5.01901e-05	0	1	5	7	B2RUF0	1	1744.89	High	0	3.545e-09	5.53
	FALSE	High	SVGDGETVEFDVVEGEKGAEAANVTGPGGVPVKGSR		0.000237001	0	1	2	1	B2RUF0	2	3500.71	High	0	1.212e-08	4.69
	FALSE	High	TPGNQATAASGTPAPPAR		1.20589e-05	0	1	2	7	B2RUF0	0	1664.84	High	0	3.602e-10	4.95
	FALSE	High	ETAPLEGDQQQGDERVPPPR		0.000334969	0	1	4	8	B2RUF0	1	2219.07	High	0	7.709e-07	4.42
	FALSE	High	AGGGAGGGGGAASGPAAGTPSAPGPR		9.55529e-09	0	1	1	6	B2RUF0	0	1962.94	High	0	5.258e-14	6.87
	FALSE	High	GPRPPNQQQPIEGSDGVEPK		4.38261e-05	0	1	4	10	B2RUF0	0	2130.06	High	0	1.687e-08	5.89
	FALSE	High	SQADKPVLAIQVLGTVK		0.141771	0.00102313	1	2	1	B2RUF0	0	1767.04	High	7.588e-05	0.01007	2.22
FALSE	High	Master Protein	Q9CZ13	Cytochrome b-c1 complex subunit 1, mitochondrial OS=Mus musculus OX=10090 GN=Uqcrc1 PE=1 SV=2	0	58.954	31	9	82	9	1	480	52.8	6.21	351.58	9
	Checked	Confidence	Sequence	Modifications	Qvality PEP	Qvality q-value	# Protein Groups	# Proteins	# PSMs	Master Protein Accessions	# Missed Cleavages	Theo. MH+ [Da]	Confidence (by Search Engine): Sequest HT	Percolator q-Value (by Search Engine): Sequest HT	Percolator PEP (by Search Engine): Sequest HT	XCorr (by Search Engine): Sequest HT
	FALSE	High	RIPLAEWESR		0.0493839	0	1	1	10	Q9CZ13	1	1256.67	High	0	0.005698	3.47
	FALSE	High	IQEVDAQMLR		0.045881	0	1	1	3	Q9CZ13	0	1202.62	High	0	0.000855	2.47
	FALSE	High	MVLAAAGGVEHQQLLDLAQK		6.26666e-06	0	1	1	12	Q9CZ13	0	2092.12	High	0	3.458e-11	7.13
	FALSE	High	NALVSHLDGTTPVCEDIGR	1xCarbamidomethyl [C14]	3.68641e-05	0	1	2	6	Q9CZ13	0	2054	High	0	4.858e-10	5.44
	FALSE	High	VVELLADIVQNSSLEDSQIEKER		9.06667e-06	0	1	2	12	Q9CZ13	1	2614.36	High	0	2.008e-09	7.3
	FALSE	High	VVELLADIVQNSSLEDSQIEKERDVILR		0.014805	0	1	2	3	Q9CZ13	2	3210.72	High	0	7.664e-05	4.85
	FALSE	High	VYEEDAVPGLTPCR	1xCarbamidomethyl [C13]	0.00184517	0	1	1	7	Q9CZ13	0	1605.76	High	0	0.0001492	3.6
	FALSE	High	TDLTDYLNR		0.0604167	0	1	1	14	Q9CZ13	0	1110.54	High	0	0.00296	3.25
	FALSE	High	EMQENDASMQNVVFDYLHATAFQGTPLAQAVEGPSENVR		0.000184983	0	1	1	15	Q9CZ13	0	4293.98	High	0	7.799e-07	3.97
FALSE	High	Master Protein	P60710	Actin, cytoplasmic 1 OS=Mus musculus OX=10090 GN=Actb PE=1 SV=1	0	55.832	37	12	149	4	1	375	41.7	5.48	427.91	12
	Checked	Confidence	Sequence	Modifications	Qvality PEP	Qvality q-value	# Protein Groups	# Proteins	# PSMs	Master Protein Accessions	# Missed Cleavages	Theo. MH+ [Da]	Confidence (by Search Engine): Sequest HT	Percolator q-Value (by Search Engine): Sequest HT	Percolator PEP (by Search Engine): Sequest HT	XCorr (by Search Engine): Sequest HT
	FALSE	High	IWHHTFYNELR		0.0150134	0	1	9	11	P60710	0	1515.75	High	0	0.005667	3
	FALSE	High	VAPEEHPVLLTEAPLNPK		0.000475647	0	1	6	16	P60710	0	1954.06	High	0	5.299e-08	4.66
	FALSE	High	SYELPDGQVITIGNER		0.000226175	0	2	10	15	P60710; P62737	0	1790.89	High	0	3.151e-08	4.47
	FALSE	High	EITALAPSTMK		0.025626	0	2	9	17	P60710; P62737	0	1161.62	High	0	0.0002453	2.95
	FALSE	High	DSYVGDEAQSK		0.0412684	0	2	14	9	P60710; P62737	0	1198.52	High	0	0.0008715	2.48
	FALSE	High	DSYVGDEAQSKR		0.100768	0	2	14	8	P60710; P62737	1	1354.62	High	0	0.008226	2.12
	FALSE	High	DLTDYLMK		0.123128	0	2	14	10	P60710; P62737	0	998.486	High	0	0.009615	2.03
	FALSE	High	AGFAGDDAPR		0.0338358	0	2	18	13	P60710; P62737	0	976.448	High	0	0.000446	2.68
	FALSE	High	AVFPSIVGRPR		0.0136777	0	2	18	22	P60710; P62737	0	1198.71	High	0	0.0004831	3.01
	FALSE	High	KDLYANTVLSGGTTMYPGIADR		7.4333e-05	0	1	5	8	P60710	1	2343.16	High	0	8.356e-08	7.35
	FALSE	High	GYSFTTTAER		0.131564	0	1	5	10	P60710	0	1132.53	High	0.0001386	0.01647	2.44
	FALSE	High	HQGVMVGMGQK		0.00577005	0	2	16	10	P60710; P62737	0	1171.57	High	0	0.0001048	3.82
FALSE	High	Master Protein	P01837	Immunoglobulin kappa constant OS=Mus musculus OX=10090 GN=Igkc PE=1 SV=2	0	52.624	89	9	757	9	1	107	11.9	5.9	946.06	9
	Checked	Confidence	Sequence	Modifications	Qvality PEP	Qvality q-value	# Protein Groups	# Proteins	# PSMs	Master Protein Accessions	# Missed Cleavages	Theo. MH+ [Da]	Confidence (by Search Engine): Sequest HT	Percolator q-Value (by Search Engine): Sequest HT	Percolator PEP (by Search Engine): Sequest HT	XCorr (by Search Engine): Sequest HT
	FALSE	High	QNGVLNSWTDQDSK		0.00304244	0	1	2	5	P01837	0	1591.73	High	0	2.693e-06	4.96
	FALSE	High	QNGVLNSWTDQDSKDSTYSMSSTLTLTKDEYER		0.000557593	0	1	2	1	P01837	2	3799.72	High	0	7.448e-08	7.11
	FALSE	High	RADAAPTVSIFPPSSEQLTSGGASVVCFLNNFYPK	1xCarbamidomethyl [C27]	2.05925e-08	0	1	1	49	P01837	1	3727.84	High	0	3.136e-17	7.48
	FALSE	High	TSTSPIVK		0.068959	0	1	2	548	P01837	0	832.477	High	0.003397	0.08297	2.2
	FALSE	High	DSTYSMSSTLTLTKDEYER		6.00844e-06	0	1	2	15	P01837	1	2227.01	High	0	9.292e-11	6.64
	FALSE	High	IDGSERQNGVLNSWTDQDSK		0.138696	0	1	2	1	P01837	1	2249.04	High	0	0.009589	3.22
	FALSE	High	HNSYTCEATHK	1xCarbamidomethyl [C6]	0.00991524	0	1	2	116	P01837	0	1347.57	High	0	3.385e-05	4.13
	FALSE	High	ADAAPTVSIFPPSSEQLTSGGASVVCFLNNFYPK	1xCarbamidomethyl [C26]	0.21769	0.00376478	1	1	2	P01837	0	3571.74	High	0.001574	0.04776	1.8
	FALSE	High	WKIDGSER		0.265234	0.00967993	1	2	20	P01837	1	990.5	High	0.007302	0.1498	2.09
FALSE	High	Master Protein	P10126	Elongation factor 1-alpha 1 OS=Mus musculus OX=10090 GN=Eef1a1 PE=1 SV=3	0	48.535	32	12	255	12	1	462	50.1	9.01	550.77	12
	Checked	Confidence	Sequence	Modifications	Qvality PEP	Qvality q-value	# Protein Groups	# Proteins	# PSMs	Master Protein Accessions	# Missed Cleavages	Theo. MH+ [Da]	Confidence (by Search Engine): Sequest HT	Percolator q-Value (by Search Engine): Sequest HT	Percolator PEP (by Search Engine): Sequest HT	XCorr (by Search Engine): Sequest HT
	FALSE	High	SGDAAIVDMVPGKPMCVESFSDYPPLGR	1xCarbamidomethyl [C16]	7.6806e-05	0	1	1	9	P10126	0	2995.4	High	0	4.19e-08	3.37
	FALSE	High	QTVAVGVIK		0.123675	0	1	2	12	P10126	0	914.567	High	0.0001386	0.01855	2.39
	FALSE	High	MDSTEPPYSQK		0.0323063	0	1	3	2	P10126	0	1282.56	High	0	0.001544	3.14
	FALSE	High	VETGVLKPGMVVTFAPVNVTTEVK		0.000923817	0	1	1	9	P10126	0	2515.38	High	0	3.105e-06	5.52
	FALSE	High	STTTGHLIYK		0.0364329	0	1	4	4	P10126	0	1120.6	High	0	0.0005227	2.42
	FALSE	High	THINIVVIGHVDSGK		0.000318177	0	1	4	4	P10126	0	1588.88	High	0	2.272e-08	4.72
	FALSE	High	TIEKFEKEAAEMGK		0.0176703	0	1	4	3	P10126	2	1610.81	High	0	0.000341	3.19
	FALSE	High	IGGIGTVPVGR		0.0278567	0	1	2	15	P10126	0	1025.61	High	0	0.0002945	2.82
	FALSE	High	YYVTIIDAPGHR		0.0327579	0	1	3	3	P10126	0	1404.73	High	0	0.001454	3.03
	FALSE	High	KLEDGPK		0.148759	0.00102313	1	1	115	P10126	1	786.436	High	0.0001386	0.0177	2.86
	FALSE	High	QLIVGVNK		0.177641	0.00194596	1	4	6	P10126	0	870.541	High	0.00161	0.05026	2.34
	FALSE	High	EAAEMGK		0.160176	0.00194596	1	4	73	P10126	0	735.334	High	0.00287	0.07459	2.1
FALSE	High	Master Protein	Q9D0E1	Heterogeneous nuclear ribonucleoprotein M OS=Mus musculus OX=10090 GN=Hnrnpm PE=1 SV=3	0	48.155	20	12	45	12	1	729	77.6	8.63	104.78	12
	Checked	Confidence	Sequence	Modifications	Qvality PEP	Qvality q-value	# Protein Groups	# Proteins	# PSMs	Master Protein Accessions	# Missed Cleavages	Theo. MH+ [Da]	Confidence (by Search Engine): Sequest HT	Percolator q-Value (by Search Engine): Sequest HT	Percolator PEP (by Search Engine): Sequest HT	XCorr (by Search Engine): Sequest HT
	FALSE	High	QGGGGAGGSVPGIER		0.000638552	0	1	4	2	Q9D0E1	0	1298.64	High	0	2.854e-07	4
	FALSE	High	NLPFDFTWK		0.110677	0	1	4	9	Q9D0E1	0	1167.58	High	0.0001386	0.01832	2.17
	FALSE	High	INEILSNALK		0.0408895	0	1	4	2	Q9D0E1	0	1114.65	High	0	0.0006668	2.64
	FALSE	High	MGAGLGHGMDR		0.0125771	0	1	4	4	Q9D0E1	0	1101.49	High	0	0.0003574	2.4
	FALSE	High	MGANSLER		0.139306	0	1	3	6	Q9D0E1	0	877.42	High	7.588e-05	0.01212	2.5
	FALSE	High	MGPAMGPALGAGIER		0.0857139	0	1	3	3	Q9D0E1	0	1427.71	High	0	0.003725	2.17
	FALSE	High	MGPLGLDHMASSIER		0.000369524	0	1	3	3	Q9D0E1	0	1613.78	High	0	8.259e-08	4.8
	FALSE	High	FGSGMNMGR		0.0721665	0	1	5	2	Q9D0E1	0	956.408	High	0	0.002266	1.86
	FALSE	High	AFITNIPFDVK		0.0265947	0	1	4	5	Q9D0E1	0	1264.69	High	0	0.0003562	2.85
	FALSE	High	GNFGGSFAGSFGGAGGHAPGVAR		2.81082e-05	0	1	3	3	Q9D0E1	0	2034.95	High	0	4.809e-10	5.81
	FALSE	High	MGANNLER		0.170167	0.00194596	1	3	1	Q9D0E1	0	904.431	High	0.0001386	0.01516	1.59
	FALSE	High	MGPAIER		0.221355	0.00634113	1	3	5	Q9D0E1	0	773.397	High	0.00161	0.04946	1.48
FALSE	High	Master Protein	P62737	Actin, aortic smooth muscle OS=Mus musculus OX=10090 GN=Acta2 PE=1 SV=1	0	47.957	31	11	120	3	1	377	42	5.39	326.69	11
	Checked	Confidence	Sequence	Modifications	Qvality PEP	Qvality q-value	# Protein Groups	# Proteins	# PSMs	Master Protein Accessions	# Missed Cleavages	Theo. MH+ [Da]	Confidence (by Search Engine): Sequest HT	Percolator q-Value (by Search Engine): Sequest HT	Percolator PEP (by Search Engine): Sequest HT	XCorr (by Search Engine): Sequest HT
	FALSE	High	IWHHSFYNELR		0.0124024	0	1	6	4	P62737	0	1501.73	High	0	8.685e-05	3.22
	FALSE	High	VAPEEHPTLLTEAPLNPK		0.000364378	0	1	9	9	P62737	0	1956.04	High	0	3.023e-08	4.26
	FALSE	High	SYELPDGQVITIGNER		0.000226175	0	2	10	15	P60710; P62737	0	1790.89	High	0	3.151e-08	4.47
	FALSE	High	EITALAPSTMK		0.025626	0	2	9	17	P60710; P62737	0	1161.62	High	0	0.0002453	2.95
	FALSE	High	DSYVGDEAQSK		0.0412684	0	2	14	9	P60710; P62737	0	1198.52	High	0	0.0008715	2.48
	FALSE	High	DSYVGDEAQSKR		0.100768	0	2	14	8	P60710; P62737	1	1354.62	High	0	0.008226	2.12
	FALSE	High	DLTDYLMK		0.123128	0	2	14	10	P60710; P62737	0	998.486	High	0	0.009615	2.03
	FALSE	High	AGFAGDDAPR		0.0338358	0	2	18	13	P60710; P62737	0	976.448	High	0	0.000446	2.68
	FALSE	High	AVFPSIVGRPR		0.0136777	0	2	18	22	P60710; P62737	0	1198.71	High	0	0.0004831	3.01
	FALSE	High	GYSFVTTAER		0.0641112	0	1	7	3	P62737	0	1130.55	High	0	0.003237	2.67
	FALSE	High	HQGVMVGMGQK		0.00577005	0	2	16	10	P60710; P62737	0	1171.57	High	0	0.0001048	3.82
FALSE	High	Master Protein	Q91VB8	Alpha globin 1 OS=Mus musculus OX=10090 GN=Hba-a1 PE=1 SV=1	0	47.602	56	7	44	7	1	142	15.1	8.22	117.34	7
	Checked	Confidence	Sequence	Modifications	Qvality PEP	Qvality q-value	# Protein Groups	# Proteins	# PSMs	Master Protein Accessions	# Missed Cleavages	Theo. MH+ [Da]	Confidence (by Search Engine): Sequest HT	Percolator q-Value (by Search Engine): Sequest HT	Percolator PEP (by Search Engine): Sequest HT	XCorr (by Search Engine): Sequest HT
	FALSE	High	LRVDPVNFK		0.129835	0	1	2	8	Q91VB8	1	1087.63	High	0	0.008271	3.18
	FALSE	High	MFASFPTTK		0.106323	0	1	2	12	Q91VB8	0	1029.51	High	0	0.008498	2.42
	FALSE	High	TYFPHFDVSHGSAQVK		0.00075559	0	1	2	4	Q91VB8	0	1819.88	High	0	1.407e-07	3.99
	FALSE	High	VADALANAAGHLDDLPGALSALSDLHAHK		1.91571e-05	0	1	1	6	Q91VB8	0	2863.47	High	0	2.01e-10	6.05
	FALSE	High	KVADALANAAGHLDDLPGALSALSDLHAHK		0.000300818	0	1	1	1	Q91VB8	1	2991.56	High	0	2.004e-08	3.86
	FALSE	High	IGGHGAEYGAEALER		0.000100732	0	1	2	7	Q91VB8	0	1529.73	High	0	1.994e-09	4.11
	FALSE	High	VDPVNFK		0.26203	0.00967993	1	4	6	Q91VB8	0	818.441	High	0.002229	0.06366	2.04
FALSE	High	Master Protein	Q8CDG1	Piwi-like protein 2 OS=Mus musculus OX=10090 GN=Piwil2 PE=1 SV=2	0	46.943	18	14	59	14	1	971	109.4	8.97	156.29	14
	Checked	Confidence	Sequence	Modifications	Qvality PEP	Qvality q-value	# Protein Groups	# Proteins	# PSMs	Master Protein Accessions	# Missed Cleavages	Theo. MH+ [Da]	Confidence (by Search Engine): Sequest HT	Percolator q-Value (by Search Engine): Sequest HT	Percolator PEP (by Search Engine): Sequest HT	XCorr (by Search Engine): Sequest HT
	FALSE	High	NTSFVTSEDLNWVK		0.00946336	0	1	1	3	Q8CDG1	0	1639.8	High	0	2.967e-05	3.27
	FALSE	High	NYGITVKEDDQPLLIHRPSER		0.0308452	0	1	1	2	Q8CDG1	1	2480.29	High	0	0.0003659	3.25
	FALSE	High	QHHGALECLLQR	1xCarbamidomethyl [C8]	0.0042592	0	1	1	3	Q8CDG1	0	1461.74	High	0	1.243e-05	3.3
	FALSE	High	ISQNETASNELTR		0.0120604	0	1	1	4	Q8CDG1	0	1462.71	High	0	4.941e-05	2.86
	FALSE	High	LQIWPGYAASIR		0.0734893	0	1	1	2	Q8CDG1	0	1374.75	High	0	0.002356	2.46
	FALSE	High	LQQVVELK		0.125883	0	1	1	2	Q8CDG1	0	956.578	High	0	0.007716	1.93
	FALSE	High	SSLPDPSVLAAGDSK		0.00571641	0	1	2	8	Q8CDG1	0	1443.73	High	0	2.522e-05	3.01
	FALSE	High	GEILLLPELSFMTGIPEK		0.00458975	0	1	1	13	Q8CDG1	0	1987.08	High	0	1.329e-05	3.95
	FALSE	High	DLTQQINLSPK		0.0265947	0	1	1	6	Q8CDG1	0	1256.68	High	0	0.0002669	2.82
	FALSE	High	IDDVDWNKTPK		0.0314217	0	1	1	1	Q8CDG1	1	1330.66	High	0	0.0003798	2.62
	FALSE	High	GTPQSLGLNLIK		0.105377	0	1	2	1	Q8CDG1	0	1240.73	High	0	0.005181	2.26
	FALSE	High	KPEDSSPPLQPVQK		0.146822	0.00102313	1	2	9	Q8CDG1	0	1549.82	High	7.588e-05	0.01093	2.77
	FALSE	High	ELVNMLEK		0.162975	0.00194596	1	1	1	Q8CDG1	0	975.518	High	0.0001386	0.01375	2.09
	FALSE	High	IAGPIGMR		0.263095	0.00967993	1	1	4	Q8CDG1	0	814.46	High	0.001248	0.04178	1.88
FALSE	High	Master Protein	Q3U7K7	RING-type E3 ubiquitin transferase OS=Mus musculus OX=10090 GN=Trim21 PE=1 SV=1	0	45.829	18	9	34	9	1	462	53.3	6.7	126.31	9
	Checked	Confidence	Sequence	Modifications	Qvality PEP	Qvality q-value	# Protein Groups	# Proteins	# PSMs	Master Protein Accessions	# Missed Cleavages	Theo. MH+ [Da]	Confidence (by Search Engine): Sequest HT	Percolator q-Value (by Search Engine): Sequest HT	Percolator PEP (by Search Engine): Sequest HT	XCorr (by Search Engine): Sequest HT
	FALSE	High	NQALQELISELER		0.0133006	0	1	2	1	Q3U7K7	0	1542.81	High	0	6.09e-05	3.4
	FALSE	High	IRGSELELLQEVR		0.109695	0	1	2	2	Q3U7K7	1	1541.86	High	0.00161	0.05137	3.44
	FALSE	High	MGDTHQNVSDNEER		0.0309883	0	1	1	2	Q3U7K7	0	1631.67	High	0	0.0003681	2.68
	FALSE	High	EAELAEKNQALQELISELER		2.51817e-06	0	1	2	7	Q3U7K7	1	2313.19	High	0	1.498e-12	6.74
	FALSE	High	EAELAEKNQALQELISELERR		0.0109866	0	1	2	4	Q3U7K7	2	2469.29	High	0	0.0001936	3.21
	FALSE	High	FSNYPMVLGAQR		0.072495	0	1	2	2	Q3U7K7	0	1382.69	High	0	0.002291	2.86
	FALSE	High	DHTRVPIEEAAK		0.00472021	0	1	2	2	Q3U7K7	1	1365.71	High	0	6.805e-06	4.05
	FALSE	High	GSELELLQEVR		0.0267183	0	1	2	4	Q3U7K7	0	1272.68	High	0	0.0003777	3.2
	FALSE	High	HIANMVENLK		0.0112983	0	1	2	10	Q3U7K7	0	1168.61	High	0	9.381e-05	4.05
FALSE	High	Master Protein	P08113	Endoplasmin OS=Mus musculus OX=10090 GN=Hsp90b1 PE=1 SV=2	0	44.49	17	11	41	9	1	802	92.4	4.82	125.59	11
	Checked	Confidence	Sequence	Modifications	Qvality PEP	Qvality q-value	# Protein Groups	# Proteins	# PSMs	Master Protein Accessions	# Missed Cleavages	Theo. MH+ [Da]	Confidence (by Search Engine): Sequest HT	Percolator q-Value (by Search Engine): Sequest HT	Percolator PEP (by Search Engine): Sequest HT	XCorr (by Search Engine): Sequest HT
	FALSE	High	SGTSEFLNK		0.0765515	0	1	1	2	P08113	0	982.484	High	0	0.0034	2.47
	FALSE	High	EGSRTDDEVVQREEEAIQLDGLNASQIR		0.00370217	0	1	1	1	P08113	2	3157.54	High	0	4.067e-06	4.86
	FALSE	High	ELISNASDALDK		0.0198493	0	2	4	3	P11499; P08113	0	1275.64	High	0	0.0001423	3.49
	FALSE	High	ELISNASDALDKIR		0.000752066	0	2	4	10	P11499; P08113	1	1544.83	High	0	3.134e-07	4.4
	FALSE	High	EATEKEFEPLLNWMK		0.0432151	0	1	2	5	P08113	1	1864.91	High	0	0.0007506	3.32
	FALSE	High	FQSSHHSTDITSLDQYVER		0.000111124	0	1	2	12	P08113	0	2250.04	High	0	2.454e-09	4.76
	FALSE	High	LGVIEDHSNR		0.0138058	0	1	2	3	P08113	0	1139.58	High	0	0.0001675	2.99
	FALSE	High	GVVDSDDLPLNVSR		0.00345157	0	1	2	1	P08113	0	1485.75	High	0	3.494e-06	3.86
	FALSE	High	SGYLLPDTK		0.219516	0.00469608	1	1	1	P08113	0	993.525	High	0.0005338	0.02742	1.93
	FALSE	High	SILFVPTSAPR		0.226011	0.00634113	1	2	1	P08113	0	1187.68	High	0.0007848	0.02914	2.08
	FALSE	High	LIINSLYK		0.272836	0.00967993	1	1	2	P08113	0	963.587	High	0.008921	0.1721	1.15
FALSE	High	Master Protein	F6TQW2	Immunoglobulin heavy constant gamma 2C (Fragment) OS=Mus musculus OX=10090 GN=Ighg2c PE=1 SV=2	0	41.939	19	5	540	3	1	404	44.2	6.9	1096.27	5
	Checked	Confidence	Sequence	Modifications	Qvality PEP	Qvality q-value	# Protein Groups	# Proteins	# PSMs	Master Protein Accessions	# Missed Cleavages	Theo. MH+ [Da]	Confidence (by Search Engine): Sequest HT	Percolator q-Value (by Search Engine): Sequest HT	Percolator PEP (by Search Engine): Sequest HT	XCorr (by Search Engine): Sequest HT
	FALSE	High	NTATVLDSDGSYFMYSK		0.000995563	0	1	3	5	F6TQW2	0	1898.85	High	0	1.499e-06	3.83
	FALSE	High	VPITQNPCPPLK	1xCarbamidomethyl [C8]	0.0183404	0	1	2	3	F6TQW2	0	1363.74	High	0	0.0001208	3.17
	FALSE	High	VVSALPIQHQDWMSGK		0.00018585	0	2	7	493	F6TQW2; A0A0A6YVP0	0	1795.92	High	0	1.465e-07	4.23
	FALSE	High	VVSALPIQHQDWMSGKEFK		0.000941254	0	2	7	37	F6TQW2; A0A0A6YVP0	1	2200.12	High	0	2.833e-06	4.79
	FALSE	High	TTAPSVYPLAPVCGGTTGSSVTLGCLVK	2xCarbamidomethyl [C13; C25]	0.000360987	0	1	2	2	F6TQW2	0	2793.42	High	0	2.96e-08	4.09
FALSE	High	Master Protein	A0A0A0MQF6	Glyceraldehyde-3-phosphate dehydrogenase OS=Mus musculus OX=10090 GN=Gapdh PE=1 SV=1	0	40.9	37	8	144	8	1	359	38.6	8.97	153.3	8
	Checked	Confidence	Sequence	Modifications	Qvality PEP	Qvality q-value	# Protein Groups	# Proteins	# PSMs	Master Protein Accessions	# Missed Cleavages	Theo. MH+ [Da]	Confidence (by Search Engine): Sequest HT	Percolator q-Value (by Search Engine): Sequest HT	Percolator PEP (by Search Engine): Sequest HT	XCorr (by Search Engine): Sequest HT
	FALSE	High	VIISAPSADAPMFVMGVNHEKYDNSLK		0.00550679	0	1	5	3	A0A0A0MQF6	1	2933.45	High	0	0.0004099	3.28
	FALSE	High	VIHDNFGIVEGLMTTVHAITATQK		3.02916e-05	0	1	5	6	A0A0A0MQF6	0	2595.36	High	0	1.663e-06	4.67
	FALSE	High	VVDLMAYMASKE		0.0289087	0	1	4	7	A0A0A0MQF6	1	1356.65	High	0	0.0004371	3.64
	FALSE	High	WGEAGAEYVVESTGVFTTMEK		0.00131788	0	1	5	1	A0A0A0MQF6	0	2291.05	High	0	4.583e-07	5.61
	FALSE	High	TVDGPSGK		0.0604167	0	1	5	106	A0A0A0MQF6	0	760.384	High	0	0.002032	1.69
	FALSE	High	LISWYDNEYGYSNR		0.00645427	0	1	5	4	A0A0A0MQF6	0	1779.8	High	0	1.799e-05	3.48
	FALSE	High	GAAQNIIPASTGAAK		0.00269433	0	1	5	15	A0A0A0MQF6	0	1369.74	High	0	2.077e-06	3.76
	FALSE	High	LEKPAKYDDIK		0.0574526	0	1	4	2	A0A0A0MQF6	1	1319.72	High	0	0.001388	2.66
FALSE	High	Master Protein	Q9WTM5	RuvB-like 2 OS=Mus musculus OX=10090 GN=Ruvbl2 PE=1 SV=3	0	39.183	26	8	20	8	1	463	51.1	5.64	71.25	8
	Checked	Confidence	Sequence	Modifications	Qvality PEP	Qvality q-value	# Protein Groups	# Proteins	# PSMs	Master Protein Accessions	# Missed Cleavages	Theo. MH+ [Da]	Confidence (by Search Engine): Sequest HT	Percolator q-Value (by Search Engine): Sequest HT	Percolator PEP (by Search Engine): Sequest HT	XCorr (by Search Engine): Sequest HT
	FALSE	High	QASQGMVGQLAAR		0.0136777	0	1	3	3	Q9WTM5	0	1316.67	High	0	0.002176	2.62
	FALSE	High	TQGFLALFSGDTGEIK		0.000489178	0	1	1	4	Q9WTM5	0	1683.86	High	0	1.007e-07	4.13
	FALSE	High	TTEMETIYDLGTK		0.0150134	0	1	3	2	Q9WTM5	0	1501.71	High	0	7.892e-05	3.73
	FALSE	High	EYQDAFLFNELKGETMDTS		0.00964159	0	1	2	4	Q9WTM5	1	2237.99	High	0	0.0001473	4.24
	FALSE	High	ALESDMAPVLIMATNR		0.00335614	0	1	1	2	Q9WTM5	0	1731.88	High	0	3.291e-06	3.64
	FALSE	High	DKVQAGDVITIDKATGK		0.0239029	0	1	3	1	Q9WTM5	2	1758.96	High	0	0.0002125	2.68
	FALSE	High	KGTEVQVDDIKR		0.0105843	0	1	1	1	Q9WTM5	2	1387.75	High	0	3.753e-05	4.92
	FALSE	High	LLIVSTSPYSEKDTK		0.00311436	0	1	2	3	Q9WTM5	1	1680.91	High	0	2.822e-06	4.06
FALSE	High	Master Protein	P60122	RuvB-like 1 OS=Mus musculus OX=10090 GN=Ruvbl1 PE=1 SV=1	0	38.222	22	8	28	8	1	456	50.2	6.42	97.81	8
	Checked	Confidence	Sequence	Modifications	Qvality PEP	Qvality q-value	# Protein Groups	# Proteins	# PSMs	Master Protein Accessions	# Missed Cleavages	Theo. MH+ [Da]	Confidence (by Search Engine): Sequest HT	Percolator q-Value (by Search Engine): Sequest HT	Percolator PEP (by Search Engine): Sequest HT	XCorr (by Search Engine): Sequest HT
	FALSE	High	QAASGLVGQENAR		0.00621764	0	1	1	2	P60122	0	1300.66	High	0	1.328e-05	2.74
	FALSE	High	YSVQLLTPANLLAK		0.00238604	0	1	1	4	P60122	0	1530.89	High	0	2.608e-06	3.63
	FALSE	High	TMLYTPQEMK		0.0830476	0	1	1	1	P60122	0	1241.59	High	0	0.003068	2.21
	FALSE	High	TISHVIIGLK		0.0206974	0	1	2	6	P60122	0	1080.68	High	0	0.0002505	3.19
	FALSE	High	AQTEGINISEEALNHLGEIGTK		1.7204e-05	0	1	1	6	P60122	0	2324.17	High	0	1.355e-09	6.38
	FALSE	High	LDPSIFESLQK		0.0146677	0	1	2	3	P60122	0	1276.68	High	0	7.5e-05	2.98
	FALSE	High	ILADQQDKYMK		0.0312766	0	1	1	3	P60122	1	1352.69	High	0	0.0003762	2.77
	FALSE	High	GLGLDESGLAK		0.0351107	0	1	1	3	P60122	0	1059.57	High	0	0.0004813	2.7
FALSE	High	Master Protein	B2RXZ1	Poly(A)-specific ribonuclease PNLDC1 OS=Mus musculus OX=10090 GN=Pnldc1 PE=1 SV=1	0	36.352	11	6	31	6	1	531	61.3	8.38	117.19	6
	Checked	Confidence	Sequence	Modifications	Qvality PEP	Qvality q-value	# Protein Groups	# Proteins	# PSMs	Master Protein Accessions	# Missed Cleavages	Theo. MH+ [Da]	Confidence (by Search Engine): Sequest HT	Percolator q-Value (by Search Engine): Sequest HT	Percolator PEP (by Search Engine): Sequest HT	XCorr (by Search Engine): Sequest HT
	FALSE	High	NHPTLQVSLYR		0.0612505	0	1	2	2	B2RXZ1	0	1327.71	High	0	0.001589	2.68
	FALSE	High	RWPGVSEQQVYR		0.0904762	0	1	1	6	B2RXZ1	1	1504.77	High	0	0.004003	4.53
	FALSE	High	VSNLLEVYEVLSSNLNPTK		6.31122e-05	0	1	1	16	B2RXZ1	0	2119.13	High	0	7.39e-10	6.01
	FALSE	High	VSNLLEVYEVLSSNLNPTKDSGPVIIHAR		7.29558e-05	0	1	1	2	B2RXZ1	1	3164.7	High	0	1.005e-09	2.55
	FALSE	High	SQFLLLTNK		0.0841805	0	1	1	3	B2RXZ1	0	1063.61	High	0	0.003241	2.4
	FALSE	High	DSGPVIIHAR		0.0577161	0	1	1	2	B2RXZ1	0	1064.58	High	0	0.001404	2.41
FALSE	High	Master Protein	Q8BMF4	Dihydrolipoyllysine-residue acetyltransferase component of pyruvate dehydrogenase complex, mitochondrial OS=Mus musculus OX=10090 GN=Dlat PE=1 SV=2	0	34.909	18	9	77	9	1	642	67.9	8.57	223.85	9
	Checked	Confidence	Sequence	Modifications	Qvality PEP	Qvality q-value	# Protein Groups	# Proteins	# PSMs	Master Protein Accessions	# Missed Cleavages	Theo. MH+ [Da]	Confidence (by Search Engine): Sequest HT	Percolator q-Value (by Search Engine): Sequest HT	Percolator PEP (by Search Engine): Sequest HT	XCorr (by Search Engine): Sequest HT
	FALSE	High	VPLPSLSPTMQAGTIAR		0.0102443	0	1	1	1	Q8BMF4	0	1738.95	High	0	3.499e-05	3.33
	FALSE	High	VAPAPAGVFTDIPISNIR		0.000199352	0	1	1	12	Q8BMF4	0	1838.02	High	0	2.582e-07	4.67
	FALSE	High	VFVSPLAK		0.0994233	0	1	1	12	Q8BMF4	0	860.524	High	0.0001386	0.0131	2.07
	FALSE	High	AAPAAAAAMAPPGPR		0.00185381	0	1	1	9	Q8BMF4	0	1319.69	High	0	1.124e-05	4.15
	FALSE	High	GLETIASDVVSLASK		0.00041534	0	1	1	13	Q8BMF4	0	1489.81	High	0	2.143e-07	4.52
	FALSE	High	DIDSFVPSK		0.165819	0.00194596	1	1	8	Q8BMF4	0	1007.5	High	0.0001386	0.01879	2.05
	FALSE	High	YLEKPITMLL		0.159483	0.00194596	1	1	6	Q8BMF4	0	1220.7	High	0.0001386	0.01688	2.57
	FALSE	High	ILVPEGTR		0.227896	0.00634113	1	1	10	Q8BMF4	0	884.52	High	0.0007848	0.02982	1.84
	FALSE	High	GIDLTQVK		0.268471	0.00967993	1	1	6	Q8BMF4	0	873.504	High	0.003253	0.08122	1.91
FALSE	High	Master Protein	Q8CAQ8	MICOS complex subunit Mic60 OS=Mus musculus OX=10090 GN=Immt PE=1 SV=1	0	34.05	15	9	71	9	1	757	83.8	6.61	145.97	9
	Checked	Confidence	Sequence	Modifications	Qvality PEP	Qvality q-value	# Protein Groups	# Proteins	# PSMs	Master Protein Accessions	# Missed Cleavages	Theo. MH+ [Da]	Confidence (by Search Engine): Sequest HT	Percolator q-Value (by Search Engine): Sequest HT	Percolator PEP (by Search Engine): Sequest HT	XCorr (by Search Engine): Sequest HT
	FALSE	High	LSTDDLNSLIAHAHR		0.00429918	0	1	4	4	Q8CAQ8	0	1662.86	High	0	5.567e-06	4.23
	FALSE	High	VVSQYHELVVQAR		0.0248071	0	1	4	6	Q8CAQ8	0	1527.83	High	0	0.0002557	3.07
	FALSE	High	TAMDNSEIAGEKK		0.0963513	0	1	5	4	Q8CAQ8	1	1393.66	High	0.0007848	0.02939	2.97
	FALSE	High	TSSAEMPTIPLGSAVEAIR		0.00796289	0	1	3	2	Q8CAQ8	0	1929.99	High	0	2.644e-05	3.92
	FALSE	High	EIAGATPHITAAEGR		0.00483175	0	1	4	3	Q8CAQ8	0	1493.77	High	0	7.12e-06	3.34
	FALSE	High	GIEQAVQSHAVAEEEAR		0.000292497	0	1	3	4	Q8CAQ8	0	1823.89	High	0	7.172e-08	4.59
	FALSE	High	SLEDALNR		0.147465	0.00102313	1	6	3	Q8CAQ8	0	917.469	High	7.588e-05	0.01147	1.82
	FALSE	High	KPVQSGPLK		0.181486	0.00194596	1	6	2	Q8CAQ8	0	953.578	High	0.0001386	0.01755	2.52
	FALSE	High	AHSNILK		0.230749	0.00634113	1	5	43	Q8CAQ8	0	782.452	High	0.00161	0.04907	2.25
FALSE	High	Master Protein	P29341	Polyadenylate-binding protein 1 OS=Mus musculus OX=10090 GN=Pabpc1 PE=1 SV=2	0	33.327	17	9	33	9	1	636	70.6	9.5	79.36	9
	Checked	Confidence	Sequence	Modifications	Qvality PEP	Qvality q-value	# Protein Groups	# Proteins	# PSMs	Master Protein Accessions	# Missed Cleavages	Theo. MH+ [Da]	Confidence (by Search Engine): Sequest HT	Percolator q-Value (by Search Engine): Sequest HT	Percolator PEP (by Search Engine): Sequest HT	XCorr (by Search Engine): Sequest HT
	FALSE	High	NFGEDMDDERLKELFGK		0.0136141	0	1	1	3	P29341	2	2042.95	High	0	8.894e-05	3.28
	FALSE	High	SGVGNIFIK		0.0321572	0	1	3	3	P29341	0	934.536	High	0	0.0003998	2.79
	FALSE	High	VANTSTQTMGPRPAAAAAAATPAVR		0.000355959	0	1	1	1	P29341	0	2381.24	High	0	2.882e-08	5.82
	FALSE	High	FSPAGPILSIR		0.0352733	0	1	3	6	P29341	0	1157.67	High	0	0.0004871	2.2
	FALSE	High	GFGFVSFERHEDAQK		0.0285097	0	1	2	1	P29341	1	1753.83	High	0	0.0003092	3.08
	FALSE	High	ALDTMNFDVIK		0.0252718	0	1	4	8	P29341	0	1266.64	High	0	0.0004366	3.23
	FALSE	High	GYGFVHFETQEAAER		0.0202219	0	1	1	1	P29341	0	1740.8	High	0	0.0001483	2.48
	FALSE	High	FGPALSVK		0.142394	0.00102313	1	2	7	P29341	0	818.477	High	7.588e-05	0.01019	1.95
	FALSE	High	GFGFVSFER		0.152037	0.00102313	1	3	3	P29341	0	1045.51	High	0.0001386	0.0138	2.21
FALSE	High	Master Protein	E9PV24	Fibrinogen alpha chain OS=Mus musculus OX=10090 GN=Fga PE=1 SV=1	0	32.798	17	11	89	11	1	789	87.4	6.11	89.68	11
	Checked	Confidence	Sequence	Modifications	Qvality PEP	Qvality q-value	# Protein Groups	# Proteins	# PSMs	Master Protein Accessions	# Missed Cleavages	Theo. MH+ [Da]	Confidence (by Search Engine): Sequest HT	Percolator q-Value (by Search Engine): Sequest HT	Percolator PEP (by Search Engine): Sequest HT	XCorr (by Search Engine): Sequest HT
	FALSE	High	NNKDSNSLTR		0.111172	0	1	1	44	E9PV24	1	1148.57	High	0	0.009633	1.71
	FALSE	High	MSPVPDLVPGSFK		0.0121733	0	1	1	6	E9PV24	0	1373.71	High	0	5.073e-05	2.63
	FALSE	High	VTSSGTSTTHR		0.0933697	0	1	1	7	E9PV24	0	1133.55	High	0	0.008186	1.22
	FALSE	High	SQLQEAPPEWK		0.0921189	0	1	1	5	E9PV24	0	1312.65	High	0	0.006617	2.54
	FALSE	High	EINLQDYEGHQK		0.00418035	0	1	1	6	E9PV24	0	1473.7	High	0	5.778e-06	3.41
	FALSE	High	GDFANANNFDNTYGQVSEDLRR		0.010055	0	1	1	3	E9PV24	1	2503.12	High	0	3.369e-05	4.22
	FALSE	High	AQQIQALQSNVR		0.0711894	0	1	1	6	E9PV24	0	1355.74	High	0	0.00269	2.95
	FALSE	High	GLIDEANQDFTNR		0.0273449	0	1	1	2	E9PV24	0	1492.7	High	0	0.0002811	3.1
	FALSE	High	DGGSRGDSPGDSR		0.146182	0.00102313	1	1	1	E9PV24	1	1262.54	High	7.588e-05	0.01076	1.63
	FALSE	High	QLQQVIAK		0.141771	0.00102313	1	1	6	E9PV24	0	927.562	High	7.588e-05	0.01004	2.59
	FALSE	High	AQLIDMK		0.226011	0.00634113	1	1	3	E9PV24	0	818.444	High	0.00287	0.07519	1.61
FALSE	High	Master Protein	P07724	Albumin OS=Mus musculus OX=10090 GN=Alb PE=1 SV=3	0	32.791	16	8	42	8	1	608	68.6	6.07	111.72	8
	Checked	Confidence	Sequence	Modifications	Qvality PEP	Qvality q-value	# Protein Groups	# Proteins	# PSMs	Master Protein Accessions	# Missed Cleavages	Theo. MH+ [Da]	Confidence (by Search Engine): Sequest HT	Percolator q-Value (by Search Engine): Sequest HT	Percolator PEP (by Search Engine): Sequest HT	XCorr (by Search Engine): Sequest HT
	FALSE	High	AADKDTCFSTEGPNLVTR	1xCarbamidomethyl [C7]	0.0942125	0	1	1	1	P07724	1	1981.93	High	0	0.004055	2.32
	FALSE	High	LSQTFPNADFAEITK		0.000460333	0	1	1	8	P07724	0	1681.84	High	0	2.057e-06	3.88
	FALSE	High	LVQEVTDFAK		0.0438165	0	1	1	7	P07724	0	1149.62	High	0	0.0036	2.86
	FALSE	High	YNDLGEQHFK		0.0502997	0	1	1	5	P07724	0	1250.58	High	7.588e-05	0.01144	1.74
	FALSE	High	APQVSTPTLVEAAR		0.00315833	0	1	1	5	P07724	0	1439.79	High	0	2.889e-06	4.05
	FALSE	High	KQTALAELVK		0.0109866	0	1	1	5	P07724	1	1100.67	High	0	0.0002317	3.87
	FALSE	High	LGEYGFQNAILVR		0.00340352	0	1	1	8	P07724	0	1479.8	High	0	8.222e-06	4.24
	FALSE	High	LATDLTK		0.211401	0.00376478	1	1	3	P07724	0	761.44	High	0.0002675	0.02511	1.87
FALSE	High	Master Protein	A2AE89	Glutathione S-transferase OS=Mus musculus OX=10090 GN=Gstm1 PE=1 SV=2	0	29.771	33	7	38	4	1	244	28.5	8.19	110.43	7
	Checked	Confidence	Sequence	Modifications	Qvality PEP	Qvality q-value	# Protein Groups	# Proteins	# PSMs	Master Protein Accessions	# Missed Cleavages	Theo. MH+ [Da]	Confidence (by Search Engine): Sequest HT	Percolator q-Value (by Search Engine): Sequest HT	Percolator PEP (by Search Engine): Sequest HT	XCorr (by Search Engine): Sequest HT
	FALSE	High	ITQSNAILR		0.0793761	0	2	15	9	P15626; A2AE89	0	1015.59	High	0	0.005171	2.45
	FALSE	High	MLLEYTDSSYDEKR		0.00046249	0	1	2	2	A2AE89	1	1749.8	High	0	1.12e-07	5.21
	FALSE	High	YIATPIFSK		0.0775992	0	1	3	7	A2AE89	0	1039.58	High	0	0.003954	2.19
	FALSE	High	ADIVENQVMDTR		0.0124024	0	1	3	2	A2AE89	0	1390.66	High	0	0.0002709	2.94
	FALSE	High	KHHLDGETEEER		0.00585145	0	1	3	3	A2AE89	1	1479.68	High	0	1.075e-05	3.85
	FALSE	High	LGLDFPNLPYLIDGSHK		0.00153768	0	2	11	9	P15626; A2AE89	0	1899	High	0	7.559e-06	4.73
	FALSE	High	LYSEFLGK		0.15742	0.00194596	2	14	6	P15626; A2AE89	0	956.509	High	0.0001386	0.01657	2.22
FALSE	High	Master Protein	P48722	Heat shock 70 kDa protein 4L OS=Mus musculus OX=10090 GN=Hspa4l PE=1 SV=2	0	28.945	11	8	36	8	1	838	94.3	5.74	62.73	8
	Checked	Confidence	Sequence	Modifications	Qvality PEP	Qvality q-value	# Protein Groups	# Proteins	# PSMs	Master Protein Accessions	# Missed Cleavages	Theo. MH+ [Da]	Confidence (by Search Engine): Sequest HT	Percolator q-Value (by Search Engine): Sequest HT	Percolator PEP (by Search Engine): Sequest HT	XCorr (by Search Engine): Sequest HT
	FALSE	High	SFDDPIVQTER		0.0101492	0	1	2	5	P48722	0	1306.63	High	0	3.448e-05	2.32
	FALSE	High	LSLTQDPVVK		0.0793761	0	1	1	6	P48722	0	1099.64	High	0	0.004538	2.9
	FALSE	High	NAVEEYVYDFR		0.0293133	0	1	1	1	P48722	0	1404.64	High	0	0.0003272	3.45
	FALSE	High	YLEEERPFAIEQVTGMLLAK		0.000121447	0	1	3	5	P48722	0	2337.22	High	0	2.945e-09	4.28
	FALSE	High	YVEHEERPK		0.0705451	0	1	1	4	P48722	0	1186.59	High	0	0.003317	2.32
	FALSE	High	SIDLPIQSSLYR		0.0298615	0	1	1	3	P48722	0	1391.75	High	0	0.0004306	2.79
	FALSE	High	AKAPPSDKQDR		0.125883	0	1	2	9	P48722	2	1212.63	High	7.588e-05	0.01029	2.41
	FALSE	High	MIMQDKLEK		0.197613	0.00291259	1	5	3	P48722	1	1135.58	High	0.0008319	0.03273	1.72
FALSE	High	Master Protein	P20152	Vimentin OS=Mus musculus OX=10090 GN=Vim PE=1 SV=3	0	28.823	23	10	34	10	1	466	53.7	5.12	74.91	10
	Checked	Confidence	Sequence	Modifications	Qvality PEP	Qvality q-value	# Protein Groups	# Proteins	# PSMs	Master Protein Accessions	# Missed Cleavages	Theo. MH+ [Da]	Confidence (by Search Engine): Sequest HT	Percolator q-Value (by Search Engine): Sequest HT	Percolator PEP (by Search Engine): Sequest HT	XCorr (by Search Engine): Sequest HT
	FALSE	High	QDVDNASLAR		0.0658892	0	1	2	1	P20152	0	1088.53	High	0	0.001868	2.59
	FALSE	High	NLQEAEEWYK		0.056669	0	1	6	3	P20152	0	1309.61	High	0	0.001343	2.17
	FALSE	High	LQDEIQNMKEEMAR		0.0715137	0	1	2	3	P20152	1	1734.81	High	0	0.002739	2.14
	FALSE	High	VEVERDNLAEDIMR		0.0075998	0	1	2	5	P20152	1	1688.83	High	0	3.57e-05	3.98
	FALSE	High	EYQDLLNVK		0.11469	0	1	9	3	P20152	0	1121.58	High	0	0.007529	2.46
	FALSE	High	FADLSEAANR		0.0946366	0	1	2	2	P20152	0	1093.53	High	0	0.004089	2.17
	FALSE	High	FANYIDKVR		0.110185	0	1	3	7	P20152	1	1125.61	High	0	0.007114	1.57
	FALSE	High	ILLAELEQLKGQGK		0.00345157	0	1	2	8	P20152	1	1539.91	High	0	8.032e-06	3.96
	FALSE	High	LGDLYEEEMR		0.113169	0	1	2	1	P20152	0	1254.57	High	0	0.006076	2.59
	FALSE	High	QQYESVAAK		0.273936	0.00967993	1	2	1	P20152	0	1023.51	High	0.001407	0.04609	2.09
FALSE	High	Master Protein	P01644	Ig kappa chain V-V region HP R16.7 OS=Mus musculus OX=10090 PE=1 SV=1	0	28.347	47	4	79	4	1	108	11.9	7.97	259.11	4
	Checked	Confidence	Sequence	Modifications	Qvality PEP	Qvality q-value	# Protein Groups	# Proteins	# PSMs	Master Protein Accessions	# Missed Cleavages	Theo. MH+ [Da]	Confidence (by Search Engine): Sequest HT	Percolator q-Value (by Search Engine): Sequest HT	Percolator PEP (by Search Engine): Sequest HT	XCorr (by Search Engine): Sequest HT
	FALSE	High	TFGGGTKLEIK		0.00550679	0	1	8	50	P01644	1	1150.65	High	0	2.548e-05	3.32
	FALSE	High	TFGGGTKLEIKR		0.00911669	0	1	7	8	P01644	2	1306.75	High	0	0.0001736	3.61
	FALSE	High	DIQMTQTTSSLSASLGDR		0.000247186	0	1	5	13	P01644	0	1910.91	High	0	5.878e-07	5.28
	FALSE	High	ASQDISNYLNWYQQKPDGTVK		0.000449697	0	1	4	8	P01644	0	2455.19	High	0	1.885e-06	4.52
FALSE	High	Master Protein	Q9CQB4	Cytochrome b-c1 complex subunit 7 OS=Mus musculus OX=10090 GN=Uqcrb PE=1 SV=1	0	25.685	50	5	37	5	1	111	13.6	9.11	152.47	5
	Checked	Confidence	Sequence	Modifications	Qvality PEP	Qvality q-value	# Protein Groups	# Proteins	# PSMs	Master Protein Accessions	# Missed Cleavages	Theo. MH+ [Da]	Confidence (by Search Engine): Sequest HT	Percolator q-Value (by Search Engine): Sequest HT	Percolator PEP (by Search Engine): Sequest HT	XCorr (by Search Engine): Sequest HT
	FALSE	High	WYYNAAGFNK		0.0551329	0	1	2	1	Q9CQB4	0	1233.57	High	0	0.001265	2.18
	FALSE	High	DQWTKYEEDKFYLEPYLK		8.04823e-05	0	1	2	12	Q9CQB4	2	2395.15	High	0	3.104e-08	6.33
	FALSE	High	DDTLHETEDVKEAIR		0.000678563	0	1	2	7	Q9CQB4	1	1770.85	High	0	1.835e-07	5.18
	FALSE	High	LGLMRDDTLHETEDVKEAIR		0.00335614	0	1	2	6	Q9CQB4	2	2341.18	High	0	1.682e-05	4.75
	FALSE	High	ALDLTMR		0.24648	0.00634113	1	2	11	Q9CQB4	0	819.439	High	0.001666	0.05276	2.27
FALSE	High	Master Protein	Q9Z2X1	Heterogeneous nuclear ribonucleoprotein F OS=Mus musculus OX=10090 GN=Hnrnpf PE=1 SV=3	0	25.495	18	6	139	4	1	415	45.7	5.49	127.83	6
	Checked	Confidence	Sequence	Modifications	Qvality PEP	Qvality q-value	# Protein Groups	# Proteins	# PSMs	Master Protein Accessions	# Missed Cleavages	Theo. MH+ [Da]	Confidence (by Search Engine): Sequest HT	Percolator q-Value (by Search Engine): Sequest HT	Percolator PEP (by Search Engine): Sequest HT	XCorr (by Search Engine): Sequest HT
	FALSE	High	ITGEAFVQFASQELAEK		8.55258e-05	0	1	3	12	Q9Z2X1	0	1867.94	High	0	4.027e-08	5.43
	FALSE	High	ATENDIYNFFSPLNPVR		0.000711038	0	2	3	9	Q8C2Q7; Q9Z2X1	0	1996.98	High	0	1.241e-07	4.66
	FALSE	High	HSGPNSADSANDGFVR		0.00752919	0	1	3	1	Q9Z2X1	0	1630.72	High	0	1.825e-05	4.26
	FALSE	High	VHIEIGPDGR		0.190206	0.00194596	2	4	3	Q8C2Q7; Q9Z2X1	0	1092.58	High	0.0001386	0.01957	1.54
	FALSE	High	TEMDWVLK		0.170902	0.00194596	1	3	1	Q9Z2X1	0	1021.5	High	0.0001386	0.01538	2.13
	FALSE	High	SSQEEVR		0.238506	0.00634113	1	3	113	Q9Z2X1	0	834.395	High	0.003577	0.09332	1.8
FALSE	High	Master Protein	P63101	14-3-3 protein zeta/delta OS=Mus musculus OX=10090 GN=Ywhaz PE=1 SV=1	0	24.95	29	5	19	4	1	245	27.8	4.79	62.59	5
	Checked	Confidence	Sequence	Modifications	Qvality PEP	Qvality q-value	# Protein Groups	# Proteins	# PSMs	Master Protein Accessions	# Missed Cleavages	Theo. MH+ [Da]	Confidence (by Search Engine): Sequest HT	Percolator q-Value (by Search Engine): Sequest HT	Percolator PEP (by Search Engine): Sequest HT	XCorr (by Search Engine): Sequest HT
	FALSE	High	MDKNELVQK	1xAcetyl [N-Term]	0.0741594	0	1	5	6	P63101	1	1146.58	High	0	0.002415	3.36
	FALSE	High	SVTEQGAELSNEER		0.00266927	0	1	4	1	P63101	0	1548.71	High	0	2.036e-06	4.59
	FALSE	High	TAFDEAIAELDTLSEESYK		0.000568118	0	1	1	3	P63101	0	2131.99	High	0	7.674e-08	3.59
	FALSE	High	DSTLIMQLLR		0.0323063	0	3	7	7	P68254; P63101; P62259	0	1189.66	High	0	0.001675	2.81
	FALSE	High	GIVDQSQQAYQEAFEISKK		0.00165709	0	1	2	2	P63101	1	2169.08	High	0	7.384e-07	4.61
FALSE	High	Master Protein	P53395	Lipoamide acyltransferase component of branched-chain alpha-keto acid dehydrogenase complex, mitochondrial OS=Mus musculus OX=10090 GN=Dbt PE=1 SV=2	0	24.42	17	7	40	7	1	482	53.2	8.6	123.42	7
	Checked	Confidence	Sequence	Modifications	Qvality PEP	Qvality q-value	# Protein Groups	# Proteins	# PSMs	Master Protein Accessions	# Missed Cleavages	Theo. MH+ [Da]	Confidence (by Search Engine): Sequest HT	Percolator q-Value (by Search Engine): Sequest HT	Percolator PEP (by Search Engine): Sequest HT	XCorr (by Search Engine): Sequest HT
	FALSE	High	QTGAILPPSPK		0.0221914	0	1	1	5	P53395	0	1108.64	High	0	0.001031	2.53
	FALSE	High	VIDGATMSR		0.0980955	0	1	1	4	P53395	0	949.477	High	0	0.004428	2.09
	FALSE	High	SYLENPAFMLLDLK		0.00304244	0	1	1	14	P53395	0	1653.86	High	0	1.083e-05	3.89
	FALSE	High	TFPTPIAKPPVFTGK		0.00946336	0	1	1	1	P53395	0	1600.91	High	0	2.969e-05	3.12
	FALSE	High	ILKEDILSFLEK		0.0110379	0	1	1	9	P53395	1	1447.84	High	0	0.001043	3.87
	FALSE	High	SEITPPPPQPK		0.151376	0.00102313	1	1	1	P53395	0	1190.64	High	7.588e-05	0.01169	2.3
	FALSE	High	LSDIGEGIR		0.155382	0.00102313	1	1	6	P53395	0	959.516	High	0.0001386	0.0131	2.57
FALSE	High	Master Protein	P01665	Ig kappa chain V-III region PC 7043 OS=Mus musculus OX=10090 PE=1 SV=1	0	24.369	53	3	28	2	1	111	12	4.61	125.4	3
	Checked	Confidence	Sequence	Modifications	Qvality PEP	Qvality q-value	# Protein Groups	# Proteins	# PSMs	Master Protein Accessions	# Missed Cleavages	Theo. MH+ [Da]	Confidence (by Search Engine): Sequest HT	Percolator q-Value (by Search Engine): Sequest HT	Percolator PEP (by Search Engine): Sequest HT	XCorr (by Search Engine): Sequest HT
	FALSE	High	DIVLTQSPASLAVSLGQR		9.08854e-05	0	4	18	23	P01660; P01665; P01655; P01672	0	1855.03	High	0	1.601e-09	5.01
	FALSE	High	ASQSVDYDGDSYMNWYQQKPGQPPK		5.40887e-05	0	1	5	4	P01665	0	2889.28	High	0	1.031e-07	5.41
	FALSE	High	LLIYAASNLESGIPAR		0.0013745	0	1	6	1	P01665	0	1687.94	High	0	4.993e-07	3.99
FALSE	High	Master Protein	P00342	L-lactate dehydrogenase C chain OS=Mus musculus OX=10090 GN=Ldhc PE=1 SV=2	0	24.141	23	6	44	6	1	332	35.9	8.21	123.12	6
	Checked	Confidence	Sequence	Modifications	Qvality PEP	Qvality q-value	# Protein Groups	# Proteins	# PSMs	Master Protein Accessions	# Missed Cleavages	Theo. MH+ [Da]	Confidence (by Search Engine): Sequest HT	Percolator q-Value (by Search Engine): Sequest HT	Percolator PEP (by Search Engine): Sequest HT	XCorr (by Search Engine): Sequest HT
	FALSE	High	QVVEGGYEVLNMK		0.00103834	0	1	2	6	P00342	0	1465.74	High	0	2.77e-07	3.86
	FALSE	High	VNMTAEEEGLLKK		0.00535463	0	1	2	10	P00342	1	1461.76	High	0	7.191e-05	3.86
	FALSE	High	VIGSGCNLDSAR	1xCarbamidomethyl [C6]	0.0245779	0	1	13	5	P00342	0	1248.6	High	0	0.0002255	3.06
	FALSE	High	SLNPAIGTDSDKEHWK		0.0267183	0	1	4	12	P00342	1	1797.88	High	0	0.0002685	3.75
	FALSE	High	EQLIQNLVPEDK		0.0338358	0	1	5	2	P00342	0	1425.76	High	0	0.0004455	2.84
	FALSE	High	LVIITAGAR		0.146822	0.00102313	1	12	9	P00342	0	913.583	High	7.588e-05	0.01088	2.56
FALSE	High	Master Protein	A0A075B5Y4	Immunoglobulin heavy variable 1-81 (Fragment) OS=Mus musculus OX=10090 GN=Ighv1-81 PE=1 SV=1	0	24.063	36	5	120	3	1	117	13	8.79	301.73	5
	Checked	Confidence	Sequence	Modifications	Qvality PEP	Qvality q-value	# Protein Groups	# Proteins	# PSMs	Master Protein Accessions	# Missed Cleavages	Theo. MH+ [Da]	Confidence (by Search Engine): Sequest HT	Percolator q-Value (by Search Engine): Sequest HT	Percolator PEP (by Search Engine): Sequest HT	XCorr (by Search Engine): Sequest HT
	FALSE	High	SGNTYYNEK		0.0705451	0	1	1	6	A0A075B5Y4	0	1075.47	High	0	0.005375	3.03
	FALSE	High	SSSTAYMELR		0.0448371	0	5	10	34	A0A075B5U7; A0A075B5V1; A0A075B5Y4; A0A0A6YXN4; A0A075B5V0	0	1144.53	High	0	0.002201	3.12
	FALSE	High	TGQGLEWIGEIYPR		0.000205024	0	1	1	18	A0A075B5Y4	0	1618.82	High	0	7.155e-08	5.31
	FALSE	High	ATLTADKSSSTAYMELR		0.000336538	0	1	2	6	A0A075B5Y4	1	1844.91	High	0	6.389e-07	4.84
	FALSE	High	GKATLTADK		0.0705451	0	2	12	56	A0A075B5Y4; A0A0B4J1J7	1	904.51	High	0	0.003448	2.23
FALSE	High	Master Protein	A8DUK4	Beta-globin OS=Mus musculus OX=10090 GN=Hbb-bs PE=1 SV=1	0	23.891	39	4	34	4	1	147	15.7	7.69	113.76	4
	Checked	Confidence	Sequence	Modifications	Qvality PEP	Qvality q-value	# Protein Groups	# Proteins	# PSMs	Master Protein Accessions	# Missed Cleavages	Theo. MH+ [Da]	Confidence (by Search Engine): Sequest HT	Percolator q-Value (by Search Engine): Sequest HT	Percolator PEP (by Search Engine): Sequest HT	XCorr (by Search Engine): Sequest HT
	FALSE	High	VITAFNDGLNHLDSLK		0.00102388	0	1	3	1	A8DUK4	0	1756.92	High	0	2.689e-07	4.1
	FALSE	High	VNADEVGGEALGR		0.00277095	0	1	2	12	A8DUK4	0	1286.63	High	0	6.408e-06	3.65
	FALSE	High	YFDSFGDLSSASAIMGNAK		0.000103597	0	1	3	11	A8DUK4	0	1980.9	High	0	8.825e-09	4.85
	FALSE	High	AAVSGLWGK		0.0500692	0	1	2	10	A8DUK4	0	888.494	High	0	0.001026	2.79
FALSE	High	Master Protein	Q3UER8	Fibrinogen gamma chain OS=Mus musculus OX=10090 GN=Fgg PE=1 SV=1	0	23.181	12	3	14	3	1	443	50.3	5.62	47.59	3
	Checked	Confidence	Sequence	Modifications	Qvality PEP	Qvality q-value	# Protein Groups	# Proteins	# PSMs	Master Protein Accessions	# Missed Cleavages	Theo. MH+ [Da]	Confidence (by Search Engine): Sequest HT	Percolator q-Value (by Search Engine): Sequest HT	Percolator PEP (by Search Engine): Sequest HT	XCorr (by Search Engine): Sequest HT
	FALSE	High	MVEEIVKYEALLLTHETSIR		1.12151e-06	0	1	2	2	Q3UER8	1	2374.27	High	0	1.479e-13	6.87
	FALSE	High	TLEDILFR		0.0967845	0	1	2	9	Q3UER8	0	1006.56	High	0	0.0043	2.43
	FALSE	High	AIQVYYNPDQPPKPGMIDSATQK		0.000219918	0	1	2	3	Q3UER8	0	2561.27	High	0	1.485e-08	5.23
FALSE	High	Master Protein	Q91XW8	Inactive peptidyl-prolyl cis-trans isomerase FKBP6 OS=Mus musculus OX=10090 GN=Fkbp6 PE=1 SV=1	0	22.564	17	4	31	4	1	327	37.1	8	111.48	4
	Checked	Confidence	Sequence	Modifications	Qvality PEP	Qvality q-value	# Protein Groups	# Proteins	# PSMs	Master Protein Accessions	# Missed Cleavages	Theo. MH+ [Da]	Confidence (by Search Engine): Sequest HT	Percolator q-Value (by Search Engine): Sequest HT	Percolator PEP (by Search Engine): Sequest HT	XCorr (by Search Engine): Sequest HT
	FALSE	High	MLDISGDRGVLK		0.0372842	0	1	1	8	Q91XW8	1	1303.7	High	0	0.00081	3.37
	FALSE	High	YGEQALLIDKR		0.00711906	0	1	1	10	Q91XW8	1	1305.72	High	0	4.407e-05	3.71
	FALSE	High	YSGYLEHMDKPFDSNCFR	1xCarbamidomethyl [C16]	0.00258335	0	1	1	2	Q91XW8	0	2265.97	High	0	1.906e-06	5.21
	FALSE	High	EGTGDTVTPDASVLVK		9.13113e-05	0	1	1	11	Q91XW8	0	1588.81	High	0	8.097e-09	4.39
FALSE	High	Master Protein	A0A075B5V1	Immunoglobulin heavy variable 1-31 OS=Mus musculus OX=10090 GN=Ighv1-31 PE=4 SV=1	0	22.02	39	5	127	1	1	98	11	8.73	422.3	5
	Checked	Confidence	Sequence	Modifications	Qvality PEP	Qvality q-value	# Protein Groups	# Proteins	# PSMs	Master Protein Accessions	# Missed Cleavages	Theo. MH+ [Da]	Confidence (by Search Engine): Sequest HT	Percolator q-Value (by Search Engine): Sequest HT	Percolator PEP (by Search Engine): Sequest HT	XCorr (by Search Engine): Sequest HT
	FALSE	High	SSSTAYMELR		0.0448371	0	5	10	34	A0A075B5U7; A0A075B5V1; A0A075B5Y4; A0A0A6YXN4; A0A075B5V0	0	1144.53	High	0	0.002201	3.12
	FALSE	High	EVQLQQSGPELVKPGASVK		9.65808e-05	0	1	5	45	A0A075B5V1	0	1994.09	High	0	2.001e-08	5.37
	FALSE	High	ATLTVDKSSSTAYMELR		0.00049147	0	3	6	18	A0A075B5V1; A0A0A6YXN4; A0A075B5V0	1	1872.94	High	0	3.683e-07	5.03
	FALSE	High	ATLTVDK		0.216782	0.00376478	5	33	27	A0A0G2JGK2; A0A075B5V1; A0A0A6YXN4; A0A075B5X3; A0A075B5V0	0	747.425	High	0.0008319	0.03512	2.28
	FALSE	High	GKATLTVDK		0.265234	0.00967993	4	24	3	A0A0G2JGK2; A0A075B5V1; A0A0A6YXN4; A0A075B5V0	1	932.541	High	0.001574	0.0483	2.29
FALSE	High	Master Protein	A0A075B5V0	Immunoglobulin heavy variable 1-26 (Fragment) OS=Mus musculus OX=10090 GN=Ighv1-26 PE=4 SV=1	0	21.903	46	6	103	2	1	117	12.9	8.41	305.17	6
	Checked	Confidence	Sequence	Modifications	Qvality PEP	Qvality q-value	# Protein Groups	# Proteins	# PSMs	Master Protein Accessions	# Missed Cleavages	Theo. MH+ [Da]	Confidence (by Search Engine): Sequest HT	Percolator q-Value (by Search Engine): Sequest HT	Percolator PEP (by Search Engine): Sequest HT	XCorr (by Search Engine): Sequest HT
	FALSE	High	SSSTAYMELR		0.0448371	0	5	10	34	A0A075B5U7; A0A075B5V1; A0A075B5Y4; A0A0A6YXN4; A0A075B5V0	0	1144.53	High	0	0.002201	3.12
	FALSE	High	ASGYTFTDYYMNWVK		0.000581554	0	1	4	20	A0A075B5V0	0	1845.82	High	0	9.246e-07	4.63
	FALSE	High	ATLTVDKSSSTAYMELR		0.00049147	0	3	6	18	A0A075B5V1; A0A0A6YXN4; A0A075B5V0	1	1872.94	High	0	3.683e-07	5.03
	FALSE	High	ATLTVDK		0.216782	0.00376478	5	33	27	A0A0G2JGK2; A0A075B5V1; A0A0A6YXN4; A0A075B5X3; A0A075B5V0	0	747.425	High	0.0008319	0.03512	2.28
	FALSE	High	SLEWIGDINPNNGGTSYNQK		0.226011	0.00634113	1	4	1	A0A075B5V0	0	2207.04	High	0.0007848	0.0294	3.67
	FALSE	High	GKATLTVDK		0.265234	0.00967993	4	24	3	A0A0G2JGK2; A0A075B5V1; A0A0A6YXN4; A0A075B5V0	1	932.541	High	0.001574	0.0483	2.29
FALSE	High	Master Protein	A0A075B5X3	Immunoglobulin heavy variable 1-64 (Fragment) OS=Mus musculus OX=10090 GN=Ighv1-64 PE=1 SV=1	0	21.588	31	4	44	3	1	117	12.9	9.06	117.82	4
	Checked	Confidence	Sequence	Modifications	Qvality PEP	Qvality q-value	# Protein Groups	# Proteins	# PSMs	Master Protein Accessions	# Missed Cleavages	Theo. MH+ [Da]	Confidence (by Search Engine): Sequest HT	Percolator q-Value (by Search Engine): Sequest HT	Percolator PEP (by Search Engine): Sequest HT	XCorr (by Search Engine): Sequest HT
	FALSE	High	QRPGQGLEWIGMIHPNSGSTNYNEK		8.77473e-06	0	1	1	9	A0A075B5X3	0	2813.34	High	0	9.001e-10	6.28
	FALSE	High	QRPGQGLEWIGMIHPNSGSTNYNEKFK		0.000780725	0	1	1	1	A0A075B5X3	1	3088.51	High	0	1.51e-07	4.42
	FALSE	High	SKATLTVDK		0.109695	0	1	3	7	A0A075B5X3	1	962.552	High	0	0.005673	2.04
	FALSE	High	ATLTVDK		0.216782	0.00376478	5	33	27	A0A0G2JGK2; A0A075B5V1; A0A0A6YXN4; A0A075B5X3; A0A075B5V0	0	747.425	High	0.0008319	0.03512	2.28
FALSE	High	Master Protein	Q8C2Q7	Heterogeneous nuclear ribonucleoprotein H1 OS=Mus musculus OX=10090 GN=Hnrnph1 PE=1 SV=1	0	21.239	12	4	23	2	1	472	51.2	6.8	76.61	4
	Checked	Confidence	Sequence	Modifications	Qvality PEP	Qvality q-value	# Protein Groups	# Proteins	# PSMs	Master Protein Accessions	# Missed Cleavages	Theo. MH+ [Da]	Confidence (by Search Engine): Sequest HT	Percolator q-Value (by Search Engine): Sequest HT	Percolator PEP (by Search Engine): Sequest HT	XCorr (by Search Engine): Sequest HT
	FALSE	High	MMLGAEGGEGFVVK	1xAcetyl [N-Term]	0.0015092	0	1	2	4	Q8C2Q7	0	1466.7	High	0	7.754e-07	3.26
	FALSE	High	STGEAFVQFASQEIAEK		0.00122291	0	1	3	7	Q8C2Q7	0	1841.89	High	0	3.509e-06	3.91
	FALSE	High	ATENDIYNFFSPLNPVR		0.000711038	0	2	3	9	Q8C2Q7; Q9Z2X1	0	1996.98	High	0	1.241e-07	4.66
	FALSE	High	VHIEIGPDGR		0.190206	0.00194596	2	4	3	Q8C2Q7; Q9Z2X1	0	1092.58	High	0.0001386	0.01957	1.54
FALSE	High	Master Protein	Q60930	Voltage-dependent anion-selective channel protein 2 OS=Mus musculus OX=10090 GN=Vdac2 PE=1 SV=2	0	19.055	20	6	89	6	1	295	31.7	7.49	102.18	6
	Checked	Confidence	Sequence	Modifications	Qvality PEP	Qvality q-value	# Protein Groups	# Proteins	# PSMs	Master Protein Accessions	# Missed Cleavages	Theo. MH+ [Da]	Confidence (by Search Engine): Sequest HT	Percolator q-Value (by Search Engine): Sequest HT	Percolator PEP (by Search Engine): Sequest HT	XCorr (by Search Engine): Sequest HT
	FALSE	High	SFNAGGHK		0.0786607	0	1	2	56	Q60930	0	817.395	High	0	0.008508	1.93
	FALSE	High	LTFDTTFSPNTGKK		0.00324814	0	1	4	5	Q60930	1	1556.8	High	0	3.076e-06	3.47
	FALSE	High	LTLSALVDGK		0.0227128	0	1	2	5	Q60930	0	1016.6	High	0	0.0004648	3.05
	FALSE	High	YQLDPTASISAK		0.0333696	0	1	2	7	Q60930	0	1293.67	High	0	0.0004454	2.55
	FALSE	High	SNFAVGYR		0.129264	0	1	4	10	Q60930	0	913.453	High	7.588e-05	0.01055	2.36
	FALSE	High	GFGFGLVK		0.173122	0.00194596	1	5	6	Q60930	0	824.466	High	0.0008319	0.0343	1.7
FALSE	High	Master Protein	P11983	T-complex protein 1 subunit alpha OS=Mus musculus OX=10090 GN=Tcp1 PE=1 SV=3	0	18.601	8	4	24	4	1	556	60.4	6.16	72.99	4
	Checked	Confidence	Sequence	Modifications	Qvality PEP	Qvality q-value	# Protein Groups	# Proteins	# PSMs	Master Protein Accessions	# Missed Cleavages	Theo. MH+ [Da]	Confidence (by Search Engine): Sequest HT	Percolator q-Value (by Search Engine): Sequest HT	Percolator PEP (by Search Engine): Sequest HT	XCorr (by Search Engine): Sequest HT
	FALSE	High	MEGPLSVFGDR	1xAcetyl [N-Term]	0.0114041	0	1	2	13	P11983	0	1249.59	High	0	0.0006277	3.39
	FALSE	High	WIGLDLVHGKPR		0.000306496	0	1	1	5	P11983	0	1390.8	High	0	3.55e-08	3.63
	FALSE	High	SSFGPVGLDK		0.040142	0	1	2	2	P11983	0	1006.52	High	0	0.0006968	2.51
	FALSE	High	LLEVEHPAAK		0.0332156	0	1	3	4	P11983	0	1106.62	High	0	0.0004267	2.47
FALSE	High	Master Protein	A0A0A6YXN4	Immunoglobulin heavy variable V1-18 (Fragment) OS=Mus musculus OX=10090 GN=Ighv1-18 PE=1 SV=1	0	18.493	29	5	87	1	1	117	12.9	7.94	231.54	5
	Checked	Confidence	Sequence	Modifications	Qvality PEP	Qvality q-value	# Protein Groups	# Proteins	# PSMs	Master Protein Accessions	# Missed Cleavages	Theo. MH+ [Da]	Confidence (by Search Engine): Sequest HT	Percolator q-Value (by Search Engine): Sequest HT	Percolator PEP (by Search Engine): Sequest HT	XCorr (by Search Engine): Sequest HT
	FALSE	High	SSSTAYMELR		0.0448371	0	5	10	34	A0A075B5U7; A0A075B5V1; A0A075B5Y4; A0A0A6YXN4; A0A075B5V0	0	1144.53	High	0	0.002201	3.12
	FALSE	High	ASGYTFTDYNMDWVK		0.00448379	0	1	2	5	A0A0A6YXN4	0	1797.78	High	0	6.116e-06	3.1
	FALSE	High	ATLTVDKSSSTAYMELR		0.00049147	0	3	6	18	A0A075B5V1; A0A0A6YXN4; A0A075B5V0	1	1872.94	High	0	3.683e-07	5.03
	FALSE	High	ATLTVDK		0.216782	0.00376478	5	33	27	A0A0G2JGK2; A0A075B5V1; A0A0A6YXN4; A0A075B5X3; A0A075B5V0	0	747.425	High	0.0008319	0.03512	2.28
	FALSE	High	GKATLTVDK		0.265234	0.00967993	4	24	3	A0A0G2JGK2; A0A075B5V1; A0A0A6YXN4; A0A075B5V0	1	932.541	High	0.001574	0.0483	2.29
FALSE	High	Master Protein	F8WGL3	Cofilin-1 OS=Mus musculus OX=10090 GN=Cfl1 PE=1 SV=1	0	17.724	24	4	65	4	1	227	24.6	8.03	158.77	4
	Checked	Confidence	Sequence	Modifications	Qvality PEP	Qvality q-value	# Protein Groups	# Proteins	# PSMs	Master Protein Accessions	# Missed Cleavages	Theo. MH+ [Da]	Confidence (by Search Engine): Sequest HT	Percolator q-Value (by Search Engine): Sequest HT	Percolator PEP (by Search Engine): Sequest HT	XCorr (by Search Engine): Sequest HT
	FALSE	High	NIILEEGKEILVGDVGQTVDDPYTTFVK		1.31792e-05	0	1	3	8	F8WGL3	1	3092.6	High	0	8.004e-09	6.27
	FALSE	High	YALYDATYETK		0.0305609	0	1	4	3	F8WGL3	0	1337.63	High	0	0.0004682	3.07
	FALSE	High	KSSTPEEVK		0.0959198	0	1	3	50	F8WGL3	1	1004.53	High	0.001407	0.04481	2.4
	FALSE	High	MIYASSK		0.275039	0.00967993	1	5	4	F8WGL3	0	799.402	High	0.00302	0.07677	1.42
FALSE	High	Master Protein	D3YWG8	RNA helicase OS=Mus musculus OX=10090 GN=Mov10l1 PE=1 SV=1	0	17.612	4	4	28	4	1	1239	138.6	7.2	21.27	4
	Checked	Confidence	Sequence	Modifications	Qvality PEP	Qvality q-value	# Protein Groups	# Proteins	# PSMs	Master Protein Accessions	# Missed Cleavages	Theo. MH+ [Da]	Confidence (by Search Engine): Sequest HT	Percolator q-Value (by Search Engine): Sequest HT	Percolator PEP (by Search Engine): Sequest HT	XCorr (by Search Engine): Sequest HT
	FALSE	High	NDGQSMTK		0.0711894	0	1	3	22	D3YWG8	0	880.383	High	7.588e-05	0.01189	1.62
	FALSE	High	VVTSLLGWEK		0.0526623	0	1	4	1	D3YWG8	0	1131.64	High	0	0.001152	2.18
	FALSE	High	SPSWFSPAEAVQVMR		0.0082273	0	1	4	3	D3YWG8	0	1691.82	High	0	0.0001071	3.33
	FALSE	High	DATLGEAPQEPYGALLLK		0.000433189	0	1	3	2	D3YWG8	0	1885.99	High	0	1.009e-07	4.46
FALSE	High	Master Protein	Q9D051	Pyruvate dehydrogenase E1 component subunit beta, mitochondrial OS=Mus musculus OX=10090 GN=Pdhb PE=1 SV=1	0	17.481	12	3	9	3	1	359	38.9	6.87	28.19	3
	Checked	Confidence	Sequence	Modifications	Qvality PEP	Qvality q-value	# Protein Groups	# Proteins	# PSMs	Master Protein Accessions	# Missed Cleavages	Theo. MH+ [Da]	Confidence (by Search Engine): Sequest HT	Percolator q-Value (by Search Engine): Sequest HT	Percolator PEP (by Search Engine): Sequest HT	XCorr (by Search Engine): Sequest HT
	FALSE	High	IMEGPAFNFLDAPAVR		0.000102633	0	1	1	6	Q9D051	0	1747.88	High	0	2.324e-09	4.28
	FALSE	High	TIRPMDIEAIEASVMK		0.000711038	0	1	1	1	Q9D051	0	1803.93	High	0	1.242e-07	3.46
	FALSE	High	VVSPWNSEDAK		0.158105	0.00194596	1	1	2	Q9D051	0	1231.6	High	0.0001386	0.01283	1.41
FALSE	High	Master Protein	Q8K0E8	Fibrinogen beta chain OS=Mus musculus OX=10090 GN=Fgb PE=1 SV=1	0	17.216	11	5	24	5	1	481	54.7	7.08	58.8	5
	Checked	Confidence	Sequence	Modifications	Qvality PEP	Qvality q-value	# Protein Groups	# Proteins	# PSMs	Master Protein Accessions	# Missed Cleavages	Theo. MH+ [Da]	Confidence (by Search Engine): Sequest HT	Percolator q-Value (by Search Engine): Sequest HT	Percolator PEP (by Search Engine): Sequest HT	XCorr (by Search Engine): Sequest HT
	FALSE	High	RKEEPPSLRPAPPPISGGGYR		0.00977746	0	1	1	5	Q8K0E8	2	2261.21	High	0	0.001208	3.27
	FALSE	High	MGPTELLIEMEDWK		0.00212291	0	1	1	3	Q8K0E8	0	1691.8	High	0	1.248e-06	4.22
	FALSE	High	MGPTELLIEMEDWKGDKVK		0.0178355	0	1	1	5	Q8K0E8	2	2219.11	High	0	0.0006906	3.38
	FALSE	High	SILEDLR		0.225073	0.00634113	1	3	14	Q8K0E8	0	845.473	High	0.001407	0.04536	2.16
	FALSE	High	IRPFFPQQ		0.275039	0.00967993	1	1	4	Q8K0E8	0	1032.56	High	0.001458	0.04699	2.52
FALSE	High	Master Protein	Q9D0M3	Cytochrome c1, heme protein, mitochondrial OS=Mus musculus OX=10090 GN=Cyc1 PE=1 SV=1	0	17.164	12	3	28	3	1	325	35.3	9.16	94.09	3
	Checked	Confidence	Sequence	Modifications	Qvality PEP	Qvality q-value	# Protein Groups	# Proteins	# PSMs	Master Protein Accessions	# Missed Cleavages	Theo. MH+ [Da]	Confidence (by Search Engine): Sequest HT	Percolator q-Value (by Search Engine): Sequest HT	Percolator PEP (by Search Engine): Sequest HT	XCorr (by Search Engine): Sequest HT
	FALSE	High	LSDYFPKPYPNPEAAR		0.00013211	0	1	2	12	Q9D0M3	0	1864.92	High	0	3.533e-09	4.29
	FALSE	High	WASEPEHDHR		0.0826733	0	1	1	4	Q9D0M3	0	1263.55	High	0	0.003055	2.48
	FALSE	High	GLLSSLDHTSIR		0.00153768	0	1	2	12	Q9D0M3	0	1298.71	High	0	5.204e-06	3.94
FALSE	High	Master Protein	P01655	Ig kappa chain V-III region PC 7132 OS=Mus musculus OX=10090 PE=1 SV=1	0	16.963	30	2	43	1	1	112	12	5.34	171.94	2
	Checked	Confidence	Sequence	Modifications	Qvality PEP	Qvality q-value	# Protein Groups	# Proteins	# PSMs	Master Protein Accessions	# Missed Cleavages	Theo. MH+ [Da]	Confidence (by Search Engine): Sequest HT	Percolator q-Value (by Search Engine): Sequest HT	Percolator PEP (by Search Engine): Sequest HT	XCorr (by Search Engine): Sequest HT
	FALSE	High	DIVLTQSPASLAVSLGQR		9.08854e-05	0	4	18	23	P01660; P01665; P01655; P01672	0	1855.03	High	0	1.601e-09	5.01
	FALSE	High	LLIYAASNQGSGVPAR		0.000179866	0	1	5	20	P01655	0	1616.88	High	0	8.819e-08	4.14
FALSE	High	Master Protein	A0A075B5K2	Immunoglobulin kappa chain variable 9-124 OS=Mus musculus OX=10090 GN=Igkv9-124 PE=1 SV=7	0	16.838	35	3	21	3	1	95	10.4	5.01	70.38	3
	Checked	Confidence	Sequence	Modifications	Qvality PEP	Qvality q-value	# Protein Groups	# Proteins	# PSMs	Master Protein Accessions	# Missed Cleavages	Theo. MH+ [Da]	Confidence (by Search Engine): Sequest HT	Percolator q-Value (by Search Engine): Sequest HT	Percolator PEP (by Search Engine): Sequest HT	XCorr (by Search Engine): Sequest HT
	FALSE	High	LIYAASTLDSGVPK		0.00456836	0	1	2	8	A0A075B5K2	0	1434.78	High	0	6.336e-06	2.65
	FALSE	High	LIYAASTLDSGVPKR		0.0207938	0	1	2	1	A0A075B5K2	1	1590.88	High	0	0.0001576	2.84
	FALSE	High	DIQMTQSPSSLSASLGER		0.000257809	0	1	1	12	A0A075B5K2	0	1906.92	High	0	1.492e-07	5.27
FALSE	High	Master Protein	Q9ET47	Espin OS=Mus musculus OX=10090 GN=Espn PE=1 SV=2	0	16.591	5	4	14	4	1	871	94.4	7.69	42.04	4
	Checked	Confidence	Sequence	Modifications	Qvality PEP	Qvality q-value	# Protein Groups	# Proteins	# PSMs	Master Protein Accessions	# Missed Cleavages	Theo. MH+ [Da]	Confidence (by Search Engine): Sequest HT	Percolator q-Value (by Search Engine): Sequest HT	Percolator PEP (by Search Engine): Sequest HT	XCorr (by Search Engine): Sequest HT
	FALSE	High	DSLDALPVHHAAR		0.00456836	0	1	4	3	Q9ET47	0	1401.72	High	0	0.0001061	2.76
	FALSE	High	AADLQSYMDMLNPEK		0.00553257	0	1	9	4	Q9ET47	0	1725.78	High	0	9.492e-06	3.97
	FALSE	High	LASLPAWR		0.132729	0	1	9	4	Q9ET47	0	913.525	High	0.0001386	0.01715	2.51
	FALSE	High	HVEVDSLKEPK		0.0120043	0	1	1	3	Q9ET47	1	1280.68	High	0	4.908e-05	4.05
FALSE	High	Master Protein	A0A075B6A0	Immunoglobulin heavy constant mu (Fragment) OS=Mus musculus OX=10090 GN=Ighm PE=1 SV=2	0	15.785	11	4	11	4	1	476	52.6	6.39	23.26	4
	Checked	Confidence	Sequence	Modifications	Qvality PEP	Qvality q-value	# Protein Groups	# Proteins	# PSMs	Master Protein Accessions	# Missed Cleavages	Theo. MH+ [Da]	Confidence (by Search Engine): Sequest HT	Percolator q-Value (by Search Engine): Sequest HT	Percolator PEP (by Search Engine): Sequest HT	XCorr (by Search Engine): Sequest HT
	FALSE	High	LVESGFTTDPVTIENK		0.00412217	0	1	3	3	A0A075B6A0	0	1749.89	High	0	5.103e-06	3.05
	FALSE	High	YLATSQVLLSPK		0.0175882	0	1	3	5	A0A075B6A0	0	1319.76	High	0	0.0002009	2.93
	FALSE	High	GFSPADISVQWLQR		0.00800013	0	1	3	1	A0A075B6A0	0	1603.82	High	0	2.075e-05	3.27
	FALSE	High	DGFSGPAPR		0.164392	0.00194596	1	3	2	A0A075B6A0	0	903.432	High	0.0001386	0.01402	1.51
FALSE	High	Master Protein	A0A0G2JDV4	Immunoglobulin kappa variable 5-39 (Fragment) OS=Mus musculus OX=10090 GN=Igkv5-39 PE=1 SV=4	0	15.459	23	2	23	1	1	115	12.5	6.76	76.3	2
	Checked	Confidence	Sequence	Modifications	Qvality PEP	Qvality q-value	# Protein Groups	# Proteins	# PSMs	Master Protein Accessions	# Missed Cleavages	Theo. MH+ [Da]	Confidence (by Search Engine): Sequest HT	Percolator q-Value (by Search Engine): Sequest HT	Percolator PEP (by Search Engine): Sequest HT	XCorr (by Search Engine): Sequest HT
	FALSE	High	YASQSISGIPSR		0.00463283	0	2	4	17	A0A0B4J1J2; A0A0G2JDV4	0	1265.65	High	0	1.877e-05	3.45
	FALSE	High	ASQSISDYLHWYQQK		0.00483175	0	1	2	6	A0A0G2JDV4	0	1853.88	High	0	7.126e-06	4.5
FALSE	High	Master Protein	E9QNP0	KxDL motif-containing protein 1 OS=Mus musculus OX=10090 GN=Kxd1 PE=1 SV=1	0	15.418	20	4	13	4	1	232	26.8	9.83	31.63	4
	Checked	Confidence	Sequence	Modifications	Qvality PEP	Qvality q-value	# Protein Groups	# Proteins	# PSMs	Master Protein Accessions	# Missed Cleavages	Theo. MH+ [Da]	Confidence (by Search Engine): Sequest HT	Percolator q-Value (by Search Engine): Sequest HT	Percolator PEP (by Search Engine): Sequest HT	XCorr (by Search Engine): Sequest HT
	FALSE	High	IQDKEGIPPDQQR		0.10213	0	1	10	3	E9QNP0	1	1523.78	High	0	0.00486	2.44
	FALSE	High	TITLEVEPSDTIENVK		0.00535463	0	1	10	1	E9QNP0	0	1787.93	High	0	8.894e-06	4.77
	FALSE	High	TLSDYNIQK		0.092951	0	1	10	6	E9QNP0	0	1081.55	High	0	0.005202	2.5
	FALSE	High	ESTLHLVLR		0.0489322	0	1	10	3	E9QNP0	0	1067.62	High	0	0.002272	2.19
FALSE	High	Master Protein	P01672	Ig kappa chain V-III region PC 7940 OS=Mus musculus OX=10090 PE=1 SV=1	0	15.361	53	3	45	2	1	111	12	7.37	128.48	3
	Checked	Confidence	Sequence	Modifications	Qvality PEP	Qvality q-value	# Protein Groups	# Proteins	# PSMs	Master Protein Accessions	# Missed Cleavages	Theo. MH+ [Da]	Confidence (by Search Engine): Sequest HT	Percolator q-Value (by Search Engine): Sequest HT	Percolator PEP (by Search Engine): Sequest HT	XCorr (by Search Engine): Sequest HT
	FALSE	High	DIVLTQSPASLAVSLGQR		9.08854e-05	0	4	18	23	P01660; P01665; P01655; P01672	0	1855.03	High	0	1.601e-09	5.01
	FALSE	High	ASKSVSAFGYSYMHWYQQKPGQPPK	1xPhospho [Y/S]	0.130986	0	1	1	21	P01672	1	2952.35	High	0.007216	0.1488	3.06
	FALSE	High	LLIYLASNLESGVPAR		0.00982317	0	1	9	1	P01672	0	1715.97	High	0	3.215e-05	2.45
FALSE	High	Master Protein	P15626	Glutathione S-transferase Mu 2 OS=Mus musculus OX=10090 GN=Gstm2 PE=1 SV=2	0	15.199	20	4	30	1	1	218	25.7	7.39	75.84	4
	Checked	Confidence	Sequence	Modifications	Qvality PEP	Qvality q-value	# Protein Groups	# Proteins	# PSMs	Master Protein Accessions	# Missed Cleavages	Theo. MH+ [Da]	Confidence (by Search Engine): Sequest HT	Percolator q-Value (by Search Engine): Sequest HT	Percolator PEP (by Search Engine): Sequest HT	XCorr (by Search Engine): Sequest HT
	FALSE	High	ITQSNAILR		0.0793761	0	2	15	9	P15626; A2AE89	0	1015.59	High	0	0.005171	2.45
	FALSE	High	FLSKPIFAK		0.00920215	0	1	2	6	P15626	0	1050.63	High	0	0.0001127	2.49
	FALSE	High	LGLDFPNLPYLIDGSHK		0.00153768	0	2	11	9	P15626; A2AE89	0	1899	High	0	7.559e-06	4.73
	FALSE	High	LYSEFLGK		0.15742	0.00194596	2	14	6	P15626; A2AE89	0	956.509	High	0.0001386	0.01657	2.22
FALSE	High	Master Protein	Q8BFR5	Elongation factor Tu, mitochondrial OS=Mus musculus OX=10090 GN=Tufm PE=1 SV=1	0	14.81	10	3	5	3	1	452	49.5	7.56	15.79	3
	Checked	Confidence	Sequence	Modifications	Qvality PEP	Qvality q-value	# Protein Groups	# Proteins	# PSMs	Master Protein Accessions	# Missed Cleavages	Theo. MH+ [Da]	Confidence (by Search Engine): Sequest HT	Percolator q-Value (by Search Engine): Sequest HT	Percolator PEP (by Search Engine): Sequest HT	XCorr (by Search Engine): Sequest HT
	FALSE	High	TVVTGIEMFHK		0.00548113	0	1	2	2	Q8BFR5	0	1261.66	High	0	9.302e-06	2.78
	FALSE	High	TIGTGLVTDVPAMTEEDKNIK		0.0147362	0	1	1	1	Q8BFR5	1	2232.14	High	0	7.608e-05	3.3
	FALSE	High	LLDAVDTYIPVPTR		0.00277095	0	1	2	2	Q8BFR5	0	1572.86	High	0	5.014e-06	3.78
FALSE	High	Master Protein	P01639	Immunoglobulin kappa chain variable 9-120 OS=Mus musculus OX=10090 GN=Igkv9-120 PE=1 SV=1	0	14.191	28	2	15	2	1	130	14.3	5.48	60.61	2
	Checked	Confidence	Sequence	Modifications	Qvality PEP	Qvality q-value	# Protein Groups	# Proteins	# PSMs	Master Protein Accessions	# Missed Cleavages	Theo. MH+ [Da]	Confidence (by Search Engine): Sequest HT	Percolator q-Value (by Search Engine): Sequest HT	Percolator PEP (by Search Engine): Sequest HT	XCorr (by Search Engine): Sequest HT
	FALSE	High	LIYATSSLDSGVPK		0.00305669	0	1	2	7	P01639	0	1450.78	High	0	6.865e-06	3.33
	FALSE	High	ASQDIGSSLNWLQQEPDGTIKR		0.000109576	0	1	2	8	P01639	1	2443.22	High	0	1.018e-08	5.39
FALSE	High	Master Protein	P17742	Peptidyl-prolyl cis-trans isomerase A OS=Mus musculus OX=10090 GN=Ppia PE=1 SV=2	0	14.187	27	4	64	4	1	164	18	7.9	25.09	4
	Checked	Confidence	Sequence	Modifications	Qvality PEP	Qvality q-value	# Protein Groups	# Proteins	# PSMs	Master Protein Accessions	# Missed Cleavages	Theo. MH+ [Da]	Confidence (by Search Engine): Sequest HT	Percolator q-Value (by Search Engine): Sequest HT	Percolator PEP (by Search Engine): Sequest HT	XCorr (by Search Engine): Sequest HT
	FALSE	High	VSFELFADKVPK		0.0198493	0	1	1	2	P17742	1	1379.76	High	0	0.0001697	3.73
	FALSE	High	SIYGEKFEDENFILK		0.0129338	0	1	2	3	P17742	1	1831.91	High	0	5.731e-05	2.95
	FALSE	High	EGMNIVEAMER		0.0210857	0	1	2	1	P17742	0	1278.58	High	0	0.0001621	2.56
	FALSE	High	ALSTGEK		0.102588	0	1	2	58	P17742	0	705.378	High	0	0.004889	1.74
FALSE	High	Master Protein	P62259	14-3-3 protein epsilon OS=Mus musculus OX=10090 GN=Ywhae PE=1 SV=1	0	13.809	16	3	10	2	1	255	29.2	4.74	28.38	3
	Checked	Confidence	Sequence	Modifications	Qvality PEP	Qvality q-value	# Protein Groups	# Proteins	# PSMs	Master Protein Accessions	# Missed Cleavages	Theo. MH+ [Da]	Confidence (by Search Engine): Sequest HT	Percolator q-Value (by Search Engine): Sequest HT	Percolator PEP (by Search Engine): Sequest HT	XCorr (by Search Engine): Sequest HT
	FALSE	High	DSTLIMQLLR		0.0323063	0	3	7	7	P68254; P63101; P62259	0	1189.66	High	0	0.001675	2.81
	FALSE	High	EAAENSLVAYK		0.0234632	0	1	1	2	P62259	0	1194.6	High	0	0.0002037	2.74
	FALSE	High	AAFDDAIAELDTLSEESYK		0.000869347	0	1	1	1	P62259	0	2087.97	High	0	1.892e-07	3.74
FALSE	High	Master Protein	A0A140T8N1	Immunoglobulin kappa chain variable 1-88 (Fragment) OS=Mus musculus OX=10090 GN=Igkv1-88 PE=1 SV=2	0	13.703	17	2	22	2	1	120	13.2	8.02	83.27	2
	Checked	Confidence	Sequence	Modifications	Qvality PEP	Qvality q-value	# Protein Groups	# Proteins	# PSMs	Master Protein Accessions	# Missed Cleavages	Theo. MH+ [Da]	Confidence (by Search Engine): Sequest HT	Percolator q-Value (by Search Engine): Sequest HT	Percolator PEP (by Search Engine): Sequest HT	XCorr (by Search Engine): Sequest HT
	FALSE	High	FSGSGSGTDFTLK		0.00318799	0	1	9	7	A0A140T8N1	0	1303.62	High	0	4.056e-06	3.73
	FALSE	High	FSGVPDRFSGSGSGTDFTLK		0.000179027	0	1	6	15	A0A140T8N1	1	2061.99	High	0	3.763e-08	4.54
FALSE	High	Master Protein	P01660	Ig kappa chain V-III region PC 3741/TEPC 111 OS=Mus musculus OX=10090 PE=1 SV=1	0	13.502	26	2	40	1	1	111	12.1	5.38	147.2	2
	Checked	Confidence	Sequence	Modifications	Qvality PEP	Qvality q-value	# Protein Groups	# Proteins	# PSMs	Master Protein Accessions	# Missed Cleavages	Theo. MH+ [Da]	Confidence (by Search Engine): Sequest HT	Percolator q-Value (by Search Engine): Sequest HT	Percolator PEP (by Search Engine): Sequest HT	XCorr (by Search Engine): Sequest HT
	FALSE	High	DIVLTQSPASLAVSLGQR		9.08854e-05	0	4	18	23	P01660; P01665; P01655; P01672	0	1855.03	High	0	1.601e-09	5.01
	FALSE	High	ASNLESGIPAR		0.00781562	0	1	2	17	P01660	0	1114.59	High	0	0.0005672	3.15
FALSE	High	Master Protein	A0A0G2JGK2	Immunoglobulin heavy variable V1-74 (Fragment) OS=Mus musculus OX=10090 GN=Ighv1-74 PE=4 SV=1	0	13.21	29	4	44	2	1	117	12.9	8.88	118.92	4
	Checked	Confidence	Sequence	Modifications	Qvality PEP	Qvality q-value	# Protein Groups	# Proteins	# PSMs	Master Protein Accessions	# Missed Cleavages	Theo. MH+ [Da]	Confidence (by Search Engine): Sequest HT	Percolator q-Value (by Search Engine): Sequest HT	Percolator PEP (by Search Engine): Sequest HT	XCorr (by Search Engine): Sequest HT
	FALSE	High	QRPGQGLEWIGR		0.000825774	0	1	3	12	A0A0G2JGK2	0	1396.74	High	0	1.979e-06	5.24
	FALSE	High	IHPSDSDTNYNQK		0.029043	0	1	3	2	A0A0G2JGK2	0	1518.68	High	0	0.0003215	3.47
	FALSE	High	ATLTVDK		0.216782	0.00376478	5	33	27	A0A0G2JGK2; A0A075B5V1; A0A0A6YXN4; A0A075B5X3; A0A075B5V0	0	747.425	High	0.0008319	0.03512	2.28
	FALSE	High	GKATLTVDK		0.265234	0.00967993	4	24	3	A0A0G2JGK2; A0A075B5V1; A0A0A6YXN4; A0A075B5V0	1	932.541	High	0.001574	0.0483	2.29
FALSE	High	Master Protein	P04104	Keratin, type II cytoskeletal 1 OS=Mus musculus OX=10090 GN=Krt1 PE=1 SV=4	0	13.169	4	3	18	3	1	637	65.6	8.15	65.99	3
	Checked	Confidence	Sequence	Modifications	Qvality PEP	Qvality q-value	# Protein Groups	# Proteins	# PSMs	Master Protein Accessions	# Missed Cleavages	Theo. MH+ [Da]	Confidence (by Search Engine): Sequest HT	Percolator q-Value (by Search Engine): Sequest HT	Percolator PEP (by Search Engine): Sequest HT	XCorr (by Search Engine): Sequest HT
	FALSE	High	TNAENEFVTIK		0.0185981	0	1	1	3	P04104	0	1265.64	High	0	0.0001245	2.96
	FALSE	High	TNAENEFVTIKK		0.0372842	0	1	1	6	P04104	1	1393.73	High	0	0.001456	4.08
	FALSE	High	FLEQQNQVLQTK		0.00189764	0	1	5	9	P04104	0	1475.79	High	0	3.942e-06	4.46
FALSE	High	Master Protein	A0A075B5M1	Immunoglobulin kappa variable 4-63 OS=Mus musculus OX=10090 GN=Igkv4-63 PE=1 SV=1	0	13.07	36	3	38	3	1	95	10.2	5.87	103.91	3
	Checked	Confidence	Sequence	Modifications	Qvality PEP	Qvality q-value	# Protein Groups	# Proteins	# PSMs	Master Protein Accessions	# Missed Cleavages	Theo. MH+ [Da]	Confidence (by Search Engine): Sequest HT	Percolator q-Value (by Search Engine): Sequest HT	Percolator PEP (by Search Engine): Sequest HT	XCorr (by Search Engine): Sequest HT
	FALSE	High	ENVLTQSPAIMSASPGEK		8.47298e-05	0	1	1	12	A0A075B5M1	0	1858.92	High	0	1.38e-09	4.91
	FALSE	High	LASGVPGR		0.10351	0	1	2	12	A0A075B5M1	0	756.436	High	0.002717	0.07227	2.35
	FALSE	High	LWIYDTSK		0.155382	0.00102313	1	2	14	A0A075B5M1	0	1025.53	High	7.588e-05	0.01239	2.15
FALSE	High	Master Protein	Q8VEK3	Heterogeneous nuclear ribonucleoprotein U OS=Mus musculus OX=10090 GN=Hnrnpu PE=1 SV=1	0	13.063	5	3	7	3	1	800	87.9	6.24	10.25	3
	Checked	Confidence	Sequence	Modifications	Qvality PEP	Qvality q-value	# Protein Groups	# Proteins	# PSMs	Master Protein Accessions	# Missed Cleavages	Theo. MH+ [Da]	Confidence (by Search Engine): Sequest HT	Percolator q-Value (by Search Engine): Sequest HT	Percolator PEP (by Search Engine): Sequest HT	XCorr (by Search Engine): Sequest HT
	FALSE	High	NFILDQTNVSAAAQR		0.000898266	0	1	1	2	Q8VEK3	0	1647.84	High	0	2.022e-07	3.94
	FALSE	High	GYFEYIEENKYSR		0.00826578	0	1	1	1	Q8VEK3	1	1697.78	High	0	2.213e-05	3.29
	FALSE	High	QGQQQAGGDGKTEQK		0.188594	0.00194596	1	1	4	Q8VEK3	1	1559.74	High	0.0001386	0.01932	1.73
FALSE	High	Master Protein	A0A0G2JFE9	Immunoglobulin heavy variable 1-76 (Fragment) OS=Mus musculus OX=10090 GN=Ighv1-76 PE=1 SV=1	0	12.318	25	2	21	2	1	117	13	9.07	82.27	2
	Checked	Confidence	Sequence	Modifications	Qvality PEP	Qvality q-value	# Protein Groups	# Proteins	# PSMs	Master Protein Accessions	# Missed Cleavages	Theo. MH+ [Da]	Confidence (by Search Engine): Sequest HT	Percolator q-Value (by Search Engine): Sequest HT	Percolator PEP (by Search Engine): Sequest HT	XCorr (by Search Engine): Sequest HT
	FALSE	High	QSGAELVRPGASVK		0.00268177	0	1	2	8	A0A0G2JFE9	0	1398.77	High	0	5.672e-06	3.79
	FALSE	High	ASGYTFTDYYINWVK		0.00095902	0	1	6	13	A0A0G2JFE9	0	1827.86	High	0	2.331e-07	4.57
FALSE	High	Master Protein	Q9CR68	Cytochrome b-c1 complex subunit Rieske, mitochondrial OS=Mus musculus OX=10090 GN=Uqcrfs1 PE=1 SV=1	0	12.239	14	2	16	2	1	274	29.3	8.7	59.64	2
	Checked	Confidence	Sequence	Modifications	Qvality PEP	Qvality q-value	# Protein Groups	# Proteins	# PSMs	Master Protein Accessions	# Missed Cleavages	Theo. MH+ [Da]	Confidence (by Search Engine): Sequest HT	Percolator q-Value (by Search Engine): Sequest HT	Percolator PEP (by Search Engine): Sequest HT	XCorr (by Search Engine): Sequest HT
	FALSE	High	SGPFAPVLSATSR		0.00553257	0	1	1	9	Q9CR68	0	1289.68	High	0	9.535e-06	3.36
	FALSE	High	GVAGALRPLLQGAVPAASEPPVLDVK		0.000505452	0	1	1	7	Q9CR68	0	2525.44	High	0	2.566e-07	5.38
FALSE	High	Master Protein	Q3V132	ADP/ATP translocase 4 OS=Mus musculus OX=10090 GN=Slc25a31 PE=1 SV=1	0	11.912	10	3	20	2	1	320	35.2	9.58	53.14	3
	Checked	Confidence	Sequence	Modifications	Qvality PEP	Qvality q-value	# Protein Groups	# Proteins	# PSMs	Master Protein Accessions	# Missed Cleavages	Theo. MH+ [Da]	Confidence (by Search Engine): Sequest HT	Percolator q-Value (by Search Engine): Sequest HT	Percolator PEP (by Search Engine): Sequest HT	XCorr (by Search Engine): Sequest HT
	FALSE	High	TAVAPIER		0.0674072	0	2	3	12	Q3V132; P51881	0	856.489	High	0	0.005088	2.58
	FALSE	High	DLLAGGVAAAVSK		0.00781562	0	1	1	2	Q3V132	0	1171.67	High	0	1.982e-05	2.32
	FALSE	High	LGVDIGKGPEQR		0.00973196	0	1	1	6	Q3V132	1	1268.7	High	0	0.0001783	3.47
FALSE	High	Master Protein	P80316	T-complex protein 1 subunit epsilon OS=Mus musculus OX=10090 GN=Cct5 PE=1 SV=1	0	11.788	9	2	6	2	1	541	59.6	6.02	17.87	2
	Checked	Confidence	Sequence	Modifications	Qvality PEP	Qvality q-value	# Protein Groups	# Proteins	# PSMs	Master Protein Accessions	# Missed Cleavages	Theo. MH+ [Da]	Confidence (by Search Engine): Sequest HT	Percolator q-Value (by Search Engine): Sequest HT	Percolator PEP (by Search Engine): Sequest HT	XCorr (by Search Engine): Sequest HT
	FALSE	High	WVGGPEIELIAIATGGR		0.00240845	0	1	1	3	P80316	0	1738.95	High	0	1.642e-06	2.92
	FALSE	High	AFADALEVIPMALSENSGMNPIQTMTEVR		0.00190653	0	1	1	3	P80316	0	3135.52	High	0	2.643e-06	3.43
FALSE	High	Master Protein	P35700	Peroxiredoxin-1 OS=Mus musculus OX=10090 GN=Prdx1 PE=1 SV=1	0	11.751	19	4	16	4	1	199	22.2	8.12	34.87	4
	Checked	Confidence	Sequence	Modifications	Qvality PEP	Qvality q-value	# Protein Groups	# Proteins	# PSMs	Master Protein Accessions	# Missed Cleavages	Theo. MH+ [Da]	Confidence (by Search Engine): Sequest HT	Percolator q-Value (by Search Engine): Sequest HT	Percolator PEP (by Search Engine): Sequest HT	XCorr (by Search Engine): Sequest HT
	FALSE	High	QITLNDLPVGR		0.0261059	0	1	5	10	P35700	0	1225.69	High	0	0.0002555	3.1
	FALSE	High	TIAQDYGVLK		0.0392265	0	1	4	4	P35700	0	1107.6	High	0	0.0006123	2.33
	FALSE	High	ADEGISFR		0.0830476	0	1	3	5	P35700	0	894.432	High	0	0.003068	2.07
	FALSE	High	IGYPAPNFK		0.0900698	0	1	4	2	P35700	0	1006.54	High	0	0.003693	1.9
FALSE	High	Master Protein	P51881	ADP/ATP translocase 2 OS=Mus musculus OX=10090 GN=Slc25a5 PE=1 SV=3	0	11.675	10	3	25	2	1	298	32.9	9.73	47.13	3
	Checked	Confidence	Sequence	Modifications	Qvality PEP	Qvality q-value	# Protein Groups	# Proteins	# PSMs	Master Protein Accessions	# Missed Cleavages	Theo. MH+ [Da]	Confidence (by Search Engine): Sequest HT	Percolator q-Value (by Search Engine): Sequest HT	Percolator PEP (by Search Engine): Sequest HT	XCorr (by Search Engine): Sequest HT
	FALSE	High	TAVAPIER		0.0674072	0	2	3	12	Q3V132; P51881	0	856.489	High	0	0.005088	2.58
	FALSE	High	DFLAGGVAAAISK		0.00361668	0	1	1	6	P51881	0	1219.67	High	0	5.471e-06	3.02
	FALSE	High	LLLQVQHASK		0.0270926	0	1	2	7	P51881	0	1136.68	High	0	0.0002778	2.18
FALSE	High	Master Protein	A0A140T8M4	Immunoglobulin kappa variable 8-19 OS=Mus musculus OX=10090 GN=Igkv8-19 PE=1 SV=2	0	11.302	30	2	11	2	1	101	11.1	5.25	40.17	2
	Checked	Confidence	Sequence	Modifications	Qvality PEP	Qvality q-value	# Protein Groups	# Proteins	# PSMs	Master Protein Accessions	# Missed Cleavages	Theo. MH+ [Da]	Confidence (by Search Engine): Sequest HT	Percolator q-Value (by Search Engine): Sequest HT	Percolator PEP (by Search Engine): Sequest HT	XCorr (by Search Engine): Sequest HT
	FALSE	High	SSQSLLNSGNQK		0.0138058	0	1	4	8	A0A140T8M4	0	1262.63	High	0	7.346e-05	3.59
	FALSE	High	DIVMTQSPSSLTVTAGEK		0.000562831	0	1	1	3	A0A140T8M4	0	1863.94	High	0	2.892e-07	4.23
FALSE	High	Master Protein	P80318	T-complex protein 1 subunit gamma OS=Mus musculus OX=10090 GN=Cct3 PE=1 SV=1	0	11.196	9	2	5	2	1	545	60.6	6.7	22.48	2
	Checked	Confidence	Sequence	Modifications	Qvality PEP	Qvality q-value	# Protein Groups	# Proteins	# PSMs	Master Protein Accessions	# Missed Cleavages	Theo. MH+ [Da]	Confidence (by Search Engine): Sequest HT	Percolator q-Value (by Search Engine): Sequest HT	Percolator PEP (by Search Engine): Sequest HT	XCorr (by Search Engine): Sequest HT
	FALSE	High	NVLLDPQLVPGGGASEMAVAHALTEK		4.42378e-05	0	1	4	4	P80318	0	2617.37	High	0	8.615e-09	5.31
	FALSE	High	IVSRPEELREDDVGTGAGLLEIK		0.183829	0.00194596	1	4	1	P80318	1	2496.33	High	0.0001386	0.01823	3.13
FALSE	High	Master Protein	A0A0B4J1J2	Immunoglobulin kappa chain variable 5-43 (Fragment) OS=Mus musculus OX=10090 GN=Igkv5-43 PE=1 SV=1	0	11.16	23	2	20	1	1	115	12.6	6.51	62.19	2
	Checked	Confidence	Sequence	Modifications	Qvality PEP	Qvality q-value	# Protein Groups	# Proteins	# PSMs	Master Protein Accessions	# Missed Cleavages	Theo. MH+ [Da]	Confidence (by Search Engine): Sequest HT	Percolator q-Value (by Search Engine): Sequest HT	Percolator PEP (by Search Engine): Sequest HT	XCorr (by Search Engine): Sequest HT
	FALSE	High	YASQSISGIPSR		0.00463283	0	2	4	17	A0A0B4J1J2; A0A0G2JDV4	0	1265.65	High	0	1.877e-05	3.45
	FALSE	High	ASQSISNNLHWYQQK		0.00196076	0	1	1	3	A0A0B4J1J2	0	1803.88	High	0	1.061e-06	3.85
FALSE	High	Master Protein	P99028	Cytochrome b-c1 complex subunit 6, mitochondrial OS=Mus musculus OX=10090 GN=Uqcrh PE=1 SV=2	0	11.003	20	1	6	1	1	89	10.4	4.87	30.93	1
	Checked	Confidence	Sequence	Modifications	Qvality PEP	Qvality q-value	# Protein Groups	# Proteins	# PSMs	Master Protein Accessions	# Missed Cleavages	Theo. MH+ [Da]	Confidence (by Search Engine): Sequest HT	Percolator q-Value (by Search Engine): Sequest HT	Percolator PEP (by Search Engine): Sequest HT	XCorr (by Search Engine): Sequest HT
	FALSE	High	SQTEEDCTEELFDFLHAR	1xCarbamidomethyl [C7]	8.21877e-06	0	1	1	6	P99028	0	2226.96	High	0	9.938e-12	5.38
FALSE	High	Master Protein	A0A0B4J1H7	Immunoglobulin kappa variable 1-135 (Fragment) OS=Mus musculus OX=10090 GN=Igkv1-135 PE=1 SV=1	0	10.779	33	4	31	4	1	120	13.3	7.12	58.51	4
	Checked	Confidence	Sequence	Modifications	Qvality PEP	Qvality q-value	# Protein Groups	# Proteins	# PSMs	Master Protein Accessions	# Missed Cleavages	Theo. MH+ [Da]	Confidence (by Search Engine): Sequest HT	Percolator q-Value (by Search Engine): Sequest HT	Percolator PEP (by Search Engine): Sequest HT	XCorr (by Search Engine): Sequest HT
	FALSE	High	SSQSLLDSDGK		0.0241259	0	1	1	7	A0A0B4J1H7	0	1136.54	High	0	0.0005422	2.74
	FALSE	High	LDSGVPDRFTGSGSGTDFTLK		0.0101492	0	1	2	11	A0A0B4J1H7	1	2157.05	High	0	0.0001874	3.83
	FALSE	High	LDSGVPDR		0.277257	0.00967993	1	2	1	A0A0B4J1H7	0	858.432	High	0.001458	0.0476	1.83
	FALSE	High	LIYLVSK		0.276146	0.00967993	1	2	12	A0A0B4J1H7	0	835.529	High	0.003208	0.08034	1.88
FALSE	High	Master Protein	Q01853	Transitional endoplasmic reticulum ATPase OS=Mus musculus OX=10090 GN=Vcp PE=1 SV=4	0	10.574	3	2	15	2	1	806	89.3	5.26	51.32	2
	Checked	Confidence	Sequence	Modifications	Qvality PEP	Qvality q-value	# Protein Groups	# Proteins	# PSMs	Master Protein Accessions	# Missed Cleavages	Theo. MH+ [Da]	Confidence (by Search Engine): Sequest HT	Percolator q-Value (by Search Engine): Sequest HT	Percolator PEP (by Search Engine): Sequest HT	XCorr (by Search Engine): Sequest HT
	FALSE	High	NAPAIIFIDELDAIAPK		9.13113e-05	0	1	1	14	Q01853	0	1810.99	High	0	4.43e-09	4.38
	FALSE	High	LEILQIHTK		0.176881	0.00194596	1	1	1	Q01853	0	1094.66	High	0.0001386	0.01658	2.02
FALSE	High	Master Protein	P30416	Peptidyl-prolyl cis-trans isomerase FKBP4 OS=Mus musculus OX=10090 GN=Fkbp4 PE=1 SV=5	0	10.349	7	3	6	3	1	458	51.5	5.72	15.64	3
	Checked	Confidence	Sequence	Modifications	Qvality PEP	Qvality q-value	# Protein Groups	# Proteins	# PSMs	Master Protein Accessions	# Missed Cleavages	Theo. MH+ [Da]	Confidence (by Search Engine): Sequest HT	Percolator q-Value (by Search Engine): Sequest HT	Percolator PEP (by Search Engine): Sequest HT	XCorr (by Search Engine): Sequest HT
	FALSE	High	RGEAHLAVNDFDLAR		0.00115081	0	1	1	1	P30416	1	1683.86	High	0	3.436e-07	4.17
	FALSE	High	VLQLYPSNK		0.122584	0	1	1	1	P30416	0	1061.6	High	0	0.007283	2.82
	FALSE	High	FQIPPHAELR		0.183045	0.00194596	1	2	4	P30416	0	1207.66	High	0.0002675	0.02232	2.37
FALSE	High	Master Protein	Q62252	Sperm surface protein Sp17 OS=Mus musculus OX=10090 GN=Spa17 PE=1 SV=1	0	10.272	23	2	9	2	1	149	17.3	4.83	27.42	2
	Checked	Confidence	Sequence	Modifications	Qvality PEP	Qvality q-value	# Protein Groups	# Proteins	# PSMs	Master Protein Accessions	# Missed Cleavages	Theo. MH+ [Da]	Confidence (by Search Engine): Sequest HT	Percolator q-Value (by Search Engine): Sequest HT	Percolator PEP (by Search Engine): Sequest HT	XCorr (by Search Engine): Sequest HT
	FALSE	High	IPQGFGNLLEGLTR		0.0357658	0	1	2	3	Q62252	0	1514.83	High	0	0.0005004	2.06
	FALSE	High	EQPDNIPAFAAAYFENLLEKR		0.000662886	0	1	2	6	Q62252	1	2436.22	High	0	1.068e-07	4.1
FALSE	High	Master Protein	A0A0G2JE99	Immunoglobulin lambda constant 1 (Fragment) OS=Mus musculus OX=10090 GN=Iglc1 PE=4 SV=1	0	10.215	16	1	11	1	1	106	11.7	6.27	50.1	1
	Checked	Confidence	Sequence	Modifications	Qvality PEP	Qvality q-value	# Protein Groups	# Proteins	# PSMs	Master Protein Accessions	# Missed Cleavages	Theo. MH+ [Da]	Confidence (by Search Engine): Sequest HT	Percolator q-Value (by Search Engine): Sequest HT	Percolator PEP (by Search Engine): Sequest HT	XCorr (by Search Engine): Sequest HT
	FALSE	High	VDGTPVTQGMETTQPSK		1.93371e-05	0	1	2	11	A0A0G2JE99	0	1775.85	High	0	6.744e-10	4.88
FALSE	High	Master Protein	Q8BG05	Heterogeneous nuclear ribonucleoprotein A3 OS=Mus musculus OX=10090 GN=Hnrnpa3 PE=1 SV=1	0	10.001	11	3	5	3	1	379	39.6	9.01	13.15	3
	Checked	Confidence	Sequence	Modifications	Qvality PEP	Qvality q-value	# Protein Groups	# Proteins	# PSMs	Master Protein Accessions	# Missed Cleavages	Theo. MH+ [Da]	Confidence (by Search Engine): Sequest HT	Percolator q-Value (by Search Engine): Sequest HT	Percolator PEP (by Search Engine): Sequest HT	XCorr (by Search Engine): Sequest HT
	FALSE	High	YGKIETIEVMEDR		0.0517046	0	1	2	2	Q8BG05	1	1582.78	High	0	0.001105	3.42
	FALSE	High	EDSVKPGAHLTVK		0.0115648	0	1	2	2	Q8BG05	0	1380.75	High	0	4.546e-05	3.02
	FALSE	High	MEVKPPPGRPQPDSGR	1xAcetyl [N-Term]	0.209633	0.00376478	1	2	1	Q8BG05	0	1789.9	High	0.0002675	0.0246	2.01
FALSE	High	Master Protein	A0A075B5U7	Immunoglobulin heavy variable 1-22 (Fragment) OS=Mus musculus OX=10090 GN=Ighv1-22 PE=1 SV=1	0	9.969	21	2	50	1	1	117	13	8.76	167.26	2
	Checked	Confidence	Sequence	Modifications	Qvality PEP	Qvality q-value	# Protein Groups	# Proteins	# PSMs	Master Protein Accessions	# Missed Cleavages	Theo. MH+ [Da]	Confidence (by Search Engine): Sequest HT	Percolator q-Value (by Search Engine): Sequest HT	Percolator PEP (by Search Engine): Sequest HT	XCorr (by Search Engine): Sequest HT
	FALSE	High	SSSTAYMELR		0.0448371	0	5	10	34	A0A075B5U7; A0A075B5V1; A0A075B5Y4; A0A0A6YXN4; A0A075B5V0	0	1144.53	High	0	0.002201	3.12
	FALSE	High	ASGYTFTDYNMHWVK		0.000731265	0	1	2	16	A0A075B5U7	0	1819.81	High	0	2.073e-06	5
FALSE	High	Master Protein	P55096	ATP-binding cassette sub-family D member 3 OS=Mus musculus OX=10090 GN=Abcd3 PE=1 SV=2	0	9.905	5	2	8	2	1	659	75.4	9.26	24.4	2
	Checked	Confidence	Sequence	Modifications	Qvality PEP	Qvality q-value	# Protein Groups	# Proteins	# PSMs	Master Protein Accessions	# Missed Cleavages	Theo. MH+ [Da]	Confidence (by Search Engine): Sequest HT	Percolator q-Value (by Search Engine): Sequest HT	Percolator PEP (by Search Engine): Sequest HT	XCorr (by Search Engine): Sequest HT
	FALSE	High	VLGELWPLFGGR		0.0606934	0	1	2	2	P55096	0	1343.75	High	0	0.001558	2.26
	FALSE	High	EGGWDSVQDWMDVLSGGEK		0.000578841	0	1	2	6	P55096	0	2094.91	High	0	1.707e-07	4.16
FALSE	High	Master Protein	J3QMG3	Voltage-dependent anion-selective channel protein 3 OS=Mus musculus OX=10090 GN=Vdac3 PE=1 SV=1	0	9.687	13	4	93	4	1	284	30.8	8.79	72.6	4
	Checked	Confidence	Sequence	Modifications	Qvality PEP	Qvality q-value	# Protein Groups	# Proteins	# PSMs	Master Protein Accessions	# Missed Cleavages	Theo. MH+ [Da]	Confidence (by Search Engine): Sequest HT	Percolator q-Value (by Search Engine): Sequest HT	Percolator PEP (by Search Engine): Sequest HT	XCorr (by Search Engine): Sequest HT
	FALSE	High	NFNAGGHK		0.0880643	0	1	2	51	J3QMG3	0	844.406	High	0	0.00442	1.62
	FALSE	High	LTLDTIFVPNTGKK		0.0738236	0	1	2	1	J3QMG3	1	1546.88	High	0	0.002392	3.75
	FALSE	High	ASGNLETK		0.0721665	0	1	2	39	J3QMG3	0	819.421	High	0	0.004716	1.97
	FALSE	High	GYGFGMVK		0.146182	0.00102313	1	2	2	J3QMG3	0	858.418	High	7.588e-05	0.01075	1.69
FALSE	High	Master Protein	P63037	DnaJ homolog subfamily A member 1 OS=Mus musculus OX=10090 GN=Dnaja1 PE=1 SV=1	0	9.624	7	2	5	2	1	397	44.8	7.08	18.56	2
	Checked	Confidence	Sequence	Modifications	Qvality PEP	Qvality q-value	# Protein Groups	# Proteins	# PSMs	Master Protein Accessions	# Missed Cleavages	Theo. MH+ [Da]	Confidence (by Search Engine): Sequest HT	Percolator q-Value (by Search Engine): Sequest HT	Percolator PEP (by Search Engine): Sequest HT	XCorr (by Search Engine): Sequest HT
	FALSE	High	QISQAYEVLADSK		0.0119484	0	1	4	1	P63037	0	1451.74	High	0	4.848e-05	3.62
	FALSE	High	TIVITSHPGQIVK		0.00404585	0	1	1	4	P63037	0	1392.82	High	0	2.248e-05	3.86
FALSE	High	Master Protein	Q8R1I1	Cytochrome b-c1 complex subunit 9 OS=Mus musculus OX=10090 GN=Uqcr10 PE=1 SV=1	0	9.592	27	1	12	1	1	64	7.4	9.19	55.78	1
	Checked	Confidence	Sequence	Modifications	Qvality PEP	Qvality q-value	# Protein Groups	# Proteins	# PSMs	Master Protein Accessions	# Missed Cleavages	Theo. MH+ [Da]	Confidence (by Search Engine): Sequest HT	Percolator q-Value (by Search Engine): Sequest HT	Percolator PEP (by Search Engine): Sequest HT	XCorr (by Search Engine): Sequest HT
	FALSE	High	AFDQGADAIYEHINEGK		3.80906e-05	0	1	1	12	Q8R1I1	0	1877.87	High	0	3.358e-09	5.4
FALSE	High	Master Protein	P01029	Complement C4-B OS=Mus musculus OX=10090 GN=C4b PE=1 SV=3	0	9.401	1	1	2	1	1	1738	192.8	7.53	7.67	1
	Checked	Confidence	Sequence	Modifications	Qvality PEP	Qvality q-value	# Protein Groups	# Proteins	# PSMs	Master Protein Accessions	# Missed Cleavages	Theo. MH+ [Da]	Confidence (by Search Engine): Sequest HT	Percolator q-Value (by Search Engine): Sequest HT	Percolator PEP (by Search Engine): Sequest HT	XCorr (by Search Engine): Sequest HT
	FALSE	High	TLEIPGSSDPNIVPDGDFSSLVR		4.70101e-05	0	1	1	2	P01029	0	2415.2	High	0	3.975e-10	4.38
FALSE	High	Master Protein	Q3V086	RNA helicase OS=Mus musculus OX=10090 GN=Ddx4 PE=1 SV=1	0	9.362	3	1	3	1	1	728	79.2	5.99	13.6	1
	Checked	Confidence	Sequence	Modifications	Qvality PEP	Qvality q-value	# Protein Groups	# Proteins	# PSMs	Master Protein Accessions	# Missed Cleavages	Theo. MH+ [Da]	Confidence (by Search Engine): Sequest HT	Percolator q-Value (by Search Engine): Sequest HT	Percolator PEP (by Search Engine): Sequest HT	XCorr (by Search Engine): Sequest HT
	FALSE	High	AISFFDTDSDNHLAQPLVK		4.90304e-05	0	1	2	3	Q3V086	0	2118.05	High	0	1.721e-08	4.63
FALSE	High	Master Protein	A0A075B5N7	Immunoglobulin kappa variable 6-13 OS=Mus musculus OX=10090 GN=Igkv6-13 PE=1 SV=7	0	9.309	25	3	27	3	1	95	10.4	6.51	62.45	3
	Checked	Confidence	Sequence	Modifications	Qvality PEP	Qvality q-value	# Protein Groups	# Proteins	# PSMs	Master Protein Accessions	# Missed Cleavages	Theo. MH+ [Da]	Confidence (by Search Engine): Sequest HT	Percolator q-Value (by Search Engine): Sequest HT	Percolator PEP (by Search Engine): Sequest HT	XCorr (by Search Engine): Sequest HT
	FALSE	High	FMSTSVGDRVSITCK	1xCarbamidomethyl [C14]	0.00191547	0	1	7	5	A0A075B5N7	1	1687.81	High	0	1.068e-05	2.72
	FALSE	High	FMSTSVGDR		0.196777	0.00291259	1	8	14	A0A075B5N7	0	999.456	High	0.00161	0.05243	2.53
	FALSE	High	DIVMTQSQK		0.203546	0.00376478	1	1	8	A0A075B5N7	0	1049.53	High	0.0007848	0.03148	2.33
FALSE	High	Master Protein	Q9DA79	Dipeptidase 3 OS=Mus musculus OX=10090 GN=Dpep3 PE=1 SV=1	0	9.291	3	1	8	1	1	493	54.2	6.48	32.63	1
	Checked	Confidence	Sequence	Modifications	Qvality PEP	Qvality q-value	# Protein Groups	# Proteins	# PSMs	Master Protein Accessions	# Missed Cleavages	Theo. MH+ [Da]	Confidence (by Search Engine): Sequest HT	Percolator q-Value (by Search Engine): Sequest HT	Percolator PEP (by Search Engine): Sequest HT	XCorr (by Search Engine): Sequest HT
	FALSE	High	DFPLVDGHNDLPLLLR		5.30865e-05	0	1	1	8	Q9DA79	0	1833.99	High	0	4.896e-09	4.45
FALSE	High	Master Protein	Q8BHD8	Protein-L-isoaspartate O-methyltransferase domain-containing protein 2 OS=Mus musculus OX=10090 GN=Pcmtd2 PE=2 SV=1	0	9.195	8	2	2	2	1	359	40.7	6.46	5.79	2
	Checked	Confidence	Sequence	Modifications	Qvality PEP	Qvality q-value	# Protein Groups	# Proteins	# PSMs	Master Protein Accessions	# Missed Cleavages	Theo. MH+ [Da]	Confidence (by Search Engine): Sequest HT	Percolator q-Value (by Search Engine): Sequest HT	Percolator PEP (by Search Engine): Sequest HT	XCorr (by Search Engine): Sequest HT
	FALSE	High	VGGILVMPLEEK		0.0257452	0	1	3	1	Q8BHD8	0	1284.72	High	0	0.0002471	2.87
	FALSE	High	TLQETKPEPPVNFLR		0.00298609	0	1	1	1	Q8BHD8	0	1768.96	High	0	2.585e-06	2.91
FALSE	High	Master Protein	P68254	14-3-3 protein theta OS=Mus musculus OX=10090 GN=Ywhaq PE=1 SV=1	0	9.131	10	2	10	1	1	245	27.8	4.78	31.8	2
	Checked	Confidence	Sequence	Modifications	Qvality PEP	Qvality q-value	# Protein Groups	# Proteins	# PSMs	Master Protein Accessions	# Missed Cleavages	Theo. MH+ [Da]	Confidence (by Search Engine): Sequest HT	Percolator q-Value (by Search Engine): Sequest HT	Percolator PEP (by Search Engine): Sequest HT	XCorr (by Search Engine): Sequest HT
	FALSE	High	DSTLIMQLLR		0.0323063	0	3	7	7	P68254; P63101; P62259	0	1189.66	High	0	0.001675	2.81
	FALSE	High	AVTEQGAELSNEER		0.00254738	0	1	1	3	P68254	0	1532.72	High	0	1.836e-06	4.3
FALSE	High	Master Protein	A0A075B5W1	Immunoglobulin heavy variable 1-50 (Fragment) OS=Mus musculus OX=10090 GN=Ighv1-50 PE=4 SV=1	0	9.078	21	1	2	1	1	117	12.9	7.84	12.02	1
	Checked	Confidence	Sequence	Modifications	Qvality PEP	Qvality q-value	# Protein Groups	# Proteins	# PSMs	Master Protein Accessions	# Missed Cleavages	Theo. MH+ [Da]	Confidence (by Search Engine): Sequest HT	Percolator q-Value (by Search Engine): Sequest HT	Percolator PEP (by Search Engine): Sequest HT	XCorr (by Search Engine): Sequest HT
	FALSE	High	QRPGQGLEWIGEIDPSDSYTNYNQK		6.67544e-05	0	1	3	2	A0A075B5W1	0	2895.35	High	0	4.944e-09	6.48
FALSE	High	Master Protein	P54775	26S proteasome regulatory subunit 6B OS=Mus musculus OX=10090 GN=Psmc4 PE=1 SV=2	0	9.065	7	2	14	2	1	418	47.4	5.21	19.8	2
	Checked	Confidence	Sequence	Modifications	Qvality PEP	Qvality q-value	# Protein Groups	# Proteins	# PSMs	Master Protein Accessions	# Missed Cleavages	Theo. MH+ [Da]	Confidence (by Search Engine): Sequest HT	Percolator q-Value (by Search Engine): Sequest HT	Percolator PEP (by Search Engine): Sequest HT	XCorr (by Search Engine): Sequest HT
	FALSE	High	MEEIGILVEK	1xAcetyl [N-Term]	0.0498398	0	1	2	7	P54775	0	1202.63	High	0	0.005263	1.69
	FALSE	High	ENAPAIIFIDEIDAIATK		0.00176916	0	1	2	7	P54775	0	1944.03	High	0	8.49e-07	3.35
FALSE	High	Master Protein	P99027	Large ribosomal subunit protein P2 OS=Mus musculus OX=10090 GN=Rplp2 PE=1 SV=3	0	8.903	25	2	4	2	1	115	11.6	4.54	11.23	2
	Checked	Confidence	Sequence	Modifications	Qvality PEP	Qvality q-value	# Protein Groups	# Proteins	# PSMs	Master Protein Accessions	# Missed Cleavages	Theo. MH+ [Da]	Confidence (by Search Engine): Sequest HT	Percolator q-Value (by Search Engine): Sequest HT	Percolator PEP (by Search Engine): Sequest HT	XCorr (by Search Engine): Sequest HT
	FALSE	High	NIEDVIAQGVGK		0.00528013	0	1	2	3	P99027	0	1242.67	High	0	8.641e-06	3.08
	FALSE	High	KILDSVGIEADDDRLNK		0.0199418	0	1	1	1	P99027	2	1901	High	0	0.0001447	2.86
FALSE	High	Master Protein	Q8VIG3	Radial spoke head 1 homolog OS=Mus musculus OX=10090 GN=Rsph1 PE=1 SV=2	0	8.779	10	2	3	2	1	301	34.2	4.53	11.44	2
	Checked	Confidence	Sequence	Modifications	Qvality PEP	Qvality q-value	# Protein Groups	# Proteins	# PSMs	Master Protein Accessions	# Missed Cleavages	Theo. MH+ [Da]	Confidence (by Search Engine): Sequest HT	Percolator q-Value (by Search Engine): Sequest HT	Percolator PEP (by Search Engine): Sequest HT	XCorr (by Search Engine): Sequest HT
	FALSE	High	LTDTERGEEEEEEETLVNIVPK		0.00041534	0	1	3	2	Q8VIG3	1	2559.23	High	0	3.963e-08	5.89
	FALSE	High	YTGDYVK		0.263095	0.00967993	1	3	1	Q8VIG3	0	845.404	High	0.001248	0.04202	1.44
FALSE	High	Master Protein	A0A140T8N3	Immunoglobulin kappa chain variable 13-84 (Fragment) OS=Mus musculus OX=10090 GN=Igkv13-84 PE=1 SV=2	0	8.642	21	2	15	2	1	115	12.6	6.51	43.92	2
	Checked	Confidence	Sequence	Modifications	Qvality PEP	Qvality q-value	# Protein Groups	# Proteins	# PSMs	Master Protein Accessions	# Missed Cleavages	Theo. MH+ [Da]	Confidence (by Search Engine): Sequest HT	Percolator q-Value (by Search Engine): Sequest HT	Percolator PEP (by Search Engine): Sequest HT	XCorr (by Search Engine): Sequest HT
	FALSE	High	ASEDIYNR		0.116229	0	1	1	6	A0A140T8N3	0	967.448	High	0.0001386	0.01359	2.31
	FALSE	High	LLISGATSLETGVPSR		0.00116706	0	1	2	9	A0A140T8N3	0	1600.89	High	0	5.885e-07	4
FALSE	High	Master Protein	O70325	Phospholipid hydroperoxide glutathione peroxidase GPX4 OS=Mus musculus OX=10090 GN=Gpx4 PE=1 SV=4	0	8.478	7	1	8	1	1	197	22.2	8.46	32.45	1
	Checked	Confidence	Sequence	Modifications	Qvality PEP	Qvality q-value	# Protein Groups	# Proteins	# PSMs	Master Protein Accessions	# Missed Cleavages	Theo. MH+ [Da]	Confidence (by Search Engine): Sequest HT	Percolator q-Value (by Search Engine): Sequest HT	Percolator PEP (by Search Engine): Sequest HT	XCorr (by Search Engine): Sequest HT
	FALSE	High	TDVNYTQLVDLHAR		0.000128455	0	1	2	8	O70325	0	1644.83	High	0	3.33e-09	4.38
FALSE	High	Master Protein	O88569	Heterogeneous nuclear ribonucleoproteins A2/B1 OS=Mus musculus OX=10090 GN=Hnrnpa2b1 PE=1 SV=2	0	8.467	12	3	8	3	1	353	37.4	8.95	10.98	3
	Checked	Confidence	Sequence	Modifications	Qvality PEP	Qvality q-value	# Protein Groups	# Proteins	# PSMs	Master Protein Accessions	# Missed Cleavages	Theo. MH+ [Da]	Confidence (by Search Engine): Sequest HT	Percolator q-Value (by Search Engine): Sequest HT	Percolator PEP (by Search Engine): Sequest HT	XCorr (by Search Engine): Sequest HT
	FALSE	High	QEMQEVQSSR		0.0632397	0	1	2	2	O88569	0	1221.55	High	0	0.002529	2.76
	FALSE	High	GGGGNFGPGPGSNFR		0.0234632	0	1	1	2	O88569	0	1377.63	High	0	0.0002044	2.86
	FALSE	High	LFIGGLSFETTEESLR		0.139919	0	1	1	4	O88569	0	1798.92	High	0.0008319	0.03551	1.59
FALSE	High	Master Protein	A0A0R4J0I1	Serine (or cysteine) peptidase inhibitor, clade A, member 3K OS=Mus musculus OX=10090 GN=Serpina3k PE=1 SV=1	0	8.431	7	2	4	2	1	418	46.6	5.16	8.29	2
	Checked	Confidence	Sequence	Modifications	Qvality PEP	Qvality q-value	# Protein Groups	# Proteins	# PSMs	Master Protein Accessions	# Missed Cleavages	Theo. MH+ [Da]	Confidence (by Search Engine): Sequest HT	Percolator q-Value (by Search Engine): Sequest HT	Percolator PEP (by Search Engine): Sequest HT	XCorr (by Search Engine): Sequest HT
	FALSE	High	ALYQTEAFTADFQQPTEAK		0.00131788	0	1	2	1	A0A0R4J0I1	0	2159.03	High	0	4.553e-07	3.95
	FALSE	High	KLSVSQVVHK		0.128694	0	1	2	3	A0A0R4J0I1	1	1124.68	High	0	0.008143	2.19
FALSE	High	Master Protein	P18528	Ig heavy chain V region 6.96 OS=Mus musculus OX=10090 PE=4 SV=1	0	8.387	19	1	12	1	1	98	11	7.93	59.25	1
	Checked	Confidence	Sequence	Modifications	Qvality PEP	Qvality q-value	# Protein Groups	# Proteins	# PSMs	Master Protein Accessions	# Missed Cleavages	Theo. MH+ [Da]	Confidence (by Search Engine): Sequest HT	Percolator q-Value (by Search Engine): Sequest HT	Percolator PEP (by Search Engine): Sequest HT	XCorr (by Search Engine): Sequest HT
	FALSE	High	EVQLVESGGGLVKPGGSLK		0.000141708	0	1	1	12	P18528	0	1854.03	High	0	1.485e-06	5.52
FALSE	High	Master Protein	P27773	Protein disulfide-isomerase A3 OS=Mus musculus OX=10090 GN=Pdia3 PE=1 SV=2	0	8.384	6	2	6	2	1	505	56.6	6.21	20.25	2
	Checked	Confidence	Sequence	Modifications	Qvality PEP	Qvality q-value	# Protein Groups	# Proteins	# PSMs	Master Protein Accessions	# Missed Cleavages	Theo. MH+ [Da]	Confidence (by Search Engine): Sequest HT	Percolator q-Value (by Search Engine): Sequest HT	Percolator PEP (by Search Engine): Sequest HT	XCorr (by Search Engine): Sequest HT
	FALSE	High	ALEQFLQEYFDGNLKR		0.000995563	0	1	1	5	P27773	1	1971	High	0	2.527e-07	4.25
	FALSE	High	IFRDGEEAGAYDGPR		0.175369	0.00194596	1	2	1	P27773	1	1652.77	High	0.0001386	0.01636	2.38
FALSE	High	Master Protein	P80315	T-complex protein 1 subunit delta OS=Mus musculus OX=10090 GN=Cct4 PE=1 SV=3	0	8.358	5	1	6	1	1	539	58	8.02	22.16	1
	Checked	Confidence	Sequence	Modifications	Qvality PEP	Qvality q-value	# Protein Groups	# Proteins	# PSMs	Master Protein Accessions	# Missed Cleavages	Theo. MH+ [Da]	Confidence (by Search Engine): Sequest HT	Percolator q-Value (by Search Engine): Sequest HT	Percolator PEP (by Search Engine): Sequest HT	XCorr (by Search Engine): Sequest HT
	FALSE	High	AFADAMEVIPSTLAENAGLNPISTVTELR		0.000146422	0	1	2	6	P80315	0	3030.55	High	0	7.364e-08	4.17
FALSE	High	Master Protein	A0A075B5Q4	Immunoglobulin heavy variable 5-12 (Fragment) OS=Mus musculus OX=10090 GN=Ighv5-12 PE=1 SV=1	0	8.309	14	1	11	1	1	117	13.1	8.85	45.67	1
	Checked	Confidence	Sequence	Modifications	Qvality PEP	Qvality q-value	# Protein Groups	# Proteins	# PSMs	Master Protein Accessions	# Missed Cleavages	Theo. MH+ [Da]	Confidence (by Search Engine): Sequest HT	Percolator q-Value (by Search Engine): Sequest HT	Percolator PEP (by Search Engine): Sequest HT	XCorr (by Search Engine): Sequest HT
	FALSE	High	LVESGGGLVQPGGSLK		0.00015415	0	1	4	11	A0A075B5Q4	0	1497.83	High	0	5.859e-09	4.32
FALSE	High	Master Protein	P01637	Ig kappa chain V-V region T1 OS=Mus musculus OX=10090 PE=4 SV=1	0	8.238	18	2	20	2	1	128	14.4	8.59	45.14	2
	Checked	Confidence	Sequence	Modifications	Qvality PEP	Qvality q-value	# Protein Groups	# Proteins	# PSMs	Master Protein Accessions	# Missed Cleavages	Theo. MH+ [Da]	Confidence (by Search Engine): Sequest HT	Percolator q-Value (by Search Engine): Sequest HT	Percolator PEP (by Search Engine): Sequest HT	XCorr (by Search Engine): Sequest HT
	FALSE	High	MTQSPSSMYASLGER		0.000986299	0	1	4	4	P01637	0	1644.74	High	0	5.002e-07	4.36
	FALSE	High	LVDGVPSR		0.205269	0.00376478	1	3	16	P01637	0	842.473	High	0.0002675	0.02572	2.04
FALSE	High	Master Protein	Q8BTS0	Probable ATP-dependent RNA helicase DDX5 OS=Mus musculus OX=10090 GN=Ddx5 PE=1 SV=1	0	8.148	5	3	9	3	1	615	69.2	8.92	21.74	3
	Checked	Confidence	Sequence	Modifications	Qvality PEP	Qvality q-value	# Protein Groups	# Proteins	# PSMs	Master Protein Accessions	# Missed Cleavages	Theo. MH+ [Da]	Confidence (by Search Engine): Sequest HT	Percolator q-Value (by Search Engine): Sequest HT	Percolator PEP (by Search Engine): Sequest HT	XCorr (by Search Engine): Sequest HT
	FALSE	High	NFYQEHPDLAR		0.0218843	0	1	6	4	Q8BTS0	0	1389.65	High	0	0.0001755	2.68
	FALSE	High	MLDMGFEPQIR		0.0942125	0	1	9	2	Q8BTS0	0	1336.64	High	0	0.004048	2.73
	FALSE	High	LLQLVEDR		0.141151	0	1	2	3	Q8BTS0	0	985.568	High	7.588e-05	0.01197	2.26
FALSE	High	Master Protein	A0A075B5R7	Immunoglobulin heavy variable 14-2 (Fragment) OS=Mus musculus OX=10090 GN=Ighv14-2 PE=1 SV=1	0	7.981	16	2	6	2	1	117	13	6.04	16.6	2
	Checked	Confidence	Sequence	Modifications	Qvality PEP	Qvality q-value	# Protein Groups	# Proteins	# PSMs	Master Protein Accessions	# Missed Cleavages	Theo. MH+ [Da]	Confidence (by Search Engine): Sequest HT	Percolator q-Value (by Search Engine): Sequest HT	Percolator PEP (by Search Engine): Sequest HT	XCorr (by Search Engine): Sequest HT
	FALSE	High	TEQGLEWIGRIDPEDGETK		0.00138741	0	1	1	2	A0A075B5R7	1	2173.04	High	0	3.948e-06	5.08
	FALSE	High	IDPEDGETK		0.193468	0.00194596	1	1	4	A0A075B5R7	0	1003.46	High	0.0008872	0.03717	1.66
FALSE	High	Master Protein	Q8VC30	Triokinase/FMN cyclase OS=Mus musculus OX=10090 GN=Tkfc PE=1 SV=1	0	7.978	4	1	3	1	1	578	59.7	6.92	13.56	1
	Checked	Confidence	Sequence	Modifications	Qvality PEP	Qvality q-value	# Protein Groups	# Proteins	# PSMs	Master Protein Accessions	# Missed Cleavages	Theo. MH+ [Da]	Confidence (by Search Engine): Sequest HT	Percolator q-Value (by Search Engine): Sequest HT	Percolator PEP (by Search Engine): Sequest HT	XCorr (by Search Engine): Sequest HT
	FALSE	High	ASYISSAQLDQPDPGAVAAAAIFR		0.000220949	0	1	1	3	Q8VC30	0	2419.23	High	0	2.398e-07	4.79
FALSE	High	Master Protein	P32037	Solute carrier family 2, facilitated glucose transporter member 3 OS=Mus musculus OX=10090 GN=Slc2a3 PE=1 SV=1	0	7.952	4	1	3	1	1	493	53.4	4.98	13.22	1
	Checked	Confidence	Sequence	Modifications	Qvality PEP	Qvality q-value	# Protein Groups	# Proteins	# PSMs	Master Protein Accessions	# Missed Cleavages	Theo. MH+ [Da]	Confidence (by Search Engine): Sequest HT	Percolator q-Value (by Search Engine): Sequest HT	Percolator PEP (by Search Engine): Sequest HT	XCorr (by Search Engine): Sequest HT
	FALSE	High	LWGTSDVVQEIQEMKDESVR		0.000227235	0	1	1	3	P32037	1	2349.14	High	0	3.34e-08	4.63
FALSE	High	Master Protein	Q03265	ATP synthase subunit alpha, mitochondrial OS=Mus musculus OX=10090 GN=Atp5f1a PE=1 SV=1	0	7.765	6	3	45	3	1	553	59.7	9.19	78.88	3
	Checked	Confidence	Sequence	Modifications	Qvality PEP	Qvality q-value	# Protein Groups	# Proteins	# PSMs	Master Protein Accessions	# Missed Cleavages	Theo. MH+ [Da]	Confidence (by Search Engine): Sequest HT	Percolator q-Value (by Search Engine): Sequest HT	Percolator PEP (by Search Engine): Sequest HT	XCorr (by Search Engine): Sequest HT
	FALSE	High	VGSAAQTR		0.0471652	0	1	2	41	Q03265	0	789.421	High	0	0.001297	2.33
	FALSE	High	TGAIVDVPVGEELLGR		0.0526623	0	1	2	2	Q03265	0	1624.89	High	0	0.002998	3.77
	FALSE	High	VLSIGDGIAR		0.176881	0.00194596	1	2	2	Q03265	0	1000.58	High	0.0001386	0.01761	2.03
FALSE	High	Master Protein	P0DP27	Calmodulin-2 OS=Mus musculus OX=10090 GN=Calm2 PE=1 SV=1	0	7.74	19	2	11	2	1	149	16.8	4.22	39.33	2
	Checked	Confidence	Sequence	Modifications	Qvality PEP	Qvality q-value	# Protein Groups	# Proteins	# PSMs	Master Protein Accessions	# Missed Cleavages	Theo. MH+ [Da]	Confidence (by Search Engine): Sequest HT	Percolator q-Value (by Search Engine): Sequest HT	Percolator PEP (by Search Engine): Sequest HT	XCorr (by Search Engine): Sequest HT
	FALSE	High	EAFSLFDKDGDGTITTK		0.0082273	0	1	1	9	P0DP27	1	1844.89	High	0	0.0008324	4.31
	FALSE	High	KMKDTDSEEEIR		0.045044	0	1	4	2	P0DP27	2	1480.69	High	0	0.001849	3.61
FALSE	High	Master Protein	A0A0A6YW37	Immunoglobulin heavy variable V1-9 (Fragment) OS=Mus musculus OX=10090 GN=Ighv1-9 PE=1 SV=1	0	7.737	21	1	2	1	1	117	13	7.28	9.15	1
	Checked	Confidence	Sequence	Modifications	Qvality PEP	Qvality q-value	# Protein Groups	# Proteins	# PSMs	Master Protein Accessions	# Missed Cleavages	Theo. MH+ [Da]	Confidence (by Search Engine): Sequest HT	Percolator q-Value (by Search Engine): Sequest HT	Percolator PEP (by Search Engine): Sequest HT	XCorr (by Search Engine): Sequest HT
	FALSE	High	QRPGHGLEWIGEILPGSGSTNYNEK		0.000288423	0	1	2	2	A0A0A6YW37	0	2739.35	High	0	1.249e-05	4.79
FALSE	High	Master Protein	A0A075B5R5	Immunoglobulin heavy variable 4-1 (Fragment) OS=Mus musculus OX=10090 GN=Ighv4-1 PE=1 SV=7	0	7.669	14	1	5	1	1	116	12.9	8.9	14.6	1
	Checked	Confidence	Sequence	Modifications	Qvality PEP	Qvality q-value	# Protein Groups	# Proteins	# PSMs	Master Protein Accessions	# Missed Cleavages	Theo. MH+ [Da]	Confidence (by Search Engine): Sequest HT	Percolator q-Value (by Search Engine): Sequest HT	Percolator PEP (by Search Engine): Sequest HT	XCorr (by Search Engine): Sequest HT
	FALSE	High	LLQSGGGLVQPGGSLK		0.000310826	0	1	1	5	A0A075B5R5	0	1510.86	High	0	2.144e-08	3.95
FALSE	High	Master Protein	Q8CBB6	Histone H2B OS=Mus musculus OX=10090 GN=H2bc23 PE=2 SV=1	0	7.617	18	2	9	1	1	134	14.9	10.37	20.96	2
	Checked	Confidence	Sequence	Modifications	Qvality PEP	Qvality q-value	# Protein Groups	# Proteins	# PSMs	Master Protein Accessions	# Missed Cleavages	Theo. MH+ [Da]	Confidence (by Search Engine): Sequest HT	Percolator q-Value (by Search Engine): Sequest HT	Percolator PEP (by Search Engine): Sequest HT	XCorr (by Search Engine): Sequest HT
	FALSE	High	AMGIMNSFVNDIFER		0.00558448	0	1	12	3	Q8CBB6	0	1743.82	High	0	8.202e-05	3.47
	FALSE	High	LLLPGELAK		0.0751757	0	2	13	6	P70696; Q8CBB6	0	953.603	High	0	0.002487	1.85
FALSE	High	Master Protein	A0A0B4J1P3	Immunoglobulin heavy variable 9-1 (Fragment) OS=Mus musculus OX=10090 GN=Ighv9-1 PE=1 SV=1	0	7.559	13	1	14	1	1	117	13.2	7.12	54.08	1
	Checked	Confidence	Sequence	Modifications	Qvality PEP	Qvality q-value	# Protein Groups	# Proteins	# PSMs	Master Protein Accessions	# Missed Cleavages	Theo. MH+ [Da]	Confidence (by Search Engine): Sequest HT	Percolator q-Value (by Search Engine): Sequest HT	Percolator PEP (by Search Engine): Sequest HT	XCorr (by Search Engine): Sequest HT
	FALSE	High	ASGYTFTEYPMHWVK		0.00259545	0	1	2	14	A0A0B4J1P3	0	1816.84	High	0	8.072e-06	4.43
FALSE	High	Master Protein	P53026	Large ribosomal subunit protein uL1 OS=Mus musculus OX=10090 GN=Rpl10a PE=1 SV=3	0	7.557	10	2	2	2	1	217	24.9	9.98	3.51	2
	Checked	Confidence	Sequence	Modifications	Qvality PEP	Qvality q-value	# Protein Groups	# Proteins	# PSMs	Master Protein Accessions	# Missed Cleavages	Theo. MH+ [Da]	Confidence (by Search Engine): Sequest HT	Percolator q-Value (by Search Engine): Sequest HT	Percolator PEP (by Search Engine): Sequest HT	XCorr (by Search Engine): Sequest HT
	FALSE	High	AVDIPHMDIEALKK		0.00301413	0	1	6	1	P53026	1	1579.85	High	0	2.626e-06	3.51
	FALSE	High	ILGPGLNK		0.144909	0.00102313	1	4	1	P53026	0	811.504	High	7.588e-05	0.01057	1.47
FALSE	High	Master Protein	A0A075B684	Immunoglobulin heavy variable 1-62-1 OS=Mus musculus OX=10090 GN=Ighv1-62-1 PE=1 SV=1	0	7.445	63	1	7	1	1	30	3.2	9.04	22.55	1
	Checked	Confidence	Sequence	Modifications	Qvality PEP	Qvality q-value	# Protein Groups	# Proteins	# PSMs	Master Protein Accessions	# Missed Cleavages	Theo. MH+ [Da]	Confidence (by Search Engine): Sequest HT	Percolator q-Value (by Search Engine): Sequest HT	Percolator PEP (by Search Engine): Sequest HT	XCorr (by Search Engine): Sequest HT
	FALSE	High	QVQLQQSGAELVRPGASVK		0.0175882	0	1	1	7	A0A075B684	0	1995.1	High	0	0.003037	3.75
FALSE	High	Master Protein	A0A0R4J225	Seipin OS=Mus musculus OX=10090 GN=Bscl2 PE=1 SV=1	0	7.439	11	2	5	2	1	443	49.6	6.64	6.53	2
	Checked	Confidence	Sequence	Modifications	Qvality PEP	Qvality q-value	# Protein Groups	# Proteins	# PSMs	Master Protein Accessions	# Missed Cleavages	Theo. MH+ [Da]	Confidence (by Search Engine): Sequest HT	Percolator q-Value (by Search Engine): Sequest HT	Percolator PEP (by Search Engine): Sequest HT	XCorr (by Search Engine): Sequest HT
	FALSE	High	NSKPEAGARPPAVPIMVNDPPVPALLWAQEVGHVLAGR		0.00525553	0	1	2	1	A0A0R4J225	0	3954.12	High	0	8.553e-06	2.62
	FALSE	High	VLMYGQPYR		0.0963513	0	1	3	4	A0A0R4J225	0	1126.57	High	0	0.004259	2.35
FALSE	High	Master Protein	Q9JHU4	Cytoplasmic dynein 1 heavy chain 1 OS=Mus musculus OX=10090 GN=Dync1h1 PE=1 SV=2	0	7.346	0	1	1	1	1	4644	531.7	6.42	2.84	1
	Checked	Confidence	Sequence	Modifications	Qvality PEP	Qvality q-value	# Protein Groups	# Proteins	# PSMs	Master Protein Accessions	# Missed Cleavages	Theo. MH+ [Da]	Confidence (by Search Engine): Sequest HT	Percolator q-Value (by Search Engine): Sequest HT	Percolator PEP (by Search Engine): Sequest HT	XCorr (by Search Engine): Sequest HT
	FALSE	High	ILDDDTIITTLENLKR		0.000441366	0	1	1	1	Q9JHU4	1	1873.03	High	0	4.509e-08	2.84
FALSE	High	Master Protein	Q3UQI9	Probable ubiquitin carboxyl-terminal hydrolase MINDY-4 OS=Mus musculus OX=10090 GN=Mindy4 PE=1 SV=1	0	7.07	2	1	10	1	1	744	82.9	6.18	32.08	1
	Checked	Confidence	Sequence	Modifications	Qvality PEP	Qvality q-value	# Protein Groups	# Proteins	# PSMs	Master Protein Accessions	# Missed Cleavages	Theo. MH+ [Da]	Confidence (by Search Engine): Sequest HT	Percolator q-Value (by Search Engine): Sequest HT	Percolator PEP (by Search Engine): Sequest HT	XCorr (by Search Engine): Sequest HT
	FALSE	High	MDSLYVEEVAASLVR	1xAcetyl [N-Term]	0.000595308	0	1	2	10	Q3UQI9	0	1723.86	High	0	8.502e-08	3.86
FALSE	High	Master Protein	Q3TML0	Protein disulfide-isomerase A6 OS=Mus musculus OX=10090 GN=Pdia6 PE=1 SV=1	0	7.014	3	1	9	1	1	445	48.7	5.19	35.13	1
	Checked	Confidence	Sequence	Modifications	Qvality PEP	Qvality q-value	# Protein Groups	# Proteins	# PSMs	Master Protein Accessions	# Missed Cleavages	Theo. MH+ [Da]	Confidence (by Search Engine): Sequest HT	Percolator q-Value (by Search Engine): Sequest HT	Percolator PEP (by Search Engine): Sequest HT	XCorr (by Search Engine): Sequest HT
	FALSE	High	TGEAIVDAALSALR		0.000632609	0	1	3	9	Q3TML0	0	1386.76	High	0	1.882e-06	4.36
FALSE	High	Master Protein	A0A0B4J1I9	Immunoglobulin kappa variable 4-55 (Fragment) OS=Mus musculus OX=10090 GN=Igkv4-55 PE=1 SV=1	0	6.941	14	1	6	1	1	117	12.7	6.48	22.08	1
	Checked	Confidence	Sequence	Modifications	Qvality PEP	Qvality q-value	# Protein Groups	# Proteins	# PSMs	Master Protein Accessions	# Missed Cleavages	Theo. MH+ [Da]	Confidence (by Search Engine): Sequest HT	Percolator q-Value (by Search Engine): Sequest HT	Percolator PEP (by Search Engine): Sequest HT	XCorr (by Search Engine): Sequest HT
	FALSE	High	LLIYDTSNLASGVPVR		0.000684937	0	1	2	6	A0A0B4J1I9	0	1717.95	High	0	1.095e-06	3.88
FALSE	High	Master Protein	P61979	Heterogeneous nuclear ribonucleoprotein K OS=Mus musculus OX=10090 GN=Hnrnpk PE=1 SV=1	0	6.881	6	2	6	2	1	463	50.9	5.54	12.96	2
	Checked	Confidence	Sequence	Modifications	Qvality PEP	Qvality q-value	# Protein Groups	# Proteins	# PSMs	Master Protein Accessions	# Missed Cleavages	Theo. MH+ [Da]	Confidence (by Search Engine): Sequest HT	Percolator q-Value (by Search Engine): Sequest HT	Percolator PEP (by Search Engine): Sequest HT	XCorr (by Search Engine): Sequest HT
	FALSE	High	TDYNASVSVPDSSGPER		0.00532968	0	1	10	1	P61979	0	1780.8	High	0	8.797e-06	3.58
	FALSE	High	DLAGSIIGK		0.168706	0.00194596	1	3	5	P61979	0	873.504	High	0.0001386	0.01496	1.97
FALSE	High	Master Protein	P70696	Histone H2B type 1-A OS=Mus musculus OX=10090 GN=H2bc1 PE=1 SV=3	0	6.854	19	2	7	1	1	127	14.2	10.29	13.61	2
	Checked	Confidence	Sequence	Modifications	Qvality PEP	Qvality q-value	# Protein Groups	# Proteins	# PSMs	Master Protein Accessions	# Missed Cleavages	Theo. MH+ [Da]	Confidence (by Search Engine): Sequest HT	Percolator q-Value (by Search Engine): Sequest HT	Percolator PEP (by Search Engine): Sequest HT	XCorr (by Search Engine): Sequest HT
	FALSE	High	AMSIMNSFVTDIFER		0.0128138	0	1	1	1	P70696	0	1760.83	High	0	5.634e-05	2.87
	FALSE	High	LLLPGELAK		0.0751757	0	2	13	6	P70696; Q8CBB6	0	953.603	High	0	0.002487	1.85
FALSE	High	Master Protein	P08228	Superoxide dismutase [Cu-Zn] OS=Mus musculus OX=10090 GN=Sod1 PE=1 SV=2	0	6.789	8	1	3	1	1	154	15.9	6.51	12.23	1
	Checked	Confidence	Sequence	Modifications	Qvality PEP	Qvality q-value	# Protein Groups	# Proteins	# PSMs	Master Protein Accessions	# Missed Cleavages	Theo. MH+ [Da]	Confidence (by Search Engine): Sequest HT	Percolator q-Value (by Search Engine): Sequest HT	Percolator PEP (by Search Engine): Sequest HT	XCorr (by Search Engine): Sequest HT
	FALSE	High	VISLSGEHSIIGR		0.000806696	0	1	1	3	P08228	0	1367.76	High	0	1.625e-07	4.35
FALSE	High	Master Protein	A0A140T8P6	Immunoglobulin kappa variable 12-46 (Fragment) OS=Mus musculus OX=10090 GN=Igkv12-46 PE=1 SV=2	0	6.723	13	1	5	1	1	115	12.6	5.91	17.12	1
	Checked	Confidence	Sequence	Modifications	Qvality PEP	Qvality q-value	# Protein Groups	# Proteins	# PSMs	Master Protein Accessions	# Missed Cleavages	Theo. MH+ [Da]	Confidence (by Search Engine): Sequest HT	Percolator q-Value (by Search Engine): Sequest HT	Percolator PEP (by Search Engine): Sequest HT	XCorr (by Search Engine): Sequest HT
	FALSE	High	ASENIYSNLAWYQQK		0.000869347	0	1	1	5	A0A140T8P6	0	1814.87	High	0	1.155e-06	4.26
FALSE	High	Master Protein	Q02105	Complement C1q subcomponent subunit C OS=Mus musculus OX=10090 GN=C1qc PE=1 SV=2	0	6.614	9	2	16	2	1	246	26	8.54	23.89	2
	Checked	Confidence	Sequence	Modifications	Qvality PEP	Qvality q-value	# Protein Groups	# Proteins	# PSMs	Master Protein Accessions	# Missed Cleavages	Theo. MH+ [Da]	Confidence (by Search Engine): Sequest HT	Percolator q-Value (by Search Engine): Sequest HT	Percolator PEP (by Search Engine): Sequest HT	XCorr (by Search Engine): Sequest HT
	FALSE	High	QTTQYPEANALVR		0.00937547	0	1	1	7	Q02105	0	1490.76	High	0	3.067e-05	3.55
	FALSE	High	QVSSGGVLLR		0.130409	0	1	1	9	Q02105	0	1015.59	High	0.0001386	0.01558	1.34
FALSE	High	Master Protein	A0A0A6YVS4	Immunoglobulin heavy variable 5-9-1 (Fragment) OS=Mus musculus OX=10090 GN=Ighv5-9-1 PE=1 SV=1	0	6.571	13	1	10	1	1	126	14.2	8.87	38.8	1
	Checked	Confidence	Sequence	Modifications	Qvality PEP	Qvality q-value	# Protein Groups	# Proteins	# PSMs	Master Protein Accessions	# Missed Cleavages	Theo. MH+ [Da]	Confidence (by Search Engine): Sequest HT	Percolator q-Value (by Search Engine): Sequest HT	Percolator PEP (by Search Engine): Sequest HT	XCorr (by Search Engine): Sequest HT
	FALSE	High	LVESGEGLVKPGGSLK		0.00102388	0	1	2	10	A0A0A6YVS4	0	1569.88	High	0	6.253e-07	4.14
FALSE	High	Master Protein	P35979	Large ribosomal subunit protein uL11 OS=Mus musculus OX=10090 GN=Rpl12 PE=1 SV=2	0	6.542	15	2	9	2	1	165	17.8	9.42	19.35	2
	Checked	Confidence	Sequence	Modifications	Qvality PEP	Qvality q-value	# Protein Groups	# Proteins	# PSMs	Master Protein Accessions	# Missed Cleavages	Theo. MH+ [Da]	Confidence (by Search Engine): Sequest HT	Percolator q-Value (by Search Engine): Sequest HT	Percolator PEP (by Search Engine): Sequest HT	XCorr (by Search Engine): Sequest HT
	FALSE	High	IGPLGLSPK		0.0533919	0	1	1	8	P35979	0	881.545	High	0	0.001653	2.27
	FALSE	High	HSGNITFDEIVNIAR		0.0255074	0	1	1	1	P35979	0	1685.86	High	0	0.0002429	4.48
FALSE	High	Master Protein	P15532	Nucleoside diphosphate kinase A OS=Mus musculus OX=10090 GN=Nme1 PE=1 SV=1	0	6.355	11	1	1	1	1	152	17.2	7.37	4.16	1
	Checked	Confidence	Sequence	Modifications	Qvality PEP	Qvality q-value	# Protein Groups	# Proteins	# PSMs	Master Protein Accessions	# Missed Cleavages	Theo. MH+ [Da]	Confidence (by Search Engine): Sequest HT	Percolator q-Value (by Search Engine): Sequest HT	Percolator PEP (by Search Engine): Sequest HT	XCorr (by Search Engine): Sequest HT
	FALSE	High	VMLGETNPADSKPGTIR		0.00129953	0	1	4	1	P15532	0	1785.92	High	0	4.416e-07	4.16
FALSE	High	Master Protein	E9Q0F0	Keratin 78 OS=Mus musculus OX=10090 GN=Krt78 PE=1 SV=1	0	6.34	1	1	6	1	1	1068	112.2	7.97	21.2	1
	Checked	Confidence	Sequence	Modifications	Qvality PEP	Qvality q-value	# Protein Groups	# Proteins	# PSMs	Master Protein Accessions	# Missed Cleavages	Theo. MH+ [Da]	Confidence (by Search Engine): Sequest HT	Percolator q-Value (by Search Engine): Sequest HT	Percolator PEP (by Search Engine): Sequest HT	XCorr (by Search Engine): Sequest HT
	FALSE	High	SLNNQFASFIDKVR		0.00131788	0	1	1	6	E9Q0F0	1	1638.86	High	0	4.569e-07	4.13
FALSE	High	Master Protein	A0A1Y7VJN6	Immunoglobulin heavy constant gamma 3 (Fragment) OS=Mus musculus OX=10090 GN=Ighg3 PE=4 SV=1	0	6.244	4	1	11	1	1	399	44	7.14	35.88	1
	Checked	Confidence	Sequence	Modifications	Qvality PEP	Qvality q-value	# Protein Groups	# Proteins	# PSMs	Master Protein Accessions	# Missed Cleavages	Theo. MH+ [Da]	Confidence (by Search Engine): Sequest HT	Percolator q-Value (by Search Engine): Sequest HT	Percolator PEP (by Search Engine): Sequest HT	XCorr (by Search Engine): Sequest HT
	FALSE	High	VVSALPIQHQDWMR		0.00146062	0	1	3	11	A0A1Y7VJN6	0	1679.87	High	0	6.126e-07	3.66
FALSE	High	Master Protein	P62869	Elongin-B OS=Mus musculus OX=10090 GN=Elob PE=1 SV=1	0	6.185	38	3	19	3	1	118	13.2	5.01	38.08	3
	Checked	Confidence	Sequence	Modifications	Qvality PEP	Qvality q-value	# Protein Groups	# Proteins	# PSMs	Master Protein Accessions	# Missed Cleavages	Theo. MH+ [Da]	Confidence (by Search Engine): Sequest HT	Percolator q-Value (by Search Engine): Sequest HT	Percolator PEP (by Search Engine): Sequest HT	XCorr (by Search Engine): Sequest HT
	FALSE	High	ADDTFEALRIEPFSSPPELPDVMKPQDSGGSANEQAVQ		0.0620955	0	1	1	2	P62869	1	4072.91	High	7.588e-05	0.01092	3.4
	FALSE	High	ADDTFEALR		0.175369	0.00194596	1	1	3	P62869	0	1037.49	High	0.0001386	0.01631	1.89
	FALSE	High	RPPEEQR		0.208754	0.00376478	1	2	14	P62869	0	911.469	High	0.0007848	0.02946	2.06
FALSE	High	Master Protein	Q8K310	Matrin-3 OS=Mus musculus OX=10090 GN=Matr3 PE=1 SV=1	0	6.124	5	2	2	2	1	846	94.6	6.25	3.15	2
	Checked	Confidence	Sequence	Modifications	Qvality PEP	Qvality q-value	# Protein Groups	# Proteins	# PSMs	Master Protein Accessions	# Missed Cleavages	Theo. MH+ [Da]	Confidence (by Search Engine): Sequest HT	Percolator q-Value (by Search Engine): Sequest HT	Percolator PEP (by Search Engine): Sequest HT	XCorr (by Search Engine): Sequest HT
	FALSE	High	IGPYQPNVPVGIDYVIPK		0.0131772	0	1	3	1	Q8K310	0	1969.08	High	0	5.997e-05	3.15
	FALSE	High	DLSAAGIGLLAAATQSLSMPASLGR		0.156059	0.00102313	1	6	1	Q8K310	0	2371.26	High	0.0001386	0.01253	1.5
FALSE	High	Master Protein	Q06890	Clusterin OS=Mus musculus OX=10090 GN=Clu PE=1 SV=1	0	6.103	6	2	4	2	1	448	51.6	5.67	10.27	2
	Checked	Confidence	Sequence	Modifications	Qvality PEP	Qvality q-value	# Protein Groups	# Proteins	# PSMs	Master Protein Accessions	# Missed Cleavages	Theo. MH+ [Da]	Confidence (by Search Engine): Sequest HT	Percolator q-Value (by Search Engine): Sequest HT	Percolator PEP (by Search Engine): Sequest HT	XCorr (by Search Engine): Sequest HT
	FALSE	High	ASGIIDTLFQDR		0.00818899	0	1	5	3	Q06890	0	1335.69	High	0	0.0001163	3.45
	FALSE	High	ELHDPHYFSPIGFPHK		0.247492	0.00634113	1	4	1	Q06890	0	1920.94	High	0.0008319	0.03622	2.29
FALSE	High	Master Protein	P84104	Serine/arginine-rich splicing factor 3 OS=Mus musculus OX=10090 GN=Srsf3 PE=1 SV=1	0	6.018	13	1	3	1	1	164	19.3	11.65	8.92	1
	Checked	Confidence	Sequence	Modifications	Qvality PEP	Qvality q-value	# Protein Groups	# Proteins	# PSMs	Master Protein Accessions	# Missed Cleavages	Theo. MH+ [Da]	Confidence (by Search Engine): Sequest HT	Percolator q-Value (by Search Engine): Sequest HT	Percolator PEP (by Search Engine): Sequest HT	XCorr (by Search Engine): Sequest HT
	FALSE	High	NPPGFAFVEFEDPRDAADAVR		0.00187122	0	1	1	3	P84104	1	2320.1	High	0	2.195e-06	3.3
FALSE	High	Master Protein	P42932	T-complex protein 1 subunit theta OS=Mus musculus OX=10090 GN=Cct8 PE=1 SV=3	0	5.994	4	2	3	2	1	548	59.5	5.62	7.52	2
	Checked	Confidence	Sequence	Modifications	Qvality PEP	Qvality q-value	# Protein Groups	# Proteins	# PSMs	Master Protein Accessions	# Missed Cleavages	Theo. MH+ [Da]	Confidence (by Search Engine): Sequest HT	Percolator q-Value (by Search Engine): Sequest HT	Percolator PEP (by Search Engine): Sequest HT	XCorr (by Search Engine): Sequest HT
	FALSE	High	LVPGGGATEIELAK		0.0131772	0	1	3	2	P42932	0	1354.76	High	0	0.0001004	2.71
	FALSE	High	FAEAFEAIPR		0.17917	0.00194596	1	3	1	P42932	0	1150.59	High	0.0001386	0.01703	2.13
FALSE	High	Master Protein	P14106	Complement C1q subcomponent subunit B OS=Mus musculus OX=10090 GN=C1qb PE=1 SV=2	0	5.972	10	2	14	2	1	253	26.7	8.15	31.68	2
	Checked	Confidence	Sequence	Modifications	Qvality PEP	Qvality q-value	# Protein Groups	# Proteins	# PSMs	Master Protein Accessions	# Missed Cleavages	Theo. MH+ [Da]	Confidence (by Search Engine): Sequest HT	Percolator q-Value (by Search Engine): Sequest HT	Percolator PEP (by Search Engine): Sequest HT	XCorr (by Search Engine): Sequest HT
	FALSE	High	VITNANENYEPR		0.010486	0	1	1	6	P14106	0	1419.69	High	0	8.683e-05	3.85
	FALSE	High	TINSPLRPNQVIR		0.225073	0.00634113	1	1	8	P14106	0	1507.87	High	0.00423	0.1111	2.46
FALSE	High	Master Protein	A0A140T8M3	Immunoglobulin kappa chain variable 8-30 (Fragment) OS=Mus musculus OX=10090 GN=Igkv8-30 PE=1 SV=2	0	5.933	21	1	2	1	1	121	13.3	6.49	8.67	1
	Checked	Confidence	Sequence	Modifications	Qvality PEP	Qvality q-value	# Protein Groups	# Proteins	# PSMs	Master Protein Accessions	# Missed Cleavages	Theo. MH+ [Da]	Confidence (by Search Engine): Sequest HT	Percolator q-Value (by Search Engine): Sequest HT	Percolator PEP (by Search Engine): Sequest HT	XCorr (by Search Engine): Sequest HT
	FALSE	High	ESGVPDRFTGSGSGTDFTLTISSVK		0.00205458	0	1	1	2	A0A140T8M3	1	2545.24	High	0	1.166e-06	4.53
FALSE	High	Master Protein	A0A075B5T5	Immunoglobulin heavy variable V1-5 OS=Mus musculus OX=10090 GN=Ighv1-5 PE=1 SV=1	0	5.91	19	1	14	1	1	98	10.8	9.07	45.45	1
	Checked	Confidence	Sequence	Modifications	Qvality PEP	Qvality q-value	# Protein Groups	# Proteins	# PSMs	Master Protein Accessions	# Missed Cleavages	Theo. MH+ [Da]	Confidence (by Search Engine): Sequest HT	Percolator q-Value (by Search Engine): Sequest HT	Percolator PEP (by Search Engine): Sequest HT	XCorr (by Search Engine): Sequest HT
	FALSE	High	EVQLQQSGTVLARPGASVK		0.00210316	0	1	1	14	A0A075B5T5	0	1968.09	High	0	6.89e-05	3.68
FALSE	High	Master Protein	P63038	60 kDa heat shock protein, mitochondrial OS=Mus musculus OX=10090 GN=Hspd1 PE=1 SV=1	0	5.887	4	1	5	1	1	573	60.9	6.18	10.13	1
	Checked	Confidence	Sequence	Modifications	Qvality PEP	Qvality q-value	# Protein Groups	# Proteins	# PSMs	Master Protein Accessions	# Missed Cleavages	Theo. MH+ [Da]	Confidence (by Search Engine): Sequest HT	Percolator q-Value (by Search Engine): Sequest HT	Percolator PEP (by Search Engine): Sequest HT	XCorr (by Search Engine): Sequest HT
	FALSE	High	ALMLQGVDLLADAVAVTMGPK		0.00216297	0	1	3	5	P63038	0	2113.14	High	0	1.297e-06	2.68
FALSE	High	Master Protein	A0A0B4J1J7	Immunoglobulin heavy variable 1-82 OS=Mus musculus OX=10090 GN=Ighv1-82 PE=1 SV=1	0	5.873	29	2	57	1	1	98	10.6	9.29	84.38	2
	Checked	Confidence	Sequence	Modifications	Qvality PEP	Qvality q-value	# Protein Groups	# Proteins	# PSMs	Master Protein Accessions	# Missed Cleavages	Theo. MH+ [Da]	Confidence (by Search Engine): Sequest HT	Percolator q-Value (by Search Engine): Sequest HT	Percolator PEP (by Search Engine): Sequest HT	XCorr (by Search Engine): Sequest HT
	FALSE	High	QVQLQQSGPELVKPGASVK		0.0395902	0	1	1	1	A0A0B4J1J7	0	1993.11	High	0	0.0006192	2.18
	FALSE	High	GKATLTADK		0.0705451	0	2	12	56	A0A075B5Y4; A0A0B4J1J7	1	904.51	High	0	0.003448	2.23
FALSE	High	Master Protein	Q8VD46	Ankyrin repeat, SAM and basic leucine zipper domain-containing protein 1 OS=Mus musculus OX=10090 GN=Asz1 PE=1 SV=2	0	5.767	4	2	10	2	1	475	53	6.24	16.61	2
	Checked	Confidence	Sequence	Modifications	Qvality PEP	Qvality q-value	# Protein Groups	# Proteins	# PSMs	Master Protein Accessions	# Missed Cleavages	Theo. MH+ [Da]	Confidence (by Search Engine): Sequest HT	Percolator q-Value (by Search Engine): Sequest HT	Percolator PEP (by Search Engine): Sequest HT	XCorr (by Search Engine): Sequest HT
	FALSE	High	ALTTGDISLVK		0.0206974	0	1	2	5	Q8VD46	0	1117.65	High	0	0.0003009	2.14
	FALSE	High	LLELGANK		0.147465	0.00102313	1	1	5	Q8VD46	0	857.509	High	0.0001386	0.01899	1.75
FALSE	High	Master Protein	A0A0B4J1P4	Immunoglobulin heavy variable 5-16 (Fragment) OS=Mus musculus OX=10090 GN=Ighv5-16 PE=1 SV=1	0	5.625	14	1	2	1	1	117	13.3	7.81	7.39	1
	Checked	Confidence	Sequence	Modifications	Qvality PEP	Qvality q-value	# Protein Groups	# Proteins	# PSMs	Master Protein Accessions	# Missed Cleavages	Theo. MH+ [Da]	Confidence (by Search Engine): Sequest HT	Percolator q-Value (by Search Engine): Sequest HT	Percolator PEP (by Search Engine): Sequest HT	XCorr (by Search Engine): Sequest HT
	FALSE	High	LVESEGGLVQPGSSMK		0.00287651	0	1	2	2	A0A0B4J1P4	0	1617.82	High	0	2.373e-06	3.7
FALSE	High	Master Protein	Q3UEB3	Poly(U)-binding-splicing factor PUF60 OS=Mus musculus OX=10090 GN=Puf60 PE=1 SV=2	0	5.469	5	1	6	1	1	564	60.2	5.29	7.13	1
	Checked	Confidence	Sequence	Modifications	Qvality PEP	Qvality q-value	# Protein Groups	# Proteins	# PSMs	Master Protein Accessions	# Missed Cleavages	Theo. MH+ [Da]	Confidence (by Search Engine): Sequest HT	Percolator q-Value (by Search Engine): Sequest HT	Percolator PEP (by Search Engine): Sequest HT	XCorr (by Search Engine): Sequest HT
	FALSE	High	AVTPPMPLLTPATPGGLPPAAAVAAAAATAK		0.00340352	0	1	1	6	Q3UEB3	0	2794.55	High	0	3.4e-06	2.55
FALSE	High	Master Protein	Q810Q5	Normal mucosa of esophagus-specific gene 1 protein OS=Mus musculus OX=10090 GN=Nmes1 PE=1 SV=1	0	5.439	19	1	2	1	1	83	9.6	9.89	7.73	1
	Checked	Confidence	Sequence	Modifications	Qvality PEP	Qvality q-value	# Protein Groups	# Proteins	# PSMs	Master Protein Accessions	# Missed Cleavages	Theo. MH+ [Da]	Confidence (by Search Engine): Sequest HT	Percolator q-Value (by Search Engine): Sequest HT	Percolator PEP (by Search Engine): Sequest HT	XCorr (by Search Engine): Sequest HT
	FALSE	High	LITINQQWKPVEELQK		0.00351669	0	1	1	2	Q810Q5	0	1967.1	High	0	1.698e-05	4.09
FALSE	High	Master Protein	P09405	Nucleolin OS=Mus musculus OX=10090 GN=Ncl PE=1 SV=2	0	5.422	3	2	8	2	1	707	76.7	4.75	7.63	2
	Checked	Confidence	Sequence	Modifications	Qvality PEP	Qvality q-value	# Protein Groups	# Proteins	# PSMs	Master Protein Accessions	# Missed Cleavages	Theo. MH+ [Da]	Confidence (by Search Engine): Sequest HT	Percolator q-Value (by Search Engine): Sequest HT	Percolator PEP (by Search Engine): Sequest HT	XCorr (by Search Engine): Sequest HT
	FALSE	High	FAISELFAK		0.0287751	0	1	1	3	P09405	0	1025.57	High	0	0.0003146	2.58
	FALSE	High	VPQNPHGKPK		0.153367	0.00102313	1	1	5	P09405	0	1101.62	High	7.588e-05	0.01204	1.26
FALSE	High	Master Protein	Q9CQ69	Cytochrome b-c1 complex subunit 8 OS=Mus musculus OX=10090 GN=Uqcrq PE=1 SV=3	0	5.396	22	2	8	2	1	82	9.8	10.26	15.07	2
	Checked	Confidence	Sequence	Modifications	Qvality PEP	Qvality q-value	# Protein Groups	# Proteins	# PSMs	Master Protein Accessions	# Missed Cleavages	Theo. MH+ [Da]	Confidence (by Search Engine): Sequest HT	Percolator q-Value (by Search Engine): Sequest HT	Percolator PEP (by Search Engine): Sequest HT	XCorr (by Search Engine): Sequest HT
	FALSE	High	KNPAMYENDK		0.027472	0	1	2	2	Q9CQ69	1	1209.56	High	0	0.0004999	3.21
	FALSE	High	AFPSYFSK		0.164392	0.00194596	1	1	6	Q9CQ69	0	946.467	High	0.0001386	0.01405	1.95
FALSE	High	Master Protein	Q9WUM5	Succinate--CoA ligase [ADP/GDP-forming] subunit alpha, mitochondrial OS=Mus musculus OX=10090 GN=Suclg1 PE=1 SV=4	0	5.274	3	1	3	1	1	346	36.1	9.39	9.4	1
	Checked	Confidence	Sequence	Modifications	Qvality PEP	Qvality q-value	# Protein Groups	# Proteins	# PSMs	Master Protein Accessions	# Missed Cleavages	Theo. MH+ [Da]	Confidence (by Search Engine): Sequest HT	Percolator q-Value (by Search Engine): Sequest HT	Percolator PEP (by Search Engine): Sequest HT	XCorr (by Search Engine): Sequest HT
	FALSE	High	HLGLPVFNTVK		0.00419992	0	1	1	3	Q9WUM5	0	1224.71	High	0	5.319e-06	3.22
FALSE	High	Master Protein	Q3U1J4	DNA damage-binding protein 1 OS=Mus musculus OX=10090 GN=Ddb1 PE=1 SV=2	0	5.181	1	1	1	1	1	1140	126.8	5.26	2.69	1
	Checked	Confidence	Sequence	Modifications	Qvality PEP	Qvality q-value	# Protein Groups	# Proteins	# PSMs	Master Protein Accessions	# Missed Cleavages	Theo. MH+ [Da]	Confidence (by Search Engine): Sequest HT	Percolator q-Value (by Search Engine): Sequest HT	Percolator PEP (by Search Engine): Sequest HT	XCorr (by Search Engine): Sequest HT
	FALSE	High	EATADDLIKVVEELTR		0.00465452	0	1	2	1	Q3U1J4	1	1801.95	High	0	6.592e-06	2.69
FALSE	High	Master Protein	P47955	Large ribosomal subunit protein P1 OS=Mus musculus OX=10090 GN=Rplp1 PE=1 SV=1	0	5.084	14	1	7	1	1	114	11.5	4.32	22.13	1
	Checked	Confidence	Sequence	Modifications	Qvality PEP	Qvality q-value	# Protein Groups	# Proteins	# PSMs	Master Protein Accessions	# Missed Cleavages	Theo. MH+ [Da]	Confidence (by Search Engine): Sequest HT	Percolator q-Value (by Search Engine): Sequest HT	Percolator PEP (by Search Engine): Sequest HT	XCorr (by Search Engine): Sequest HT
	FALSE	High	AAGVSVEPFWPGLFAK		0.0051824	0	1	1	7	P47955	0	1675.88	High	0	2.105e-05	3.25
FALSE	High	Master Protein	A0A1W2P7F1	Complement component 1, s subcomponent 2 OS=Mus musculus OX=10090 GN=C1s2 PE=1 SV=1	0	5.053	2	1	1	1	1	694	77.2	4.94	3.78	1
	Checked	Confidence	Sequence	Modifications	Qvality PEP	Qvality q-value	# Protein Groups	# Proteins	# PSMs	Master Protein Accessions	# Missed Cleavages	Theo. MH+ [Da]	Confidence (by Search Engine): Sequest HT	Percolator q-Value (by Search Engine): Sequest HT	Percolator PEP (by Search Engine): Sequest HT	XCorr (by Search Engine): Sequest HT
	FALSE	High	WVNDQLGIELPR		0.00535463	0	1	4	1	A0A1W2P7F1	0	1439.76	High	0	8.861e-06	3.78
FALSE	High	Master Protein	Q3UL36	Arginine and glutamate-rich protein 1 OS=Mus musculus OX=10090 GN=Arglu1 PE=1 SV=2	0	4.933	8	3	9	3	1	271	32.9	10.36	18.47	3
	Checked	Confidence	Sequence	Modifications	Qvality PEP	Qvality q-value	# Protein Groups	# Proteins	# PSMs	Master Protein Accessions	# Missed Cleavages	Theo. MH+ [Da]	Confidence (by Search Engine): Sequest HT	Percolator q-Value (by Search Engine): Sequest HT	Percolator PEP (by Search Engine): Sequest HT	XCorr (by Search Engine): Sequest HT
	FALSE	High	QLLEELER		0.16798	0.00194596	1	2	4	Q3UL36	0	1029.56	High	0.0001386	0.01737	2.65
	FALSE	High	LIEEETAR		0.201835	0.00376478	1	2	3	Q3UL36	0	960.5	High	0.0002675	0.02241	1.67
	FALSE	High	LAEEQLR		0.244466	0.00634113	1	1	2	Q3UL36	0	858.468	High	0.0008319	0.03527	1.77
FALSE	High	Master Protein	P60766	Cell division control protein 42 homolog OS=Mus musculus OX=10090 GN=Cdc42 PE=1 SV=2	0	4.841	9	1	1	1	1	191	21.2	6.55	2.66	1
	Checked	Confidence	Sequence	Modifications	Qvality PEP	Qvality q-value	# Protein Groups	# Proteins	# PSMs	Master Protein Accessions	# Missed Cleavages	Theo. MH+ [Da]	Confidence (by Search Engine): Sequest HT	Percolator q-Value (by Search Engine): Sequest HT	Percolator PEP (by Search Engine): Sequest HT	XCorr (by Search Engine): Sequest HT
	FALSE	High	NVFDEAILAALEPPEPK		0.00673124	0	1	1	1	P60766	0	1852.97	High	0	1.442e-05	2.66
FALSE	High	Master Protein	P70349	Adenosine 5'-monophosphoramidase HINT1 OS=Mus musculus OX=10090 GN=Hint1 PE=1 SV=3	0	4.765	11	1	2	1	1	126	13.8	6.87	6.48	1
	Checked	Confidence	Sequence	Modifications	Qvality PEP	Qvality q-value	# Protein Groups	# Proteins	# PSMs	Master Protein Accessions	# Missed Cleavages	Theo. MH+ [Da]	Confidence (by Search Engine): Sequest HT	Percolator q-Value (by Search Engine): Sequest HT	Percolator PEP (by Search Engine): Sequest HT	XCorr (by Search Engine): Sequest HT
	FALSE	High	AQVAQPGGDTIFGK		0.00732126	0	1	2	2	P70349	0	1388.72	High	0	1.959e-05	3.24
FALSE	High	Master Protein	Q922U2	Keratin, type II cytoskeletal 5 OS=Mus musculus OX=10090 GN=Krt5 PE=1 SV=1	0	4.706	2	1	15	1	1	580	61.7	7.75	44.12	1
	Checked	Confidence	Sequence	Modifications	Qvality PEP	Qvality q-value	# Protein Groups	# Proteins	# PSMs	Master Protein Accessions	# Missed Cleavages	Theo. MH+ [Da]	Confidence (by Search Engine): Sequest HT	Percolator q-Value (by Search Engine): Sequest HT	Percolator PEP (by Search Engine): Sequest HT	XCorr (by Search Engine): Sequest HT
	FALSE	High	SLDLDSIIAEVK		0.00781562	0	1	6	15	Q922U2	0	1302.72	High	0	1.966e-05	3.39
FALSE	High	Master Protein	Q9QZ82	Cholesterol side-chain cleavage enzyme, mitochondrial OS=Mus musculus OX=10090 GN=Cyp11a1 PE=1 SV=1	0	4.697	3	1	10	1	1	526	60.3	9.39	26.23	1
	Checked	Confidence	Sequence	Modifications	Qvality PEP	Qvality q-value	# Protein Groups	# Proteins	# PSMs	Master Protein Accessions	# Missed Cleavages	Theo. MH+ [Da]	Confidence (by Search Engine): Sequest HT	Percolator q-Value (by Search Engine): Sequest HT	Percolator PEP (by Search Engine): Sequest HT	XCorr (by Search Engine): Sequest HT
	FALSE	High	NFVPLLEGVAQDFIK		0.00788891	0	1	2	10	Q9QZ82	0	1689.92	High	0	3.481e-05	3.28
FALSE	High	Master Protein	Q9CQX2	Cytochrome b5 type B OS=Mus musculus OX=10090 GN=Cyb5b PE=1 SV=1	0	4.653	23	1	3	1	1	146	16.3	4.89	0	1
	Checked	Confidence	Sequence	Modifications	Qvality PEP	Qvality q-value	# Protein Groups	# Proteins	# PSMs	Master Protein Accessions	# Missed Cleavages	Theo. MH+ [Da]	Confidence (by Search Engine): Sequest HT	Percolator q-Value (by Search Engine): Sequest HT	Percolator PEP (by Search Engine): Sequest HT	XCorr (by Search Engine): Sequest HT
	FALSE	High	FLSEHPGGEEVLLEQAGADATESFEDVGHSPDAR		0.00826578	0	1	1	3	Q9CQX2	0	3596.64	High	0	2.235e-05	2.18
FALSE	High	Master Protein	Q60676	Serine/threonine-protein phosphatase 5 OS=Mus musculus OX=10090 GN=Ppp5c PE=1 SV=3	0	4.563	3	1	4	1	1	499	56.8	6.2	15.11	1
	Checked	Confidence	Sequence	Modifications	Qvality PEP	Qvality q-value	# Protein Groups	# Proteins	# PSMs	Master Protein Accessions	# Missed Cleavages	Theo. MH+ [Da]	Confidence (by Search Engine): Sequest HT	Percolator q-Value (by Search Engine): Sequest HT	Percolator PEP (by Search Engine): Sequest HT	XCorr (by Search Engine): Sequest HT
	FALSE	High	AFLEENQLDYIIR		0.00911669	0	1	2	4	Q60676	0	1623.84	High	0	6.626e-05	3.94
FALSE	High	Master Protein	P18531	Ig heavy chain V region 3-6 OS=Mus musculus OX=10090 GN=Ighv3-6 PE=1 SV=1	0	4.544	9	1	5	1	1	116	13.1	8.78	5.38	1
	Checked	Confidence	Sequence	Modifications	Qvality PEP	Qvality q-value	# Protein Groups	# Proteins	# PSMs	Master Protein Accessions	# Missed Cleavages	Theo. MH+ [Da]	Confidence (by Search Engine): Sequest HT	Percolator q-Value (by Search Engine): Sequest HT	Percolator PEP (by Search Engine): Sequest HT	XCorr (by Search Engine): Sequest HT
	FALSE	High	DTSKNQFFLK		0.0744967	0	1	2	5	P18531	1	1227.64	High	0	0.002427	3.36
FALSE	High	Master Protein	P14869	Large ribosomal subunit protein uL10 OS=Mus musculus OX=10090 GN=Rplp0 PE=1 SV=3	0	4.447	3	1	3	1	1	317	34.2	6.25	9.56	1
	Checked	Confidence	Sequence	Modifications	Qvality PEP	Qvality q-value	# Protein Groups	# Proteins	# PSMs	Master Protein Accessions	# Missed Cleavages	Theo. MH+ [Da]	Confidence (by Search Engine): Sequest HT	Percolator q-Value (by Search Engine): Sequest HT	Percolator PEP (by Search Engine): Sequest HT	XCorr (by Search Engine): Sequest HT
	FALSE	High	GHLENNPALEK		0.0103403	0	1	3	3	P14869	0	1221.62	High	0	0.0001332	3.4
FALSE	High	Master Protein	Q8VED5	Keratin, type II cytoskeletal 79 OS=Mus musculus OX=10090 GN=Krt79 PE=1 SV=2	0	4.353	2	1	6	1	1	531	57.5	7.69	9.74	1
	Checked	Confidence	Sequence	Modifications	Qvality PEP	Qvality q-value	# Protein Groups	# Proteins	# PSMs	Master Protein Accessions	# Missed Cleavages	Theo. MH+ [Da]	Confidence (by Search Engine): Sequest HT	Percolator q-Value (by Search Engine): Sequest HT	Percolator PEP (by Search Engine): Sequest HT	XCorr (by Search Engine): Sequest HT
	FALSE	High	NLDLDSIIAEVK		0.0114574	0	1	1	6	Q8VED5	0	1329.73	High	0	6.656e-05	2.54
FALSE	High	Master Protein	P80317	T-complex protein 1 subunit zeta OS=Mus musculus OX=10090 GN=Cct6a PE=1 SV=3	0	4.213	2	1	1	1	1	531	58	7.08	2.94	1
	Checked	Confidence	Sequence	Modifications	Qvality PEP	Qvality q-value	# Protein Groups	# Proteins	# PSMs	Master Protein Accessions	# Missed Cleavages	Theo. MH+ [Da]	Confidence (by Search Engine): Sequest HT	Percolator q-Value (by Search Engine): Sequest HT	Percolator PEP (by Search Engine): Sequest HT	XCorr (by Search Engine): Sequest HT
	FALSE	High	GIDPFSLDALAK		0.0133006	0	1	2	1	P80317	0	1246.67	High	0	6.123e-05	2.94
FALSE	High	Master Protein	Q792Y8	Predicted gene 10334 OS=Mus musculus OX=10090 GN=Prss3l PE=4 SV=1	0	4.187	4	1	367	1	1	246	26.1	4.92	330.94	1
	Checked	Confidence	Sequence	Modifications	Qvality PEP	Qvality q-value	# Protein Groups	# Proteins	# PSMs	Master Protein Accessions	# Missed Cleavages	Theo. MH+ [Da]	Confidence (by Search Engine): Sequest HT	Percolator q-Value (by Search Engine): Sequest HT	Percolator PEP (by Search Engine): Sequest HT	XCorr (by Search Engine): Sequest HT
	FALSE	High	TLNNDIMLIK		0.0136777	0	1	6	734	Q792Y8	0	1174.65	High	0	0.003245	2.78
FALSE	High	Master Protein	P01680	Ig kappa chain V-IV region S107B OS=Mus musculus OX=10090 PE=4 SV=1	0	4.165	9	1	20	1	1	129	13.8	8.47	61.95	1
	Checked	Confidence	Sequence	Modifications	Qvality PEP	Qvality q-value	# Protein Groups	# Proteins	# PSMs	Master Protein Accessions	# Missed Cleavages	Theo. MH+ [Da]	Confidence (by Search Engine): Sequest HT	Percolator q-Value (by Search Engine): Sequest HT	Percolator PEP (by Search Engine): Sequest HT	XCorr (by Search Engine): Sequest HT
	FALSE	High	TSNLASGVPAR		0.0140655	0	1	6	20	P01680	0	1072.57	High	0	9.241e-05	3.53
FALSE	High	Master Protein	A0A0B4J1G0	Low affinity immunoglobulin gamma Fc region receptor III-A OS=Mus musculus OX=10090 GN=Fcgr4 PE=1 SV=1	0	4.112	5	1	3	1	1	249	28.4	8.09	7.65	1
	Checked	Confidence	Sequence	Modifications	Qvality PEP	Qvality q-value	# Protein Groups	# Proteins	# PSMs	Master Protein Accessions	# Missed Cleavages	Theo. MH+ [Da]	Confidence (by Search Engine): Sequest HT	Percolator q-Value (by Search Engine): Sequest HT	Percolator PEP (by Search Engine): Sequest HT	XCorr (by Search Engine): Sequest HT
	FALSE	High	WLFQEGDPIHLR		0.0148741	0	1	1	3	A0A0B4J1G0	0	1510.78	High	0	7.734e-05	2.66
FALSE	High	Master Protein	A0A075B5R4	Immunoglobulin heavy variable 14-1 (Fragment) OS=Mus musculus OX=10090 GN=Ighv14-1 PE=1 SV=1	0	4.09	10	1	7	1	1	117	13	4.93	22.44	1
	Checked	Confidence	Sequence	Modifications	Qvality PEP	Qvality q-value	# Protein Groups	# Proteins	# PSMs	Master Protein Accessions	# Missed Cleavages	Theo. MH+ [Da]	Confidence (by Search Engine): Sequest HT	Percolator q-Value (by Search Engine): Sequest HT	Percolator PEP (by Search Engine): Sequest HT	XCorr (by Search Engine): Sequest HT
	FALSE	High	QRPEQGLEWIGR		0.0152246	0	1	2	7	A0A075B5R4	0	1468.77	High	0	0.0003263	3.68
FALSE	High	Master Protein	P02535	Keratin, type I cytoskeletal 10 OS=Mus musculus OX=10090 GN=Krt10 PE=1 SV=3	0	4.078	2	1	6	1	1	570	57.7	5.11	17.94	1
	Checked	Confidence	Sequence	Modifications	Qvality PEP	Qvality q-value	# Protein Groups	# Proteins	# PSMs	Master Protein Accessions	# Missed Cleavages	Theo. MH+ [Da]	Confidence (by Search Engine): Sequest HT	Percolator q-Value (by Search Engine): Sequest HT	Percolator PEP (by Search Engine): Sequest HT	XCorr (by Search Engine): Sequest HT
	FALSE	High	ALEESNYELEGK		0.0154388	0	1	2	6	P02535	0	1381.65	High	0	0.0001139	3.1
FALSE	High	Master Protein	P02104	Hemoglobin subunit epsilon-Y2 OS=Mus musculus OX=10090 GN=Hbb-y PE=1 SV=2	0	3.995	9	1	1	1	1	147	16.1	8.18	3.12	1
	Checked	Confidence	Sequence	Modifications	Qvality PEP	Qvality q-value	# Protein Groups	# Proteins	# PSMs	Master Protein Accessions	# Missed Cleavages	Theo. MH+ [Da]	Confidence (by Search Engine): Sequest HT	Percolator q-Value (by Search Engine): Sequest HT	Percolator PEP (by Search Engine): Sequest HT	XCorr (by Search Engine): Sequest HT
	FALSE	High	VNVEEVGGEALGR		0.0168668	0	1	2	1	P02104	0	1328.68	High	0	0.0001011	3.12
FALSE	High	Master Protein	P01642	Ig kappa chain V-V region L7 (Fragment) OS=Mus musculus OX=10090 GN=Gm10881 PE=1 SV=1	0	3.994	10	1	13	1	1	115	12.6	5.94	31.32	1
	Checked	Confidence	Sequence	Modifications	Qvality PEP	Qvality q-value	# Protein Groups	# Proteins	# PSMs	Master Protein Accessions	# Missed Cleavages	Theo. MH+ [Da]	Confidence (by Search Engine): Sequest HT	Percolator q-Value (by Search Engine): Sequest HT	Percolator PEP (by Search Engine): Sequest HT	XCorr (by Search Engine): Sequest HT
	FALSE	High	YASESISGIPSR		0.0168668	0	1	1	13	P01642	0	1266.63	High	0.0002675	0.02264	2.88
FALSE	High	Master Protein	A0A140T8P3	Immunoglobulin kappa chain variable 15-103 (Fragment) OS=Mus musculus OX=10090 GN=Igkv15-103 PE=1 SV=2	0	3.981	10	1	3	1	1	115	12.5	7.8	2.95	1
	Checked	Confidence	Sequence	Modifications	Qvality PEP	Qvality q-value	# Protein Groups	# Proteins	# PSMs	Master Protein Accessions	# Missed Cleavages	Theo. MH+ [Da]	Confidence (by Search Engine): Sequest HT	Percolator q-Value (by Search Engine): Sequest HT	Percolator PEP (by Search Engine): Sequest HT	XCorr (by Search Engine): Sequest HT
	FALSE	High	ASNLHTGVPSR		0.0171039	0	1	1	3	A0A140T8P3	0	1138.6	High	0	0.0001044	2.95
FALSE	High	Master Protein	Q9CXK9	RNA-binding protein 33 OS=Mus musculus OX=10090 GN=Rbm33 PE=1 SV=2	0	3.926	1	1	30	1	1	1231	137.2	6.46	61.29	1
	Checked	Confidence	Sequence	Modifications	Qvality PEP	Qvality q-value	# Protein Groups	# Proteins	# PSMs	Master Protein Accessions	# Missed Cleavages	Theo. MH+ [Da]	Confidence (by Search Engine): Sequest HT	Percolator q-Value (by Search Engine): Sequest HT	Percolator PEP (by Search Engine): Sequest HT	XCorr (by Search Engine): Sequest HT
	FALSE	High	HNAASQNISK		0.0181705	0	1	2	30	Q9CXK9	0	1069.54	High	0	0.0001186	2.61
FALSE	High	Master Protein	P27786	Steroid 17-alpha-hydroxylase/17,20 lyase OS=Mus musculus OX=10090 GN=Cyp17a1 PE=1 SV=1	0	3.842	6	2	2	2	1	507	57.6	7.18	2.34	2
	Checked	Confidence	Sequence	Modifications	Qvality PEP	Qvality q-value	# Protein Groups	# Proteins	# PSMs	Master Protein Accessions	# Missed Cleavages	Theo. MH+ [Da]	Confidence (by Search Engine): Sequest HT	Percolator q-Value (by Search Engine): Sequest HT	Percolator PEP (by Search Engine): Sequest HT	XCorr (by Search Engine): Sequest HT
	FALSE	High	IRPVAPLLIPHK		0.135682	0	1	2	1	P27786	0	1353.87	High	0	0.009129	2.34
	FALSE	High	SLPFLPLVGSLPFLPR		0.173122	0.00194596	1	2	1	P27786	0	1753.04	High	0.0001386	0.01577	1.55
FALSE	High	Master Protein	P70168	Importin subunit beta-1 OS=Mus musculus OX=10090 GN=Kpnb1 PE=1 SV=2	0	3.729	1	1	10	1	1	876	97.1	4.78	20.83	1
	Checked	Confidence	Sequence	Modifications	Qvality PEP	Qvality q-value	# Protein Groups	# Proteins	# PSMs	Master Protein Accessions	# Missed Cleavages	Theo. MH+ [Da]	Confidence (by Search Engine): Sequest HT	Percolator q-Value (by Search Engine): Sequest HT	Percolator PEP (by Search Engine): Sequest HT	XCorr (by Search Engine): Sequest HT
	FALSE	High	MELITILEK	1xAcetyl [N-Term]	0.0225028	0	1	1	10	P70168	0	1131.63	High	0	0.002194	2.45
FALSE	High	Master Protein	Q922B2	Aspartate--tRNA ligase, cytoplasmic OS=Mus musculus OX=10090 GN=Dars1 PE=1 SV=2	0	3.607	3	1	1	1	1	501	57.1	6.49	0	1
	Checked	Confidence	Sequence	Modifications	Qvality PEP	Qvality q-value	# Protein Groups	# Proteins	# PSMs	Master Protein Accessions	# Missed Cleavages	Theo. MH+ [Da]	Confidence (by Search Engine): Sequest HT	Percolator q-Value (by Search Engine): Sequest HT	Percolator PEP (by Search Engine): Sequest HT	XCorr (by Search Engine): Sequest HT
	FALSE	High	FGAPPHAGGGIGLER		0.0257452	0	1	1	1	Q922B2	0	1435.74	High	0	0.000247	1.91
FALSE	High	Master Protein	Q9WV55	Vesicle-associated membrane protein-associated protein A OS=Mus musculus OX=10090 GN=Vapa PE=1 SV=2	0	3.507	6	1	2	1	1	249	27.8	8.4	6.71	1
	Checked	Confidence	Sequence	Modifications	Qvality PEP	Qvality q-value	# Protein Groups	# Proteins	# PSMs	Master Protein Accessions	# Missed Cleavages	Theo. MH+ [Da]	Confidence (by Search Engine): Sequest HT	Percolator q-Value (by Search Engine): Sequest HT	Percolator PEP (by Search Engine): Sequest HT	XCorr (by Search Engine): Sequest HT
	FALSE	High	FKGPFTDVVTTNLK		0.0286421	0	1	1	2	Q9WV55	1	1566.85	High	0	0.0003114	3.53
FALSE	High	Master Protein	Q80ZS7	Dynein light chain OS=Mus musculus OX=10090 GN=BC048507 PE=1 SV=1	0	3.439	16	1	1	1	1	89	10.4	8.27	3.08	1
	Checked	Confidence	Sequence	Modifications	Qvality PEP	Qvality q-value	# Protein Groups	# Proteins	# PSMs	Master Protein Accessions	# Missed Cleavages	Theo. MH+ [Da]	Confidence (by Search Engine): Sequest HT	Percolator q-Value (by Search Engine): Sequest HT	Percolator PEP (by Search Engine): Sequest HT	XCorr (by Search Engine): Sequest HT
	FALSE	High	TVDMSEEMQQDSVR		0.0308452	0	1	1	1	Q80ZS7	0	1654.7	High	0	0.000364	3.08
FALSE	High	Master Protein	G5E924	Heterogeneous nuclear ribonucleoprotein L (Fragment) OS=Mus musculus OX=10090 GN=Hnrnpl PE=1 SV=1	0	3.426	2	1	15	1	1	615	66.9	8.18	29.5	1
	Checked	Confidence	Sequence	Modifications	Qvality PEP	Qvality q-value	# Protein Groups	# Proteins	# PSMs	Master Protein Accessions	# Missed Cleavages	Theo. MH+ [Da]	Confidence (by Search Engine): Sequest HT	Percolator q-Value (by Search Engine): Sequest HT	Percolator PEP (by Search Engine): Sequest HT	XCorr (by Search Engine): Sequest HT
	FALSE	High	MAAAGGGGGGGR		0.0312766	0	1	2	15	G5E924	0	918.421	High	0	0.001932	2.18
FALSE	High	Master Protein	P80313	T-complex protein 1 subunit eta OS=Mus musculus OX=10090 GN=Cct7 PE=1 SV=1	0	3.372	2	1	3	1	1	544	59.6	7.84	3.72	1
	Checked	Confidence	Sequence	Modifications	Qvality PEP	Qvality q-value	# Protein Groups	# Proteins	# PSMs	Master Protein Accessions	# Missed Cleavages	Theo. MH+ [Da]	Confidence (by Search Engine): Sequest HT	Percolator q-Value (by Search Engine): Sequest HT	Percolator PEP (by Search Engine): Sequest HT	XCorr (by Search Engine): Sequest HT
	FALSE	High	MMPTPVILLK	1xAcetyl [N-Term]	0.0330623	0	1	3	3	P80313	0	1184.68	High	0	0.0005055	1.89
FALSE	High	Master Protein	Q9CXW4	Large ribosomal subunit protein uL5 OS=Mus musculus OX=10090 GN=Rpl11 PE=1 SV=4	0	3.33	8	1	2	1	1	178	20.2	9.6	6.31	1
	Checked	Confidence	Sequence	Modifications	Qvality PEP	Qvality q-value	# Protein Groups	# Proteins	# PSMs	Master Protein Accessions	# Missed Cleavages	Theo. MH+ [Da]	Confidence (by Search Engine): Sequest HT	Percolator q-Value (by Search Engine): Sequest HT	Percolator PEP (by Search Engine): Sequest HT	XCorr (by Search Engine): Sequest HT
	FALSE	High	VLEQLTGQTPVFSK		0.0346271	0	1	2	2	Q9CXW4	0	1546.85	High	0	0.0007196	3.25
FALSE	High	Master Protein	J3KMQ6	RIKEN cDNA 5730455P16 gene OS=Mus musculus OX=10090 GN=5730455P16Rik PE=1 SV=1	0	3.326	3	1	1	1	1	393	44.4	5.05	2.49	1
	Checked	Confidence	Sequence	Modifications	Qvality PEP	Qvality q-value	# Protein Groups	# Proteins	# PSMs	Master Protein Accessions	# Missed Cleavages	Theo. MH+ [Da]	Confidence (by Search Engine): Sequest HT	Percolator q-Value (by Search Engine): Sequest HT	Percolator PEP (by Search Engine): Sequest HT	XCorr (by Search Engine): Sequest HT
	FALSE	High	SVVAVLEEFMR		0.0347876	0	1	2	1	J3KMQ6	0	1279.67	High	0	0.0004726	2.49
FALSE	High	Master Protein	A0A3B2W864	diphosphoinositol-polyphosphate diphosphatase OS=Mus musculus OX=10090 GN=Gm49804 PE=3 SV=1	0	3.309	3	1	2	1	1	287	32.7	9.22	4.82	1
	Checked	Confidence	Sequence	Modifications	Qvality PEP	Qvality q-value	# Protein Groups	# Proteins	# PSMs	Master Protein Accessions	# Missed Cleavages	Theo. MH+ [Da]	Confidence (by Search Engine): Sequest HT	Percolator q-Value (by Search Engine): Sequest HT	Percolator PEP (by Search Engine): Sequest HT	XCorr (by Search Engine): Sequest HT
	FALSE	High	IAIYELLFK		0.0354367	0	1	5	2	A0A3B2W864	0	1109.66	High	0	0.0005187	2.44
FALSE	High	Master Protein	Q561M1	Low molecular weight phosphotyrosine protein phosphatase OS=Mus musculus OX=10090 GN=Acp1 PE=1 SV=1	0	3.288	6	1	7	1	1	158	17.9	6.54	16.98	1
	Checked	Confidence	Sequence	Modifications	Qvality PEP	Qvality q-value	# Protein Groups	# Proteins	# PSMs	Master Protein Accessions	# Missed Cleavages	Theo. MH+ [Da]	Confidence (by Search Engine): Sequest HT	Percolator q-Value (by Search Engine): Sequest HT	Percolator PEP (by Search Engine): Sequest HT	XCorr (by Search Engine): Sequest HT
	FALSE	High	SPIAEAVFR		0.036265	0	1	3	7	Q561M1	0	989.541	High	0	0.001121	2.62
FALSE	High	Master Protein	P27661	Histone H2AX OS=Mus musculus OX=10090 GN=H2ax PE=1 SV=2	0	3.222	6	1	4	1	1	143	15.1	10.74	9.57	1
	Checked	Confidence	Sequence	Modifications	Qvality PEP	Qvality q-value	# Protein Groups	# Proteins	# PSMs	Master Protein Accessions	# Missed Cleavages	Theo. MH+ [Da]	Confidence (by Search Engine): Sequest HT	Percolator q-Value (by Search Engine): Sequest HT	Percolator PEP (by Search Engine): Sequest HT	XCorr (by Search Engine): Sequest HT
	FALSE	High	AGLQFPVGR		0.0388661	0	1	16	4	P27661	0	944.531	High	0	0.0006	2.48
FALSE	High	Master Protein	P80314	T-complex protein 1 subunit beta OS=Mus musculus OX=10090 GN=Cct2 PE=1 SV=4	0	3.21	5	1	1	1	1	535	57.4	6.4	2.78	1
	Checked	Confidence	Sequence	Modifications	Qvality PEP	Qvality q-value	# Protein Groups	# Proteins	# PSMs	Master Protein Accessions	# Missed Cleavages	Theo. MH+ [Da]	Confidence (by Search Engine): Sequest HT	Percolator q-Value (by Search Engine): Sequest HT	Percolator PEP (by Search Engine): Sequest HT	XCorr (by Search Engine): Sequest HT
	FALSE	High	QLIYNYPEQLFGAAGVMAIEHADFAGVER		0.0394079	0	1	1	1	P80314	0	3209.57	High	0	0.000617	2.78
FALSE	High	Master Protein	Q62052	P protein OS=Mus musculus OX=10090 GN=Oca2 PE=1 SV=1	0	3.071	2	1	1	1	1	833	91.8	6.68	2.45	1
	Checked	Confidence	Sequence	Modifications	Qvality PEP	Qvality q-value	# Protein Groups	# Proteins	# PSMs	Master Protein Accessions	# Missed Cleavages	Theo. MH+ [Da]	Confidence (by Search Engine): Sequest HT	Percolator q-Value (by Search Engine): Sequest HT	Percolator PEP (by Search Engine): Sequest HT	XCorr (by Search Engine): Sequest HT
	FALSE	High	EAVSISIQASLQQTR		0.045881	0	1	1	1	Q62052	0	1630.88	High	0	0.00085	2.45
FALSE	High	Master Protein	Q792Z1	trypsin OS=Mus musculus OX=10090 GN=Try10 PE=1 SV=1	0	3.001	4	1	39	1	1	246	26.2	5.83	85.54	1
	Checked	Confidence	Sequence	Modifications	Qvality PEP	Qvality q-value	# Protein Groups	# Proteins	# PSMs	Master Protein Accessions	# Missed Cleavages	Theo. MH+ [Da]	Confidence (by Search Engine): Sequest HT	Percolator q-Value (by Search Engine): Sequest HT	Percolator PEP (by Search Engine): Sequest HT	XCorr (by Search Engine): Sequest HT
	FALSE	High	TLDNDIMLIK		0.0493839	0	1	1	39	Q792Z1	0	1175.63	High	0	0.00102	2.66
FALSE	High	Master Protein	A0A0G2JDN5	Immunoglobulin kappa variable 17-127 (Fragment) OS=Mus musculus OX=10090 GN=Igkv17-127 PE=4 SV=4	0	2.99	14	1	12	1	1	117	12.8	4.36	2.06	1
	Checked	Confidence	Sequence	Modifications	Qvality PEP	Qvality q-value	# Protein Groups	# Proteins	# PSMs	Master Protein Accessions	# Missed Cleavages	Theo. MH+ [Da]	Confidence (by Search Engine): Sequest HT	Percolator q-Value (by Search Engine): Sequest HT	Percolator PEP (by Search Engine): Sequest HT	XCorr (by Search Engine): Sequest HT
	FALSE	High	LLISEGNTLRPGVPSR		0.0498398	0	1	4	12	A0A0G2JDN5	0	1708.97	High	0	0.001023	2.06
FALSE	High	Master Protein	P98086	Complement C1q subcomponent subunit A OS=Mus musculus OX=10090 GN=C1qa PE=1 SV=2	0	2.981	5	1	7	1	1	245	26	9.11	26.16	1
	Checked	Confidence	Sequence	Modifications	Qvality PEP	Qvality q-value	# Protein Groups	# Proteins	# PSMs	Master Protein Accessions	# Missed Cleavages	Theo. MH+ [Da]	Confidence (by Search Engine): Sequest HT	Percolator q-Value (by Search Engine): Sequest HT	Percolator PEP (by Search Engine): Sequest HT	XCorr (by Search Engine): Sequest HT
	FALSE	High	RGDEVWIEKDPAK		0.0502997	0	1	1	7	P98086	2	1542.79	High	0	0.004785	3.92
FALSE	High	Master Protein	A0A140T8N8	Immunoglobulin kappa variable 9-123 (Fragment) OS=Mus musculus OX=10090 GN=Igkv9-123 PE=1 SV=2	0	2.965	13	1	5	1	1	117	12.8	6.54	14.76	1
	Checked	Confidence	Sequence	Modifications	Qvality PEP	Qvality q-value	# Protein Groups	# Proteins	# PSMs	Master Protein Accessions	# Missed Cleavages	Theo. MH+ [Da]	Confidence (by Search Engine): Sequest HT	Percolator q-Value (by Search Engine): Sequest HT	Percolator PEP (by Search Engine): Sequest HT	XCorr (by Search Engine): Sequest HT
	FALSE	High	GNLDWYQQKPGGTIK		0.0512321	0	1	1	5	A0A140T8N8	0	1704.87	High	0	0.003822	3.16
FALSE	High	Master Protein	P58252	Elongation factor 2 OS=Mus musculus OX=10090 GN=Eef2 PE=1 SV=2	0	2.9	2	1	12	1	1	858	95.3	6.83	28	1
	Checked	Confidence	Sequence	Modifications	Qvality PEP	Qvality q-value	# Protein Groups	# Proteins	# PSMs	Master Protein Accessions	# Missed Cleavages	Theo. MH+ [Da]	Confidence (by Search Engine): Sequest HT	Percolator q-Value (by Search Engine): Sequest HT	Percolator PEP (by Search Engine): Sequest HT	XCorr (by Search Engine): Sequest HT
	FALSE	High	EGIPALDNFLDKL		0.0548808	0	1	1	12	P58252	1	1444.77	High	0	0.00338	2.94
FALSE	High	Master Protein	B1AQ77	Keratin 15 OS=Mus musculus OX=10090 GN=Krt15 PE=1 SV=1	0	2.853	2	1	6	1	1	456	49.5	4.86	15.11	1
	Checked	Confidence	Sequence	Modifications	Qvality PEP	Qvality q-value	# Protein Groups	# Proteins	# PSMs	Master Protein Accessions	# Missed Cleavages	Theo. MH+ [Da]	Confidence (by Search Engine): Sequest HT	Percolator q-Value (by Search Engine): Sequest HT	Percolator PEP (by Search Engine): Sequest HT	XCorr (by Search Engine): Sequest HT
	FALSE	High	LASYLDKVR		0.0577161	0	1	5	6	B1AQ77	1	1064.61	High	0	0.004041	2.61
FALSE	High	Master Protein	P62751	Large ribosomal subunit protein uL23 OS=Mus musculus OX=10090 GN=Rpl23a PE=1 SV=1	0	2.81	8	1	2	1	1	156	17.7	10.45	3.57	1
	Checked	Confidence	Sequence	Modifications	Qvality PEP	Qvality q-value	# Protein Groups	# Proteins	# PSMs	Master Protein Accessions	# Missed Cleavages	Theo. MH+ [Da]	Confidence (by Search Engine): Sequest HT	Percolator q-Value (by Search Engine): Sequest HT	Percolator PEP (by Search Engine): Sequest HT	XCorr (by Search Engine): Sequest HT
	FALSE	High	LAPDYDALDVANK		0.0604167	0	1	1	2	P62751	0	1404.7	High	0	0.003103	1.84
FALSE	High	Master Protein	E9QPR6	Transmembrane protease, serine 13 OS=Mus musculus OX=10090 GN=Tmprss13 PE=1 SV=1	0	2.755	1	1	437	1	1	548	60.3	9.07	313.06	1
	Checked	Confidence	Sequence	Modifications	Qvality PEP	Qvality q-value	# Protein Groups	# Proteins	# PSMs	Master Protein Accessions	# Missed Cleavages	Theo. MH+ [Da]	Confidence (by Search Engine): Sequest HT	Percolator q-Value (by Search Engine): Sequest HT	Percolator PEP (by Search Engine): Sequest HT	XCorr (by Search Engine): Sequest HT
	FALSE	High	NKPGVYTK		0.0641112	0	1	2	437	E9QPR6	0	906.504	High	0.0001386	0.01871	2.38
FALSE	High	Master Protein	P01819	Ig heavy chain V region MOPC 141 OS=Mus musculus OX=10090 PE=4 SV=1	0	2.73	8	1	1	1	1	144	15.7	8.43	3.23	1
	Checked	Confidence	Sequence	Modifications	Qvality PEP	Qvality q-value	# Protein Groups	# Proteins	# PSMs	Master Protein Accessions	# Missed Cleavages	Theo. MH+ [Da]	Confidence (by Search Engine): Sequest HT	Percolator q-Value (by Search Engine): Sequest HT	Percolator PEP (by Search Engine): Sequest HT	XCorr (by Search Engine): Sequest HT
	FALSE	High	MNSLQTDDTAR		0.0658892	0	1	3	1	P01819	0	1251.56	High	0	0.00186	3.23
FALSE	High	Master Protein	E9Q0B5	Fc fragment of IgG binding protein OS=Mus musculus OX=10090 GN=Fcgbp PE=1 SV=1	0	2.694	0	1	8	1	1	2583	275	5.03	15.4	1
	Checked	Confidence	Sequence	Modifications	Qvality PEP	Qvality q-value	# Protein Groups	# Proteins	# PSMs	Master Protein Accessions	# Missed Cleavages	Theo. MH+ [Da]	Confidence (by Search Engine): Sequest HT	Percolator q-Value (by Search Engine): Sequest HT	Percolator PEP (by Search Engine): Sequest HT	XCorr (by Search Engine): Sequest HT
	FALSE	High	ISVINGGSK		0.0683342	0	1	3	8	E9Q0B5	0	874.499	High	7.588e-05	0.01033	2.13
FALSE	High	Master Protein	O55143	Sarcoplasmic/endoplasmic reticulum calcium ATPase 2 OS=Mus musculus OX=10090 GN=Atp2a2 PE=1 SV=2	0	2.673	2	1	1	1	1	1044	114.8	5.34	3.21	1
	Checked	Confidence	Sequence	Modifications	Qvality PEP	Qvality q-value	# Protein Groups	# Proteins	# PSMs	Master Protein Accessions	# Missed Cleavages	Theo. MH+ [Da]	Confidence (by Search Engine): Sequest HT	Percolator q-Value (by Search Engine): Sequest HT	Percolator PEP (by Search Engine): Sequest HT	XCorr (by Search Engine): Sequest HT
	FALSE	High	IVEFLQSFDEITAMTGDGVNDAPALK		0.0699065	0	1	1	1	O55143	0	2781.37	High	0	0.002123	3.21
FALSE	High	Master Protein	Q9R0Q7	Prostaglandin E synthase 3 OS=Mus musculus OX=10090 GN=Ptges3 PE=1 SV=1	0	2.646	6	1	3	1	1	160	18.7	4.55	2.75	1
	Checked	Confidence	Sequence	Modifications	Qvality PEP	Qvality q-value	# Protein Groups	# Proteins	# PSMs	Master Protein Accessions	# Missed Cleavages	Theo. MH+ [Da]	Confidence (by Search Engine): Sequest HT	Percolator q-Value (by Search Engine): Sequest HT	Percolator PEP (by Search Engine): Sequest HT	XCorr (by Search Engine): Sequest HT
	FALSE	High	KGESGQSWPR		0.174617	0.00194596	1	2	3	Q9R0Q7	1	1131.55	High	0.006468	0.1403	2.75
FALSE	High	Master Protein	Q5SXR6	Clathrin heavy chain OS=Mus musculus OX=10090 GN=Cltc PE=1 SV=1	0	2.602	1	1	6	1	1	1679	191.9	5.69	10.69	1
	Checked	Confidence	Sequence	Modifications	Qvality PEP	Qvality q-value	# Protein Groups	# Proteins	# PSMs	Master Protein Accessions	# Missed Cleavages	Theo. MH+ [Da]	Confidence (by Search Engine): Sequest HT	Percolator q-Value (by Search Engine): Sequest HT	Percolator PEP (by Search Engine): Sequest HT	XCorr (by Search Engine): Sequest HT
	FALSE	High	LLLPWLEAR		0.0755174	0	1	2	6	Q5SXR6	0	1110.67	High	0	0.002502	1.91
FALSE	High	Master Protein	P01726	Ig lambda-1 chain V region H2020 OS=Mus musculus OX=10090 PE=1 SV=1	0	2.564	7	1	9	1	1	129	13.5	5.78	14.51	1
	Checked	Confidence	Sequence	Modifications	Qvality PEP	Qvality q-value	# Protein Groups	# Proteins	# PSMs	Master Protein Accessions	# Missed Cleavages	Theo. MH+ [Da]	Confidence (by Search Engine): Sequest HT	Percolator q-Value (by Search Engine): Sequest HT	Percolator PEP (by Search Engine): Sequest HT	XCorr (by Search Engine): Sequest HT
	FALSE	High	FSGSLIGDK		0.0786607	0	1	7	9	P01726	0	923.483	High	0	0.004024	1.89
FALSE	High	Master Protein	Q8C854	Myelin expression factor 2 OS=Mus musculus OX=10090 GN=Myef2 PE=1 SV=1	0	2.562	2	1	2	1	1	591	63.3	8.87	2.75	1
	Checked	Confidence	Sequence	Modifications	Qvality PEP	Qvality q-value	# Protein Groups	# Proteins	# PSMs	Master Protein Accessions	# Missed Cleavages	Theo. MH+ [Da]	Confidence (by Search Engine): Sequest HT	Percolator q-Value (by Search Engine): Sequest HT	Percolator PEP (by Search Engine): Sequest HT	XCorr (by Search Engine): Sequest HT
	FALSE	High	RDTHPGEPEKPPR		0.0786607	0	1	3	2	Q8C854	1	1515.77	High	0	0.002742	2.75
FALSE	High	Master Protein	A2AEV7	Coiled-coil domain-containing protein 120 OS=Mus musculus OX=10090 GN=Ccdc120 PE=1 SV=1	0	2.519	3	1	1	1	1	629	67.4	9.55	0	1
	Checked	Confidence	Sequence	Modifications	Qvality PEP	Qvality q-value	# Protein Groups	# Proteins	# PSMs	Master Protein Accessions	# Missed Cleavages	Theo. MH+ [Da]	Confidence (by Search Engine): Sequest HT	Percolator q-Value (by Search Engine): Sequest HT	Percolator PEP (by Search Engine): Sequest HT	XCorr (by Search Engine): Sequest HT
	FALSE	High	TTGPPDPPRAARPSSAAPASR	2xPhospho [T1; S20]	0.0823006	0	1	2	1	A2AEV7	1	2220	High	0	0.003027	0.81
FALSE	High	Master Protein	P47738	Aldehyde dehydrogenase, mitochondrial OS=Mus musculus OX=10090 GN=Aldh2 PE=1 SV=1	0	2.395	2	1	3	1	1	519	56.5	7.62	1.72	1
	Checked	Confidence	Sequence	Modifications	Qvality PEP	Qvality q-value	# Protein Groups	# Proteins	# PSMs	Master Protein Accessions	# Missed Cleavages	Theo. MH+ [Da]	Confidence (by Search Engine): Sequest HT	Percolator q-Value (by Search Engine): Sequest HT	Percolator PEP (by Search Engine): Sequest HT	XCorr (by Search Engine): Sequest HT
	FALSE	High	VVGNPFDSR		0.0937902	0	1	2	3	P47738	0	990.5	High	0	0.004027	1.72
FALSE	High	Master Protein	Q9D8N0	Elongation factor 1-gamma OS=Mus musculus OX=10090 GN=Eef1g PE=1 SV=3	0	2.37	2	1	1	1	1	437	50	6.74	2.13	1
	Checked	Confidence	Sequence	Modifications	Qvality PEP	Qvality q-value	# Protein Groups	# Proteins	# PSMs	Master Protein Accessions	# Missed Cleavages	Theo. MH+ [Da]	Confidence (by Search Engine): Sequest HT	Percolator q-Value (by Search Engine): Sequest HT	Percolator PEP (by Search Engine): Sequest HT	XCorr (by Search Engine): Sequest HT
	FALSE	High	AKDPFAHLPK		0.0963513	0	1	1	1	Q9D8N0	1	1123.63	High	0	0.004267	2.13
FALSE	High	Master Protein	A0A0B4J1K5	Immunoglobulin lambda variable 3 (Fragment) OS=Mus musculus OX=10090 GN=Iglv3 PE=1 SV=1	0	2.271	8	1	12	1	1	122	13.4	5.76	20.46	1
	Checked	Confidence	Sequence	Modifications	Qvality PEP	Qvality q-value	# Protein Groups	# Proteins	# PSMs	Master Protein Accessions	# Missed Cleavages	Theo. MH+ [Da]	Confidence (by Search Engine): Sequest HT	Percolator q-Value (by Search Engine): Sequest HT	Percolator PEP (by Search Engine): Sequest HT	XCorr (by Search Engine): Sequest HT
	FALSE	High	FSGSSSGADR		0.106798	0	1	1	12	A0A0B4J1K5	0	970.422	High	0	0.007542	2.38
FALSE	High	Master Protein	A0A0G2JFZ3	Immunoglobulin kappa chain variable 19-93 (Fragment) OS=Mus musculus OX=10090 GN=Igkv19-93 PE=1 SV=4	0	2.162	7	1	155	1	1	115	12.8	8.29	45.53	1
	Checked	Confidence	Sequence	Modifications	Qvality PEP	Qvality q-value	# Protein Groups	# Proteins	# PSMs	Master Protein Accessions	# Missed Cleavages	Theo. MH+ [Da]	Confidence (by Search Engine): Sequest HT	Percolator q-Value (by Search Engine): Sequest HT	Percolator PEP (by Search Engine): Sequest HT	XCorr (by Search Engine): Sequest HT
	FALSE	High	FSGSGSGR		0.119367	0	1	4	155	A0A0G2JFZ3	0	754.348	High	0	0.006883	1.84
FALSE	High	Master Protein	E9Q5P0	Hepsin OS=Mus musculus OX=10090 GN=Hpn PE=1 SV=1	0	2.061	2	1	185	1	1	445	47.7	7.28	354.5	1
	Checked	Confidence	Sequence	Modifications	Qvality PEP	Qvality q-value	# Protein Groups	# Proteins	# PSMs	Master Protein Accessions	# Missed Cleavages	Theo. MH+ [Da]	Confidence (by Search Engine): Sequest HT	Percolator q-Value (by Search Engine): Sequest HT	Percolator PEP (by Search Engine): Sequest HT	XCorr (by Search Engine): Sequest HT
	FALSE	High	KPGVYTK		0.132729	0	1	8	185	E9Q5P0	0	792.461	High	0.0002675	0.02156	2.42
FALSE	High	Master Protein	D3Z1V4	Phosphatidylethanolamine binding protein 1 OS=Mus musculus OX=10090 GN=Pebp1 PE=1 SV=1	0	2.058	4	1	4	1	1	209	23	4.98	6.91	1
	Checked	Confidence	Sequence	Modifications	Qvality PEP	Qvality q-value	# Protein Groups	# Proteins	# PSMs	Master Protein Accessions	# Missed Cleavages	Theo. MH+ [Da]	Confidence (by Search Engine): Sequest HT	Percolator q-Value (by Search Engine): Sequest HT	Percolator PEP (by Search Engine): Sequest HT	XCorr (by Search Engine): Sequest HT
	FALSE	High	LYEQLSGK		0.133315	0	1	2	4	D3Z1V4	0	937.499	High	0.0001386	0.01462	1.78
FALSE	High	Master Protein	Q61937	Nucleophosmin OS=Mus musculus OX=10090 GN=Npm1 PE=1 SV=1	0	2.035	3	1	2	1	1	292	32.5	4.77	4.26	1
	Checked	Confidence	Sequence	Modifications	Qvality PEP	Qvality q-value	# Protein Groups	# Proteins	# PSMs	Master Protein Accessions	# Missed Cleavages	Theo. MH+ [Da]	Confidence (by Search Engine): Sequest HT	Percolator q-Value (by Search Engine): Sequest HT	Percolator PEP (by Search Engine): Sequest HT	XCorr (by Search Engine): Sequest HT
	FALSE	High	GPSSVEDIK		0.13628	0	1	4	2	Q61937	0	931.473	High	0.0001386	0.01771	2.16
FALSE	High	Master Protein	P62806	Histone H4 OS=Mus musculus OX=10090 GN=H4c1 PE=1 SV=2	0	2.028	8	1	3	1	1	103	11.4	11.36	6.47	1
	Checked	Confidence	Sequence	Modifications	Qvality PEP	Qvality q-value	# Protein Groups	# Proteins	# PSMs	Master Protein Accessions	# Missed Cleavages	Theo. MH+ [Da]	Confidence (by Search Engine): Sequest HT	Percolator q-Value (by Search Engine): Sequest HT	Percolator PEP (by Search Engine): Sequest HT	XCorr (by Search Engine): Sequest HT
	FALSE	High	VFLENVIR		0.137483	0	1	1	3	P62806	0	989.578	High	0.0001386	0.0136	2.18
FALSE	High	Master Protein	P62320	Small nuclear ribonucleoprotein Sm D3 OS=Mus musculus OX=10090 GN=Snrpd3 PE=1 SV=1	0.003	1.996	7	1	4	1	1	126	13.9	10.32	0	1
	Checked	Confidence	Sequence	Modifications	Qvality PEP	Qvality q-value	# Protein Groups	# Proteins	# PSMs	Master Protein Accessions	# Missed Cleavages	Theo. MH+ [Da]	Confidence (by Search Engine): Sequest HT	Percolator q-Value (by Search Engine): Sequest HT	Percolator PEP (by Search Engine): Sequest HT	XCorr (by Search Engine): Sequest HT
	FALSE	High	FLILPDMLK		0.141771	0.00102313	1	1	4	P62320	0	1089.64	High	0.00908	0.1773	1.38
FALSE	High	Master Protein	Q8CG16	Complement C1r-A subcomponent OS=Mus musculus OX=10090 GN=C1ra PE=1 SV=1	0.003	1.973	1	1	5	1	1	707	80	5.66	0	1
	Checked	Confidence	Sequence	Modifications	Qvality PEP	Qvality q-value	# Protein Groups	# Proteins	# PSMs	Master Protein Accessions	# Missed Cleavages	Theo. MH+ [Da]	Confidence (by Search Engine): Sequest HT	Percolator q-Value (by Search Engine): Sequest HT	Percolator PEP (by Search Engine): Sequest HT	XCorr (by Search Engine): Sequest HT
	FALSE	High	AGSSESMR		0.145544	0.00102313	1	2	5	Q8CG16	0	824.357	High	0.0001386	0.01931	1.5
FALSE	High	Master Protein	E9Q9F1	Potassium voltage-gated channel, subfamily Q, member 5 OS=Mus musculus OX=10090 GN=Kcnq5 PE=1 SV=1	0.004	1.801	1	1	1072	1	1	952	104.6	9.58	997.26	1
	Checked	Confidence	Sequence	Modifications	Qvality PEP	Qvality q-value	# Protein Groups	# Proteins	# PSMs	Master Protein Accessions	# Missed Cleavages	Theo. MH+ [Da]	Confidence (by Search Engine): Sequest HT	Percolator q-Value (by Search Engine): Sequest HT	Percolator PEP (by Search Engine): Sequest HT	XCorr (by Search Engine): Sequest HT
	FALSE	High	SASANISR		0.173122	0.00194596	1	4	1072	E9Q9F1	0	805.416	High	0.00423	0.1088	2.13
FALSE	Medium	Master Protein	Q99PU8	ATP-dependent RNA helicase DHX30 OS=Mus musculus OX=10090 GN=Dhx30 PE=1 SV=1	0.012	1.649	1	1	5	1	1	1217	136.6	8.75	9.41	1
	Checked	Confidence	Sequence	Modifications	Qvality PEP	Qvality q-value	# Protein Groups	# Proteins	# PSMs	Master Protein Accessions	# Missed Cleavages	Theo. MH+ [Da]	Confidence (by Search Engine): Sequest HT	Percolator q-Value (by Search Engine): Sequest HT	Percolator PEP (by Search Engine): Sequest HT	XCorr (by Search Engine): Sequest HT
	FALSE	High	ISAVSVAQR		0.201835	0.00376478	1	2	5	Q99PU8	0	930.537	High	0.0007848	0.03087	2
FALSE	Medium	Master Protein	Q9JHK0	Prolactin-2A1 OS=Mus musculus OX=10090 GN=Prl2a1 PE=2 SV=1	0.012	1.648	3	1	10	1	1	228	25.5	7.64	6.93	1
	Checked	Confidence	Sequence	Modifications	Qvality PEP	Qvality q-value	# Protein Groups	# Proteins	# PSMs	Master Protein Accessions	# Missed Cleavages	Theo. MH+ [Da]	Confidence (by Search Engine): Sequest HT	Percolator q-Value (by Search Engine): Sequest HT	Percolator PEP (by Search Engine): Sequest HT	XCorr (by Search Engine): Sequest HT
	FALSE	High	AKEIEEK		0.201835	0.00376478	1	1	10	Q9JHK0	1	846.457	High	0.0002675	0.02249	1.83
FALSE	Medium	Master Protein	Q9JHS4	ATP-dependent Clp protease ATP-binding subunit clpX-like, mitochondrial OS=Mus musculus OX=10090 GN=Clpx PE=1 SV=2	0.012	1.642	2	1	9	1	1	634	69.2	7.71	19.19	1
	Checked	Confidence	Sequence	Modifications	Qvality PEP	Qvality q-value	# Protein Groups	# Proteins	# PSMs	Master Protein Accessions	# Missed Cleavages	Theo. MH+ [Da]	Confidence (by Search Engine): Sequest HT	Percolator q-Value (by Search Engine): Sequest HT	Percolator PEP (by Search Engine): Sequest HT	XCorr (by Search Engine): Sequest HT
	FALSE	High	LGTTLDAQALR		0.202689	0.00376478	1	2	9	Q9JHS4	0	1158.65	High	0.008884	0.1715	2.27
FALSE	Medium	Master Protein	Q64378	Peptidyl-prolyl cis-trans isomerase FKBP5 OS=Mus musculus OX=10090 GN=Fkbp5 PE=1 SV=1	0.012	1.641	2	1	3	1	1	456	50.9	7.8	6.2	1
	Checked	Confidence	Sequence	Modifications	Qvality PEP	Qvality q-value	# Protein Groups	# Proteins	# PSMs	Master Protein Accessions	# Missed Cleavages	Theo. MH+ [Da]	Confidence (by Search Engine): Sequest HT	Percolator q-Value (by Search Engine): Sequest HT	Percolator PEP (by Search Engine): Sequest HT	XCorr (by Search Engine): Sequest HT
	FALSE	High	VLAVNPQNR		0.203546	0.00376478	1	2	3	Q64378	0	1010.57	High	0.004941	0.1245	2.14
FALSE	Medium	Master Protein	P18572	Basigin OS=Mus musculus OX=10090 GN=Bsg PE=1 SV=2	0.012	1.639	3	1	10	1	1	389	42.4	5.85	4.28	1
	Checked	Confidence	Sequence	Modifications	Qvality PEP	Qvality q-value	# Protein Groups	# Proteins	# PSMs	Master Protein Accessions	# Missed Cleavages	Theo. MH+ [Da]	Confidence (by Search Engine): Sequest HT	Percolator q-Value (by Search Engine): Sequest HT	Percolator PEP (by Search Engine): Sequest HT	XCorr (by Search Engine): Sequest HT
	FALSE	High	KSEHSSEGELAK		0.203546	0.00376478	1	3	10	P18572	1	1301.63	High	0.002117	0.06269	2.17
FALSE	Medium	Master Protein	A0A0R4J0B4	N-acylneuraminate cytidylyltransferase OS=Mus musculus OX=10090 GN=Cmas PE=1 SV=1	0.012	1.612	2	1	6	1	1	432	48	8.1	12.46	1
	Checked	Confidence	Sequence	Modifications	Qvality PEP	Qvality q-value	# Protein Groups	# Proteins	# PSMs	Master Protein Accessions	# Missed Cleavages	Theo. MH+ [Da]	Confidence (by Search Engine): Sequest HT	Percolator q-Value (by Search Engine): Sequest HT	Percolator PEP (by Search Engine): Sequest HT	XCorr (by Search Engine): Sequest HT
	FALSE	High	KSGIEVR		0.209633	0.00376478	1	2	6	A0A0R4J0B4	1	788.462	High	0.0002675	0.02446	2.34
FALSE	Medium	Master Protein	P47911	Large ribosomal subunit protein eL6 OS=Mus musculus OX=10090 GN=Rpl6 PE=1 SV=3	0.012	1.61	4	1	17	1	1	296	33.5	10.7	0	1
	Checked	Confidence	Sequence	Modifications	Qvality PEP	Qvality q-value	# Protein Groups	# Proteins	# PSMs	Master Protein Accessions	# Missed Cleavages	Theo. MH+ [Da]	Confidence (by Search Engine): Sequest HT	Percolator q-Value (by Search Engine): Sequest HT	Percolator PEP (by Search Engine): Sequest HT	XCorr (by Search Engine): Sequest HT
	FALSE	High	KAGSDAAASRPR		0.209633	0.00376478	1	1	17	P47911	1	1186.63	High	0.0007848	0.0313	1.68
FALSE	Medium	Master Protein	Q80Y84	Lysine-specific demethylase 5B OS=Mus musculus OX=10090 GN=Kdm5b PE=1 SV=1	0.012	1.591	1	1	2	1	1	1544	175.4	6.43	0	1
	Checked	Confidence	Sequence	Modifications	Qvality PEP	Qvality q-value	# Protein Groups	# Proteins	# PSMs	Master Protein Accessions	# Missed Cleavages	Theo. MH+ [Da]	Confidence (by Search Engine): Sequest HT	Percolator q-Value (by Search Engine): Sequest HT	Percolator PEP (by Search Engine): Sequest HT	XCorr (by Search Engine): Sequest HT
	FALSE	High	SQNQLTVNELR		0.213182	0.00376478	1	1	2	Q80Y84	0	1301.68	High	0.0002675	0.02564	2
FALSE	Medium	Master Protein	A0A140T8M2	Immunoglobulin kappa variable 12-44 (Fragment) OS=Mus musculus OX=10090 GN=Igkv12-44 PE=1 SV=2	0.012	1.584	8	1	2	1	1	115	12.5	7.87	4.22	1
	Checked	Confidence	Sequence	Modifications	Qvality PEP	Qvality q-value	# Protein Groups	# Proteins	# PSMs	Master Protein Accessions	# Missed Cleavages	Theo. MH+ [Da]	Confidence (by Search Engine): Sequest HT	Percolator q-Value (by Search Engine): Sequest HT	Percolator PEP (by Search Engine): Sequest HT	XCorr (by Search Engine): Sequest HT
	FALSE	High	TLAEGVPSR		0.214975	0.00376478	1	1	2	A0A140T8M2	0	929.505	High	0.0008319	0.03241	2.11
FALSE	Medium	Master Protein	A0A0A6YXG2	Immunoglobulin heavy variable 1-56 (Fragment) OS=Mus musculus OX=10090 GN=Ighv1-56 PE=1 SV=1	0.019	1.547	21	1	1	1	1	117	13	7.88	0	1
	Checked	Confidence	Sequence	Modifications	Qvality PEP	Qvality q-value	# Protein Groups	# Proteins	# PSMs	Master Protein Accessions	# Missed Cleavages	Theo. MH+ [Da]	Confidence (by Search Engine): Sequest HT	Percolator q-Value (by Search Engine): Sequest HT	Percolator PEP (by Search Engine): Sequest HT	XCorr (by Search Engine): Sequest HT
	FALSE	High	QRPGQGLEWIGEIFPGSGSTYYNEK		0.223207	0.00634113	1	3	1	A0A0A6YXG2	0	2813.35	High	0.0007286	0.02838	2.34
FALSE	Medium	Master Protein	Q9D9G7	1700074P13Rik protein OS=Mus musculus OX=10090 GN=Prss59 PE=2 SV=1	0.019	1.534	3	1	16	1	1	251	28.4	7.69	36.88	1
	Checked	Confidence	Sequence	Modifications	Qvality PEP	Qvality q-value	# Protein Groups	# Proteins	# PSMs	Master Protein Accessions	# Missed Cleavages	Theo. MH+ [Da]	Confidence (by Search Engine): Sequest HT	Percolator q-Value (by Search Engine): Sequest HT	Percolator PEP (by Search Engine): Sequest HT	XCorr (by Search Engine): Sequest HT
	FALSE	High	NDLMLIK		0.226011	0.00634113	1	2	16	Q9D9G7	0	846.475	High	0.002972	0.07598	2.44
FALSE	Medium	Master Protein	A0A6I8MWX8	DnaJ heat shock protein family (Hsp40) member C7 OS=Mus musculus OX=10090 GN=Dnajc7 PE=1 SV=1	0.019	1.529	1	1	5	1	1	579	65.4	8.15	0	1
	Checked	Confidence	Sequence	Modifications	Qvality PEP	Qvality q-value	# Protein Groups	# Proteins	# PSMs	Master Protein Accessions	# Missed Cleavages	Theo. MH+ [Da]	Confidence (by Search Engine): Sequest HT	Percolator q-Value (by Search Engine): Sequest HT	Percolator PEP (by Search Engine): Sequest HT	XCorr (by Search Engine): Sequest HT
	FALSE	High	VYQTEK		0.226952	0.00634113	1	5	5	A0A6I8MWX8	0	767.393	High	0.001358	0.04364	1.5
FALSE	Medium	Master Protein	A0A1L1STE4	Interleukin enhancer binding factor 3 OS=Mus musculus OX=10090 GN=Ilf3 PE=1 SV=1	0.019	1.493	1	1	1	1	1	908	97.4	8.92	0	1
	Checked	Confidence	Sequence	Modifications	Qvality PEP	Qvality q-value	# Protein Groups	# Proteins	# PSMs	Master Protein Accessions	# Missed Cleavages	Theo. MH+ [Da]	Confidence (by Search Engine): Sequest HT	Percolator q-Value (by Search Engine): Sequest HT	Percolator PEP (by Search Engine): Sequest HT	XCorr (by Search Engine): Sequest HT
	FALSE	High	AYAALAALEK		0.235572	0.00634113	1	4	1	A0A1L1STE4	0	1020.57	High	0.0008319	0.03215	1.18
FALSE	Medium	Master Protein	A0A0A6YXZ4	Immunoglobulin heavy variable 1-62-2 (Fragment) OS=Mus musculus OX=10090 GN=Ighv1-62-2 PE=1 SV=1	0.019	1.474	9	1	1	1	1	119	13.4	7.88	2.05	1
	Checked	Confidence	Sequence	Modifications	Qvality PEP	Qvality q-value	# Protein Groups	# Proteins	# PSMs	Master Protein Accessions	# Missed Cleavages	Theo. MH+ [Da]	Confidence (by Search Engine): Sequest HT	Percolator q-Value (by Search Engine): Sequest HT	Percolator PEP (by Search Engine): Sequest HT	XCorr (by Search Engine): Sequest HT
	FALSE	High	FKDKATLTADK		0.23949	0.00634113	1	5	1	A0A0A6YXZ4	2	1237.68	High	0.0008319	0.03355	2.05
FALSE	Medium	Master Protein	A0A0B4J1I8	Immunoglobulin kappa variable 4-59 (Fragment) OS=Mus musculus OX=10090 GN=Igkv4-59 PE=4 SV=1	0.019	1.474	7	1	3	1	1	117	12.7	7.97	8.64	1
	Checked	Confidence	Sequence	Modifications	Qvality PEP	Qvality q-value	# Protein Groups	# Proteins	# PSMs	Master Protein Accessions	# Missed Cleavages	Theo. MH+ [Da]	Confidence (by Search Engine): Sequest HT	Percolator q-Value (by Search Engine): Sequest HT	Percolator PEP (by Search Engine): Sequest HT	XCorr (by Search Engine): Sequest HT
	FALSE	High	RWIYDTSK		0.23949	0.00634113	1	6	3	A0A0B4J1I8	1	1068.55	High	0.001818	0.0558	2.9
FALSE	Medium	Master Protein	Q9CX34	Protein SGT1 homolog OS=Mus musculus OX=10090 GN=Sugt1 PE=1 SV=3	0.02	1.428	4	1	2	1	1	336	38.1	5.45	4.54	1
	Checked	Confidence	Sequence	Modifications	Qvality PEP	Qvality q-value	# Protein Groups	# Proteins	# PSMs	Master Protein Accessions	# Missed Cleavages	Theo. MH+ [Da]	Confidence (by Search Engine): Sequest HT	Percolator q-Value (by Search Engine): Sequest HT	Percolator PEP (by Search Engine): Sequest HT	XCorr (by Search Engine): Sequest HT
	FALSE	High	LFQQIYSDGSDEVKR		0.25055	0.00721044	1	1	2	Q9CX34	1	1784.88	High	0.001305	0.04279	2.35
FALSE	Medium	Master Protein	P63163	Small nuclear ribonucleoprotein-associated protein N OS=Mus musculus OX=10090 GN=Snrpn PE=1 SV=1	0.02	1.422	3	1	1	1	1	240	24.6	11.19	0	1
	Checked	Confidence	Sequence	Modifications	Qvality PEP	Qvality q-value	# Protein Groups	# Proteins	# PSMs	Master Protein Accessions	# Missed Cleavages	Theo. MH+ [Da]	Confidence (by Search Engine): Sequest HT	Percolator q-Value (by Search Engine): Sequest HT	Percolator PEP (by Search Engine): Sequest HT	XCorr (by Search Engine): Sequest HT
	FALSE	High	MLQHIDYR		0.251576	0.00721044	1	3	1	P63163	0	1075.54	High	0.0008872	0.03781	1.93
FALSE	Medium	Master Protein	Q6XBJ3	One cut domain family member 2 OS=Mus musculus OX=10090 GN=Onecut2 PE=2 SV=2	0.029	1.389	7	1	1	1	1	505	54.5	9.61	0	1
	Checked	Confidence	Sequence	Modifications	Qvality PEP	Qvality q-value	# Protein Groups	# Proteins	# PSMs	Master Protein Accessions	# Missed Cleavages	Theo. MH+ [Da]	Confidence (by Search Engine): Sequest HT	Percolator q-Value (by Search Engine): Sequest HT	Percolator PEP (by Search Engine): Sequest HT	XCorr (by Search Engine): Sequest HT
	FALSE	High	GLGTPPAAMMSHLNGLHHPGHTQSHGPVLAPSR	1xPhospho [S32]	0.259911	0.0089949	1	1	1	Q6XBJ3	0	3442.64	High	0.001191	0.04084	2.33
FALSE	Medium	Master Protein	Q3UV17	Keratin, type II cytoskeletal 2 oral OS=Mus musculus OX=10090 GN=Krt76 PE=1 SV=1	0.033	1.372	2	1	1	1	1	594	62.8	8.43	0	1
	Checked	Confidence	Sequence	Modifications	Qvality PEP	Qvality q-value	# Protein Groups	# Proteins	# PSMs	Master Protein Accessions	# Missed Cleavages	Theo. MH+ [Da]	Confidence (by Search Engine): Sequest HT	Percolator q-Value (by Search Engine): Sequest HT	Percolator PEP (by Search Engine): Sequest HT	XCorr (by Search Engine): Sequest HT
	FALSE	High	AQYEDIAQK		0.264163	0.00967993	1	1	1	Q3UV17	0	1065.52	High	0.001305	0.0425	1.15
