# Supplementary material for: PNLDC1 catalysis and postnatal germline function are required for piRNA trimming, LINE1 silencing, and spermatogenesis in mice
Source: PLoS Genet. 2024 Sep 23;20(9):e1011429. doi: 10.1371/journal.pgen.1011429 (PMC11449332; doi:10.1371/journal.pgen.1011429)
Supplement: S4 Table — (XLSX) [file pgen.1011429.s009.xlsx]

## Sheet: Fig 2B
Pnldc1+/-	Pnldc1E30A/-	Pnldc1-/-
0.1014	0.0732	0.0828
0.0981	0.0797	0.0789
0.1003	0.0712	0.0822
0.0874	0.0857	0.0826
0.1099	0.0721	0.0764
0.087	0.0824	0.0721
0.0966	0.0697	0.0873
0.0948	0.0797	0.086

## Sheet: Fig 3D
	Pnldc1E30A/-	Pnldc1-/-	Pnldc1+/-
1
2	0.00219726	0.00438423	0.002495
3	0.00172673	0.00438971	0.002107
4	0.0291	0.0307932	0.033864
5	0.0176903	0.0238897	0.022647
6	0.00627544	0.0177071	0.008171
7	0.00697963	0.0253084	0.010336
8	0.0101783	0.0315644	0.014472
9	0.0260556	0.133093	0.038732
10	0.0264942	0.0569969	0.03628
11	0.0408536	0.0792	0.050428
12	0.049405	0.0721879	0.070075
13	0.0586382	0.0722249	0.075423
14	0.0620506	0.0743189	0.074105
15	0.0636782	0.0736686	0.085434
16	0.0710401	0.0821907	0.111317
17	0.069694	0.0769596	0.097799
18	0.0878054	0.0985275	0.111968
19	0.152519	0.17416	0.261777
20	0.245403	0.261618	0.256234
21	0.621329	0.60463	0.614612
22	1.26028	1.23996	1.20794
23	0.545884	0.582901	0.604938
24	0.240958	0.261621	0.423303
25	0.172216	0.208482	0.611088
26	0.219326	0.268388	1.05503
27	0.276708	0.338441	1.27623
28	0.359262	0.43289	1.45334
29	0.412958	0.511614	3.02497
30	0.51609	0.654362	4.43109
31	0.569937	0.752749	2.96833
32	0.605179	0.762461	1.21447
33	0.467474	0.608421	0.410407
34	0.432727	0.537498	0.231418
35	0.374277	0.455779	0.168395
36	0.325999	0.386821	0.12462
37	0.279355	0.314799	0.09567
38	0.219898	0.244673	0.074777
39	0.182416	0.192174	0.068909
40	0.147897	0.15064	0.058598
41	0.136933	0.131262	0.063369
42	0.126873	0.120154	0.071053
43	0.149365	0.135318	0.121063
44	0.324944	0.262579	0.312436
45	0.193944	0.160638	0.185798
46	0.0356016	0.0308653	0.035129
47	0.00644559	0.00612597	0.005221
48	0.000160171	0.000130049	0.00016
49	1.1637	1.10707	1.62308
50

## Sheet: Fig 3E
	Pnldc1E30A/-	Pnldc1-/-	Pnldc1+/-
1
2	0.064625	0.0539623	0.0170744
3	0.0571902	0.0479051	0.0160728
4	0.176395	0.171216	0.0492265
5	0.114694	0.114503	0.0385038
6	0.0849583	0.0689752	0.0233749
7	0.0840207	0.0582264	0.0259924
8	0.0769993	0.056679	0.0229813
9	0.25819	0.261799	0.0962835
10	0.111907	0.0836319	0.0330865
11	0.117489	0.0935504	0.0393102
12	0.133045	0.112265	0.0474762
13	0.18905	0.151578	0.0543751
14	0.169433	0.175448	0.0532647
15	0.164712	0.189402	0.0649506
16	0.251401	0.287136	0.0951988
17	0.236391	0.323373	0.117623
18	0.300581	0.424401	0.155017
19	0.650396	0.781428	0.34848
20	0.406592	0.626667	0.350844
21	0.528603	0.817808	0.546368
22	0.808389	1.11463	0.880692
23	0.824912	1.14016	1.00831
24	0.810065	1.08879	1.25116
25	1.11106	1.45114	1.94002
26	1.4928	1.926	3.05177
27	1.90704	2.30749	4.47591
28	2.49161	2.81811	6.92263
29	3.24063	3.42532	16.463
30	4.43767	4.47841	24.2412
31	5.59804	5.21821	16.1864
32	6.66187	6.07072	6.53232
33	7.2344	6.53543	2.55512
34	7.04835	6.2456	1.42859
35	6.6093	5.85992	1.03358
36	5.91105	5.56161	0.778418
37	5.25682	5.21712	0.725291
38	4.44619	4.42039	0.57605
39	3.69846	3.93259	0.506447
40	3.01936	3.22248	0.45612
41	2.56912	2.75314	0.400154
42	2.21879	2.45308	0.388308
43	2.00455	2.16039	0.41568
44	2.00086	2.36115	0.743101
45	1.63045	2.02404	0.764691
46	0.685891	0.755006	0.176017
47	0.143839	0.168072	0.0391726
48	0.00385033	0.00502558	0.00118395
49	11.958	10.386	3.86319
50

## Sheet: Fig 3F
	Pnldc1E30A/-	Pnldc1-/-	Pnldc1+/-
1
2	0.0540601	0.056018	0.0274725
3	0.0399099	0.0444638	0.0253456
4	0.0560416	0.0566091	0.0343929
5	0.0413188	0.0429254	0.0250223
6	0.0341555	0.0422048	0.0239455
7	0.0364028	0.0490749	0.0260748
8	0.0334729	0.0480345	0.0259314
9	0.0966525	0.127396	0.0712798
10	0.0535263	0.0762763	0.0400055
11	0.0892281	0.115437	0.0773931
12	0.0935737	0.116562	0.0783387
13	0.113865	0.129728	0.0901085
14	0.14266	0.143848	0.0995447
15	0.166109	0.143921	0.130197
16	0.275049	0.227141	0.157883
17	0.280969	0.204283	0.254034
18	0.359251	0.265333	0.250524
19	0.819549	0.615332	0.421147
20	0.511148	0.402356	0.551614
21	0.662122	0.52525	0.92766
22	1.01965	0.821214	1.61968
23	1.14827	0.959637	2.51366
24	1.4156	1.2221	4.47072
25	2.22758	1.97459	9.5363
26	2.98854	2.78444	17.0163
27	4.01126	3.83463	18.3126
28	5.32214	5.31004	12.0244
29	6.26032	6.46735	7.29167
30	7.00757	7.48111	5.41739
31	7.55616	8.16066	3.50299
32	7.59759	8.26153	1.99976
33	7.22172	7.77888	1.38082
34	6.496	6.84938	1.04241
35	5.59513	5.85914	0.826438
36	4.83127	4.94877	0.727161
37	4.10211	4.10185	0.66304
38	3.23334	3.1399	0.601957
39	2.6541	2.49736	0.571332
40	2.21664	2.05719	0.568882
41	1.86431	1.69656	0.543648
42	1.53978	1.37439	0.562785
43	1.31822	1.15643	0.523115
44	1.12561	0.978038	0.536079
45	0.921752	0.794628	0.471848
46	0.48349	0.408052	0.245476
47	0.121233	0.102125	0.0640239
48	0.00364463	0.00248168	0.00156784
49	5.75789	5.54533	3.62599
50

## Sheet: Fig 3G
	piRNA Clusters	Coding RNA	ncRNA	Repeats	Intron	Other
Pnldc1+/-	84.4245	4.51032	3.52572	2.55214	2.36966	2.61761
Pnldc1E30A/-	70.0025	10.8148	9.25169	3.48154	3.50012	2.94934
Pnldc1-/-	71.4721	10.7644	7.94256	3.61504	3.12731	3.07865

## Sheet: Fig 3H
	piRNA Clusters	Coding RNA	ncRNA	Repeats	Intron	Other
Pnldc1+/-	87.3203	3.45048	2.15631	2.45913	1.97916	2.63465
Pnldc1E30A/-	79.7853	6.27251	5.33254	3.27116	2.28975	3.0487
Pnldc1-/-	80.9066	5.92375	3.91281	3.54412	2.42384	3.28884

## Sheet: Fig 3I
	piRNA Clusters	Coding RNA	ncRNA	Repeats	Intron	Other
Pnldc1+/-	86.0135	5.26701	2.03901	2.34016	1.69154	2.64874
Pnldc1E30A/-	84.4333	5.9725	2.26347	2.37741	1.90214	3.05122
Pnldc1-/-	84.3436	5.77519	2.11052	2.3979	2.08028	3.2925

## Sheet: Fig 4D
	Pnldc1E30A/-	Pnldc1-/-	Pnldc1+/-
1
2	0	0	0
3	0	0	0
4	0	0	0
5	0	0	0
6	0	0	0
7	0	0	0
8	0	0	0
9	0	0	0
10	0	0	0
11	0	0	0
12	0	0	0
13	0	0	0
14	0	0	0
15	0.310384	0.314267	0.540452
16	0.404213	0.370307	0.682557
17	0.470118	0.420164	1.32936
18	0.60991	0.509692	1.26645
19	0.753763	0.499485	0.842615
20	0.956708	0.577421	1.0218
21	1.20352	0.764301	1.14578
22	1.58719	1.32656	2.09849
23	1.52481	0.891688	2.12627
24	1.65152	0.962132	3.70135
25	1.97854	1.2467	9.50029
26	2.67684	1.85891	18.6186
27	3.74572	2.88374	19.025
28	4.76991	4.05455	11.3316
29	6.08241	5.68045	5.56992
30	7.29943	7.19517	2.9088
31	8.17289	8.49195	1.65664
32	8.1154	8.9139	1.21288
33	7.89307	9.23667	1.44711
34	6.85202	8.63299	1.69999
35	5.84771	7.22571	1.69834
36	5.02424	5.86684	1.70034
37	4.24571	4.64352	1.44469
38	3.47182	3.74161	0.772465
39	3.04819	3.09737	0.853447
40	2.35632	2.45914	0.766371
41	1.98661	2.07237	0.828649
42	1.69402	1.77528	0.834005
43	1.53869	1.48863	0.824459
44	1.55184	1.34639	1.00106
45	2.17649	1.4521	1.55026
46	0	0	0
47	0	0	0
48	0	0	0
49	0	0	0
50

## Sheet: Fig 5C
Pnldc1Ctrl	Pnldc1cKO
0.1126	0.0687
0.0933	0.0801
0.0882	0.0728
0.1015	0.0695
0.1025	0.0669
0.0905	0.0759
0.0843	0.0673
0.1065	0.0685

## Sheet: S3A Fig-Total piRNAs
	U	A	C	G
Pnldc1+/-	81.4343	5.65078	6.93715	5.97771
Pnldc1E30A/-	73.5781	6.91769	10.004	9.50015
Pnldc1-/-	75.5463	6.29321	8.70168	9.4588

[truncated: 2 more sheets: S3A Fig-MIWI piRNAs, S3A Fig-MILI piRNAs]
